# Supplementary material for: Data-Driven Derivation of Molecular Substructures That Enhance Drug Activity in Gram-Negative Bacteria
Source: J Med Chem. 2022 Apr 15;65(8):6088–99. doi: 10.1021/acs.jmedchem.1c01984 (PMC9059115; doi:10.1021/acs.jmedchem.1c01984)
Supplement: Supplementary file 1 — jm1c01984_si_001.zip [file jm1c01984_si_001.zip]

Archive with 25 entries (17 files):
- co_add_checkpoints_3/
- co_add_checkpoints_3/.ipynb_checkpoints/
- co_add_checkpoints_3/.ipynb_checkpoints/args-checkpoint.json
- co_add_checkpoints_3/.ipynb_checkpoints/quiet-checkpoint.log
- co_add_checkpoints_3/.ipynb_checkpoints/test_scores-checkpoint.csv
- co_add_checkpoints_3/args.json
- co_add_checkpoints_3/fold_2/
- co_add_checkpoints_3/fold_2/model_0/
- co_add_checkpoints_3/fold_2/model_0/events.out.tfevents.1616580296.gpu-22.cluster.lifesci.dundee.ac.uk
- co_add_checkpoints_3/fold_2/model_0/model.pt
- co_add_checkpoints_3/fold_2/model_1/
- co_add_checkpoints_3/fold_2/model_1/events.out.tfevents.1616580391.gpu-22.cluster.lifesci.dundee.ac.uk
- co_add_checkpoints_3/fold_2/model_1/model.pt
- co_add_checkpoints_3/fold_2/model_2/
- co_add_checkpoints_3/fold_2/model_2/events.out.tfevents.1616580486.gpu-22.cluster.lifesci.dundee.ac.uk
- co_add_checkpoints_3/fold_2/model_2/model.pt
- co_add_checkpoints_3/fold_2/model_3/
- co_add_checkpoints_3/fold_2/model_3/events.out.tfevents.1616580580.gpu-22.cluster.lifesci.dundee.ac.uk
- co_add_checkpoints_3/fold_2/model_3/model.pt
- co_add_checkpoints_3/fold_2/model_4/
- co_add_checkpoints_3/fold_2/model_4/events.out.tfevents.1616580676.gpu-22.cluster.lifesci.dundee.ac.uk
- co_add_checkpoints_3/fold_2/model_4/model.pt
- co_add_checkpoints_3/quiet.log
- co_add_checkpoints_3/test_scores.csv
- co_add_checkpoints_3/verbose.log
