# Supplementary material for: Data-Driven Derivation of Molecular Substructures That Enhance Drug Activity in Gram-Negative Bacteria
Source: J Med Chem. 2022 Apr 15;65(8):6088–99. doi: 10.1021/acs.jmedchem.1c01984 (PMC9059115; doi:10.1021/acs.jmedchem.1c01984)
Supplement: Supplementary file 1 — jm1c01984_si_001.zip [file jm1c01984_si_001.zip › co_add_checkpoints_3/args.json]

{
    "activation": "ReLU",
    "aggregation": "mean",
    "aggregation_norm": 100,
    "atom_descriptor_scaling": true,
    "atom_descriptors": null,
    "atom_descriptors_path": null,
    "atom_descriptors_size": 0,
    "atom_features_size": 0,
    "atom_messages": false,
    "batch_size": 50,
    "bias": false,
    "bond_feature_scaling": true,
    "bond_features_path": null,
    "bond_features_size": 0,
    "cache_cutoff": 10000,
    "checkpoint_dir": null,
    "checkpoint_path": null,
    "checkpoint_paths": null,
    "class_balance": false,
    "config_path": "hyper_2/params.json",
    "crossval_index_dir": null,
    "crossval_index_file": null,
    "crossval_index_sets": null,
    "cuda": true,
    "data_path": "co_add_spark_class_train_test.csv",
    "dataset_type": "classification",
    "depth": 6,
    "device": {
        "_type": "python_object (type = device)",
        "_value": "gANjdG9yY2gKZGV2aWNlCnEAWAQAAABjdWRhcQGFcQJScQMu"
    },
    "dropout": 0.05,
    "ensemble_size": 5,
    "epochs": 30,
    "extra_metrics": [],
    "features_generator": [
        "rdkit_2d_normalized"
    ],
    "features_only": false,
    "features_path": null,
    "features_scaling": false,
    "features_size": null,
    "ffn_hidden_size": 1700,
    "ffn_num_layers": 1,
    "final_lr": 0.0001,
    "folds_file": null,
    "gpu": null,
    "grad_clip": null,
    "hidden_size": 1700,
    "ignore_columns": null,
    "init_lr": 0.0001,
    "log_frequency": 10,
    "max_data_size": null,
    "max_lr": 0.001,
    "metric": "auc",
    "metrics": [
        "auc"
    ],
    "minimize_score": false,
    "mpn_shared": false,
    "multiclass_num_classes": 3,
    "no_atom_descriptor_scaling": false,
    "no_bond_features_scaling": false,
    "no_cache_mol": false,
    "no_cuda": false,
    "no_features_scaling": true,
    "num_folds": 5,
    "num_lrs": 1,
    "num_tasks": 1,
    "num_workers": 8,
    "number_of_molecules": 1,
    "overwrite_default_atom_features": false,
    "overwrite_default_bond_features": false,
    "pytorch_seed": 0,
    "quiet": false,
    "reproducibility": {
        "command_line": "python train.py --data_path co_add_spark_class_train_test.csv --dataset_type classification --save_dir co_add_checkpoints_3 --config_path hyper_2/params.json --num_folds 5 --ensemble_size 5 --features_generator rdkit_2d_normalized --no_features_scaling",
        "git_has_uncommitted_changes": true,
        "git_root": "/cluster/uz_lab/dgurvic/man_mk1/chemprop",
        "git_url": "https://github.com/chemprop/chemprop/tree/618e809e12409a483be0bc2b948817329ad49fdc",
        "time": "Wed Mar 24 09:47:13 2021"
    },
    "save_dir": "co_add_checkpoints_3",
    "save_preds": false,
    "save_smiles_splits": false,
    "seed": 0,
    "separate_test_atom_descriptors_path": null,
    "separate_test_bond_features_path": null,
    "separate_test_features_path": null,
    "separate_test_path": null,
    "separate_val_atom_descriptors_path": null,
    "separate_val_bond_features_path": null,
    "separate_val_features_path": null,
    "separate_val_path": null,
    "show_individual_scores": false,
    "smiles_columns": [
        "SMILES"
    ],
    "split_sizes": {
        "_type": "tuple",
        "_value": [
            0.8,
            0.1,
            0.1
        ]
    },
    "split_type": "random",
    "target_columns": null,
    "task_names": [
        "Class"
    ],
    "test": false,
    "test_fold_index": null,
    "train_data_size": null,
    "undirected": false,
    "use_input_features": true,
    "val_fold_index": null,
    "warmup_epochs": 2.0
}
