# Supplementary material for: Data-Driven Derivation of Molecular Substructures That Enhance Drug Activity in Gram-Negative Bacteria
Source: J Med Chem. 2022 Apr 15;65(8):6088–99. doi: 10.1021/acs.jmedchem.1c01984 (PMC9059115; doi:10.1021/acs.jmedchem.1c01984)
Supplement: Supplementary file 1 — jm1c01984_si_001.zip [file jm1c01984_si_001.zip › co_add_checkpoints_3/quiet.log]

Fold 0
Model 0 best validation auc = 0.898862 on epoch 20
Model 0 test auc = 0.916364
Model 1 best validation auc = 0.904472 on epoch 18
Model 1 test auc = 0.921970
Model 2 best validation auc = 0.902291 on epoch 17
Model 2 test auc = 0.926061
Model 3 best validation auc = 0.899797 on epoch 26
Model 3 test auc = 0.923333
Model 4 best validation auc = 0.904317 on epoch 28
Model 4 test auc = 0.924242
Ensemble test auc = 0.926515
Fold 1
Model 0 best validation auc = 0.926872 on epoch 17
Model 0 test auc = 0.915455
Model 1 best validation auc = 0.924584 on epoch 12
Model 1 test auc = 0.898636
Model 2 best validation auc = 0.931447 on epoch 12
Model 2 test auc = 0.904545
Model 3 best validation auc = 0.925652 on epoch 11
Model 3 test auc = 0.903636
Model 4 best validation auc = 0.937700 on epoch 13
Model 4 test auc = 0.906970
Ensemble test auc = 0.906212
Fold 2
Model 0 best validation auc = 0.935047 on epoch 18
Model 0 test auc = 0.909187
Model 1 best validation auc = 0.935509 on epoch 16
Model 1 test auc = 0.909187
Model 2 best validation auc = 0.933200 on epoch 22
Model 2 test auc = 0.918976
Model 3 best validation auc = 0.931045 on epoch 21
Model 3 test auc = 0.912952
Model 4 best validation auc = 0.938895 on epoch 18
Model 4 test auc = 0.916867
Ensemble test auc = 0.916717
Fold 3
Model 0 best validation auc = 0.942766 on epoch 20
Model 0 test auc = 0.936556
Model 1 best validation auc = 0.947344 on epoch 17
Model 1 test auc = 0.933858
Model 2 best validation auc = 0.940018 on epoch 18
Model 2 test auc = 0.937635
Model 3 best validation auc = 0.939713 on epoch 11
Model 3 test auc = 0.923759
Model 4 best validation auc = 0.936355 on epoch 13
Model 4 test auc = 0.924067
Ensemble test auc = 0.932778
Fold 4
Model 0 best validation auc = 0.932998 on epoch 18
Model 0 test auc = 0.909216
Model 1 best validation auc = 0.932234 on epoch 26
Model 1 test auc = 0.911206
Model 2 best validation auc = 0.932387 on epoch 27
Model 2 test auc = 0.922229
Model 3 best validation auc = 0.938645 on epoch 20
Model 3 test auc = 0.926363
Model 4 best validation auc = 0.937424 on epoch 22
Model 4 test auc = 0.936467
Ensemble test auc = 0.925903
5-fold cross validation
	Seed 0 ==> test auc = 0.926515
	Seed 1 ==> test auc = 0.906212
	Seed 2 ==> test auc = 0.916717
	Seed 3 ==> test auc = 0.932778
	Seed 4 ==> test auc = 0.925903
Overall test auc = 0.921625 +/- 0.009255
Elapsed time = 0:41:43
