# Supplementary material for: Data-Driven Derivation of Molecular Substructures That Enhance Drug Activity in Gram-Negative Bacteria
Source: J Med Chem. 2022 Apr 15;65(8):6088–99. doi: 10.1021/acs.jmedchem.1c01984 (PMC9059115; doi:10.1021/acs.jmedchem.1c01984)
Supplement: Supplementary file 1 — jm1c01984_si_001.zip [file jm1c01984_si_001.zip › co_add_checkpoints_3/test_scores.csv]

Task	Mean auc	Standard deviation auc	Fold 0 auc	Fold 1 auc	Fold 2 auc	Fold 3 auc	Fold 4 auc
Class	0.9216251354925363	0.009254830956298865	0.9265151515151515	0.9062121212121211	0.9167168674698795	0.9327782917052112	0.9259032455603184
