# Supplementary material for: Data-Driven Derivation of Molecular Substructures That Enhance Drug Activity in Gram-Negative Bacteria
Source: J Med Chem. 2022 Apr 15;65(8):6088–99. doi: 10.1021/acs.jmedchem.1c01984 (PMC9059115; doi:10.1021/acs.jmedchem.1c01984)
Supplement: Supplementary file 1 — jm1c01984_si_001.zip [file jm1c01984_si_001.zip › co_add_checkpoints_3/verbose.log]

Command line
python train.py --data_path co_add_spark_class_train_test.csv --dataset_type classification --save_dir co_add_checkpoints_3 --config_path hyper_2/params.json --num_folds 5 --ensemble_size 5 --features_generator rdkit_2d_normalized --no_features_scaling
Args
{'activation': 'ReLU',
 'aggregation': 'mean',
 'aggregation_norm': 100,
 'atom_descriptor_scaling': True,
 'atom_descriptors': None,
 'atom_descriptors_path': None,
 'atom_descriptors_size': 0,
 'atom_features_size': 0,
 'atom_messages': False,
 'batch_size': 50,
 'bias': False,
 'bond_feature_scaling': True,
 'bond_features_path': None,
 'bond_features_size': 0,
 'cache_cutoff': 10000,
 'checkpoint_dir': None,
 'checkpoint_path': None,
 'checkpoint_paths': None,
 'class_balance': False,
 'config_path': 'hyper_2/params.json',
 'crossval_index_dir': None,
 'crossval_index_file': None,
 'crossval_index_sets': None,
 'cuda': True,
 'data_path': 'co_add_spark_class_train_test.csv',
 'dataset_type': 'classification',
 'depth': 6,
 'device': device(type='cuda'),
 'dropout': 0.05,
 'ensemble_size': 5,
 'epochs': 30,
 'extra_metrics': [],
 'features_generator': ['rdkit_2d_normalized'],
 'features_only': False,
 'features_path': None,
 'features_scaling': False,
 'features_size': None,
 'ffn_hidden_size': 1700,
 'ffn_num_layers': 1,
 'final_lr': 0.0001,
 'folds_file': None,
 'gpu': None,
 'grad_clip': None,
 'hidden_size': 1700,
 'ignore_columns': None,
 'init_lr': 0.0001,
 'log_frequency': 10,
 'max_data_size': None,
 'max_lr': 0.001,
 'metric': 'auc',
 'metrics': ['auc'],
 'minimize_score': False,
 'mpn_shared': False,
 'multiclass_num_classes': 3,
 'no_atom_descriptor_scaling': False,
 'no_bond_features_scaling': False,
 'no_cache_mol': False,
 'no_cuda': False,
 'no_features_scaling': True,
 'num_folds': 5,
 'num_lrs': 1,
 'num_tasks': 1,
 'num_workers': 8,
 'number_of_molecules': 1,
 'overwrite_default_atom_features': False,
 'overwrite_default_bond_features': False,
 'pytorch_seed': 0,
 'quiet': False,
 'save_dir': 'co_add_checkpoints_3',
 'save_preds': False,
 'save_smiles_splits': False,
 'seed': 0,
 'separate_test_atom_descriptors_path': None,
 'separate_test_bond_features_path': None,
 'separate_test_features_path': None,
 'separate_test_path': None,
 'separate_val_atom_descriptors_path': None,
 'separate_val_bond_features_path': None,
 'separate_val_features_path': None,
 'separate_val_path': None,
 'show_individual_scores': False,
 'smiles_columns': ['SMILES'],
 'split_sizes': (0.8, 0.1, 0.1),
 'split_type': 'random',
 'target_columns': None,
 'task_names': ['Class'],
 'test': False,
 'test_fold_index': None,
 'train_data_size': None,
 'undirected': False,
 'use_input_features': True,
 'val_fold_index': None,
 'warmup_epochs': 2.0}
Loading data
Number of tasks = 1
Fold 0
Splitting data with seed 0
Class sizes
Class 0: 50.83%, 1: 49.17%
Total size = 1,623 | train size = 1,298 | val size = 162 | test size = 163
Building model 0
MoleculeModel(
  (sigmoid): Sigmoid()
  (encoder): MPN(
    (encoder): ModuleList(
      (0): MPNEncoder(
        (dropout_layer): Dropout(p=0.05, inplace=False)
        (act_func): ReLU()
        (W_i): Linear(in_features=147, out_features=1700, bias=False)
        (W_h): Linear(in_features=1700, out_features=1700, bias=False)
        (W_o): Linear(in_features=1833, out_features=1700, bias=True)
      )
    )
  )
  (ffn): Sequential(
    (0): Dropout(p=0.05, inplace=False)
    (1): Linear(in_features=1900, out_features=1, bias=True)
  )
)
Number of parameters = 6,259,601
Moving model to cuda
Epoch 0
Loss = 7.6916e-01, PNorm = 61.1393, GNorm = 0.5396, lr_0 = 2.9800e-04
Loss = 6.9905e-01, PNorm = 61.1889, GNorm = 0.7628, lr_0 = 4.7800e-04
Validation auc = 0.737105
Epoch 1
Loss = 6.2074e-01, PNorm = 61.2847, GNorm = 0.8832, lr_0 = 6.7600e-04
Loss = 6.6671e-01, PNorm = 61.3816, GNorm = 1.3131, lr_0 = 8.5600e-04
Loss = 6.5557e-01, PNorm = 61.5184, GNorm = 0.4810, lr_0 = 9.9344e-04
Validation auc = 0.767337
Epoch 2
Loss = 5.8479e-01, PNorm = 61.6860, GNorm = 1.2236, lr_0 = 9.6130e-04
Loss = 5.8882e-01, PNorm = 61.8231, GNorm = 0.7328, lr_0 = 9.3019e-04
Validation auc = 0.810815
Epoch 3
Loss = 5.6491e-01, PNorm = 61.9699, GNorm = 0.6715, lr_0 = 9.0009e-04
Loss = 5.4220e-01, PNorm = 62.1159, GNorm = 1.6601, lr_0 = 8.7096e-04
Loss = 4.9060e-01, PNorm = 62.2900, GNorm = 0.9122, lr_0 = 8.4278e-04
Validation auc = 0.837151
Epoch 4
Loss = 4.9049e-01, PNorm = 62.4309, GNorm = 1.5853, lr_0 = 8.1551e-04
Loss = 4.9206e-01, PNorm = 62.5814, GNorm = 1.4915, lr_0 = 7.8912e-04
Validation auc = 0.854605
Epoch 5
Loss = 4.9126e-01, PNorm = 62.7613, GNorm = 1.2611, lr_0 = 7.6358e-04
Loss = 4.5211e-01, PNorm = 62.9080, GNorm = 0.7803, lr_0 = 7.3888e-04
Loss = 4.2592e-01, PNorm = 63.0498, GNorm = 3.7007, lr_0 = 7.1497e-04
Validation auc = 0.839801
Epoch 6
Loss = 5.0946e-01, PNorm = 63.2033, GNorm = 1.3926, lr_0 = 6.9183e-04
Loss = 4.7700e-01, PNorm = 63.3740, GNorm = 0.5255, lr_0 = 6.6944e-04
Loss = 4.3906e-01, PNorm = 63.5223, GNorm = 0.4317, lr_0 = 6.4778e-04
Validation auc = 0.861150
Epoch 7
Loss = 3.6734e-01, PNorm = 63.6523, GNorm = 1.4214, lr_0 = 6.2682e-04
Loss = 4.0457e-01, PNorm = 63.7786, GNorm = 0.4959, lr_0 = 6.0654e-04
Validation auc = 0.848060
Epoch 8
Loss = 3.4038e-01, PNorm = 63.8857, GNorm = 0.6534, lr_0 = 5.8691e-04
Loss = 3.6836e-01, PNorm = 63.9972, GNorm = 0.5202, lr_0 = 5.6792e-04
Loss = 3.8153e-01, PNorm = 64.1084, GNorm = 0.8256, lr_0 = 5.4954e-04
Validation auc = 0.860059
Epoch 9
Loss = 3.4568e-01, PNorm = 64.2327, GNorm = 1.7291, lr_0 = 5.3176e-04
Loss = 3.6355e-01, PNorm = 64.3538, GNorm = 0.9968, lr_0 = 5.1455e-04
Validation auc = 0.877357
Epoch 10
Loss = 2.0528e-01, PNorm = 64.4672, GNorm = 0.4448, lr_0 = 4.9790e-04
Loss = 3.3267e-01, PNorm = 64.5616, GNorm = 1.5436, lr_0 = 4.8179e-04
Loss = 2.7056e-01, PNorm = 64.6580, GNorm = 0.6698, lr_0 = 4.6620e-04
Validation auc = 0.877980
Epoch 11
Loss = 2.5471e-01, PNorm = 64.7357, GNorm = 0.7928, lr_0 = 4.5111e-04
Loss = 3.1780e-01, PNorm = 64.8314, GNorm = 0.7565, lr_0 = 4.3652e-04
Loss = 2.9532e-01, PNorm = 64.9252, GNorm = 0.8705, lr_0 = 4.2239e-04
Validation auc = 0.872214
Epoch 12
Loss = 2.5453e-01, PNorm = 65.0144, GNorm = 0.4175, lr_0 = 4.0872e-04
Loss = 2.6488e-01, PNorm = 65.0968, GNorm = 1.0858, lr_0 = 3.9550e-04
Validation auc = 0.879383
Epoch 13
Loss = 2.5305e-01, PNorm = 65.1755, GNorm = 1.0656, lr_0 = 3.8270e-04
Loss = 2.4436e-01, PNorm = 65.2604, GNorm = 1.1370, lr_0 = 3.7032e-04
Loss = 3.1339e-01, PNorm = 65.3458, GNorm = 0.6855, lr_0 = 3.5833e-04
Validation auc = 0.885305
Epoch 14
Loss = 2.3350e-01, PNorm = 65.4275, GNorm = 0.6826, lr_0 = 3.4674e-04
Loss = 2.4959e-01, PNorm = 65.4975, GNorm = 0.4329, lr_0 = 3.3552e-04
Validation auc = 0.876422
Epoch 15
Loss = 2.2976e-01, PNorm = 65.5566, GNorm = 1.8205, lr_0 = 3.2466e-04
Loss = 2.3210e-01, PNorm = 65.6272, GNorm = 1.0948, lr_0 = 3.1415e-04
Loss = 2.5252e-01, PNorm = 65.6914, GNorm = 1.0303, lr_0 = 3.0399e-04
Validation auc = 0.880785
Epoch 16
Loss = 2.3905e-01, PNorm = 65.7456, GNorm = 0.6119, lr_0 = 2.9415e-04
Loss = 2.2381e-01, PNorm = 65.8059, GNorm = 1.6657, lr_0 = 2.8463e-04
Loss = 1.9735e-01, PNorm = 65.8732, GNorm = 0.9752, lr_0 = 2.7542e-04
Validation auc = 0.879227
Epoch 17
Loss = 1.9891e-01, PNorm = 65.9273, GNorm = 1.4358, lr_0 = 2.6651e-04
Loss = 2.0590e-01, PNorm = 65.9817, GNorm = 1.3751, lr_0 = 2.5789e-04
Validation auc = 0.887331
Epoch 18
Loss = 1.4090e-01, PNorm = 66.0306, GNorm = 1.0072, lr_0 = 2.4954e-04
Loss = 1.7948e-01, PNorm = 66.0796, GNorm = 0.7087, lr_0 = 2.4147e-04
Loss = 2.1553e-01, PNorm = 66.1299, GNorm = 1.6474, lr_0 = 2.3365e-04
Validation auc = 0.891694
Epoch 19
Loss = 1.8142e-01, PNorm = 66.1747, GNorm = 0.9710, lr_0 = 2.2609e-04
Loss = 1.6191e-01, PNorm = 66.2171, GNorm = 2.0952, lr_0 = 2.1878e-04
Validation auc = 0.893564
Epoch 20
Loss = 2.0818e-01, PNorm = 66.2630, GNorm = 1.4571, lr_0 = 2.1170e-04
Loss = 1.8666e-01, PNorm = 66.3137, GNorm = 2.9890, lr_0 = 2.0485e-04
Loss = 1.8375e-01, PNorm = 66.3575, GNorm = 0.6808, lr_0 = 1.9822e-04
Validation auc = 0.898862
Epoch 21
Loss = 1.4196e-01, PNorm = 66.3952, GNorm = 1.1192, lr_0 = 1.9180e-04
Loss = 1.9775e-01, PNorm = 66.4336, GNorm = 1.2510, lr_0 = 1.8560e-04
Loss = 1.6898e-01, PNorm = 66.4803, GNorm = 1.1491, lr_0 = 1.7959e-04
Validation auc = 0.880474
Epoch 22
Loss = 1.4746e-01, PNorm = 66.5125, GNorm = 0.7494, lr_0 = 1.7378e-04
Loss = 1.4667e-01, PNorm = 66.5488, GNorm = 0.7319, lr_0 = 1.6816e-04
Validation auc = 0.886084
Epoch 23
Loss = 1.1648e-01, PNorm = 66.5857, GNorm = 2.6982, lr_0 = 1.6272e-04
Loss = 1.3179e-01, PNorm = 66.6137, GNorm = 0.8817, lr_0 = 1.5745e-04
Loss = 1.4495e-01, PNorm = 66.6408, GNorm = 1.1547, lr_0 = 1.5236e-04
Validation auc = 0.890759
Epoch 24
Loss = 1.2148e-01, PNorm = 66.6704, GNorm = 1.0941, lr_0 = 1.4743e-04
Loss = 1.4315e-01, PNorm = 66.6979, GNorm = 1.2767, lr_0 = 1.4265e-04
Validation auc = 0.887954
Epoch 25
Loss = 1.7833e-01, PNorm = 66.7195, GNorm = 1.5315, lr_0 = 1.3804e-04
Loss = 1.3563e-01, PNorm = 66.7414, GNorm = 0.9296, lr_0 = 1.3357e-04
Loss = 1.1244e-01, PNorm = 66.7628, GNorm = 0.6474, lr_0 = 1.2925e-04
Validation auc = 0.886396
Epoch 26
Loss = 1.1861e-01, PNorm = 66.7919, GNorm = 2.6526, lr_0 = 1.2466e-04
Loss = 1.2151e-01, PNorm = 66.8162, GNorm = 1.6135, lr_0 = 1.2062e-04
Loss = 1.2702e-01, PNorm = 66.8367, GNorm = 1.6421, lr_0 = 1.1672e-04
Validation auc = 0.886240
Epoch 27
Loss = 1.0680e-01, PNorm = 66.8563, GNorm = 1.5123, lr_0 = 1.1294e-04
Loss = 1.0857e-01, PNorm = 66.8774, GNorm = 1.4671, lr_0 = 1.0929e-04
Validation auc = 0.883746
Epoch 28
Loss = 8.5348e-02, PNorm = 66.8960, GNorm = 1.4843, lr_0 = 1.0575e-04
Loss = 1.1222e-01, PNorm = 66.9109, GNorm = 0.7001, lr_0 = 1.0233e-04
Loss = 1.0587e-01, PNorm = 66.9273, GNorm = 1.2612, lr_0 = 1.0000e-04
Validation auc = 0.889668
Epoch 29
Loss = 1.0909e-01, PNorm = 66.9465, GNorm = 1.4723, lr_0 = 1.0000e-04
Loss = 9.4928e-02, PNorm = 66.9580, GNorm = 1.3899, lr_0 = 1.0000e-04
Validation auc = 0.882655
Model 0 best validation auc = 0.898862 on epoch 20
Loading pretrained parameter "encoder.encoder.0.cached_zero_vector".
Loading pretrained parameter "encoder.encoder.0.W_i.weight".
Loading pretrained parameter "encoder.encoder.0.W_h.weight".
Loading pretrained parameter "encoder.encoder.0.W_o.weight".
Loading pretrained parameter "encoder.encoder.0.W_o.bias".
Loading pretrained parameter "ffn.1.weight".
Loading pretrained parameter "ffn.1.bias".
Moving model to cuda
Model 0 test auc = 0.916364
Building model 1
MoleculeModel(
  (sigmoid): Sigmoid()
  (encoder): MPN(
    (encoder): ModuleList(
      (0): MPNEncoder(
        (dropout_layer): Dropout(p=0.05, inplace=False)
        (act_func): ReLU()
        (W_i): Linear(in_features=147, out_features=1700, bias=False)
        (W_h): Linear(in_features=1700, out_features=1700, bias=False)
        (W_o): Linear(in_features=1833, out_features=1700, bias=True)
      )
    )
  )
  (ffn): Sequential(
    (0): Dropout(p=0.05, inplace=False)
    (1): Linear(in_features=1900, out_features=1, bias=True)
  )
)
Number of parameters = 6,259,601
Moving model to cuda
Epoch 0
Loss = 7.6440e-01, PNorm = 61.1388, GNorm = 0.5014, lr_0 = 2.9800e-04
Loss = 6.8433e-01, PNorm = 61.1870, GNorm = 2.6484, lr_0 = 4.7800e-04
Validation auc = 0.757052
Epoch 1
Loss = 6.4898e-01, PNorm = 61.2732, GNorm = 2.5843, lr_0 = 6.7600e-04
Loss = 5.9471e-01, PNorm = 61.3862, GNorm = 0.7450, lr_0 = 8.5600e-04
Loss = 6.3451e-01, PNorm = 61.5180, GNorm = 0.4520, lr_0 = 9.9344e-04
Validation auc = 0.771856
Epoch 2
Loss = 6.0726e-01, PNorm = 61.6988, GNorm = 0.6161, lr_0 = 9.6130e-04
Loss = 5.8678e-01, PNorm = 61.8742, GNorm = 2.7516, lr_0 = 9.3019e-04
Validation auc = 0.789933
Epoch 3
Loss = 5.6705e-01, PNorm = 62.0534, GNorm = 0.4793, lr_0 = 9.0009e-04
Loss = 5.4173e-01, PNorm = 62.2313, GNorm = 0.9003, lr_0 = 8.7096e-04
Loss = 5.4635e-01, PNorm = 62.3954, GNorm = 0.5745, lr_0 = 8.4278e-04
Validation auc = 0.831074
Epoch 4
Loss = 4.5996e-01, PNorm = 62.5752, GNorm = 2.3346, lr_0 = 8.1551e-04
Loss = 5.0145e-01, PNorm = 62.7246, GNorm = 1.3901, lr_0 = 7.8912e-04
Validation auc = 0.846969
Epoch 5
Loss = 4.2970e-01, PNorm = 62.8498, GNorm = 1.5016, lr_0 = 7.6358e-04
Loss = 4.7144e-01, PNorm = 62.9983, GNorm = 0.8218, lr_0 = 7.3888e-04
Loss = 4.1830e-01, PNorm = 63.1401, GNorm = 1.4108, lr_0 = 7.1497e-04
Validation auc = 0.842761
Epoch 6
Loss = 4.1586e-01, PNorm = 63.2599, GNorm = 0.9428, lr_0 = 6.9183e-04
Loss = 4.1170e-01, PNorm = 63.4063, GNorm = 1.5927, lr_0 = 6.6944e-04
Loss = 4.0965e-01, PNorm = 63.5497, GNorm = 0.6294, lr_0 = 6.4778e-04
Validation auc = 0.839956
Epoch 7
Loss = 3.9717e-01, PNorm = 63.6967, GNorm = 0.6969, lr_0 = 6.2682e-04
Loss = 3.4993e-01, PNorm = 63.8259, GNorm = 0.8359, lr_0 = 6.0654e-04
Validation auc = 0.864111
Epoch 8
Loss = 4.1294e-01, PNorm = 63.9511, GNorm = 0.8032, lr_0 = 5.8691e-04
Loss = 3.6267e-01, PNorm = 64.0948, GNorm = 0.6093, lr_0 = 5.6792e-04
Loss = 3.5692e-01, PNorm = 64.2121, GNorm = 0.7839, lr_0 = 5.4954e-04
Validation auc = 0.873617
Epoch 9
Loss = 3.6642e-01, PNorm = 64.3168, GNorm = 1.1904, lr_0 = 5.3176e-04
Loss = 3.1739e-01, PNorm = 64.4338, GNorm = 0.6395, lr_0 = 5.1455e-04
Validation auc = 0.874396
Epoch 10
Loss = 3.9305e-01, PNorm = 64.5426, GNorm = 1.0685, lr_0 = 4.9790e-04
Loss = 3.1478e-01, PNorm = 64.6596, GNorm = 1.3059, lr_0 = 4.8179e-04
Loss = 3.4511e-01, PNorm = 64.7618, GNorm = 0.6753, lr_0 = 4.6620e-04
Validation auc = 0.875331
Epoch 11
Loss = 3.8730e-01, PNorm = 64.8543, GNorm = 0.7148, lr_0 = 4.5111e-04
Loss = 2.9382e-01, PNorm = 64.9544, GNorm = 1.2232, lr_0 = 4.3652e-04
Loss = 2.7734e-01, PNorm = 65.0684, GNorm = 0.8254, lr_0 = 4.2239e-04
Validation auc = 0.871747
Epoch 12
Loss = 2.7935e-01, PNorm = 65.1534, GNorm = 0.6370, lr_0 = 4.0872e-04
Loss = 2.3046e-01, PNorm = 65.2318, GNorm = 0.9540, lr_0 = 3.9550e-04
Validation auc = 0.885772
Epoch 13
Loss = 2.2517e-01, PNorm = 65.3088, GNorm = 0.7691, lr_0 = 3.8270e-04
Loss = 3.1556e-01, PNorm = 65.3963, GNorm = 0.7985, lr_0 = 3.7032e-04
Loss = 2.3892e-01, PNorm = 65.4720, GNorm = 0.3771, lr_0 = 3.5833e-04
Validation auc = 0.883590
Epoch 14
Loss = 2.5310e-01, PNorm = 65.5389, GNorm = 0.6406, lr_0 = 3.4674e-04
Loss = 2.5878e-01, PNorm = 65.6183, GNorm = 0.7539, lr_0 = 3.3552e-04
Validation auc = 0.892006
Epoch 15
Loss = 2.7146e-01, PNorm = 65.6857, GNorm = 1.8394, lr_0 = 3.2466e-04
Loss = 2.2968e-01, PNorm = 65.7510, GNorm = 1.6326, lr_0 = 3.1415e-04
Loss = 2.7862e-01, PNorm = 65.8151, GNorm = 1.1901, lr_0 = 3.0399e-04
Validation auc = 0.882967
Epoch 16
Loss = 1.9410e-01, PNorm = 65.8815, GNorm = 0.8266, lr_0 = 2.9415e-04
Loss = 2.2264e-01, PNorm = 65.9464, GNorm = 0.6665, lr_0 = 2.8463e-04
Loss = 2.4998e-01, PNorm = 65.9969, GNorm = 0.8786, lr_0 = 2.7542e-04
Validation auc = 0.896525
Epoch 17
Loss = 2.1721e-01, PNorm = 66.0513, GNorm = 1.0147, lr_0 = 2.6651e-04
Loss = 2.0818e-01, PNorm = 66.1081, GNorm = 1.6802, lr_0 = 2.5789e-04
Validation auc = 0.888110
Epoch 18
Loss = 1.9279e-01, PNorm = 66.1553, GNorm = 1.2526, lr_0 = 2.4954e-04
Loss = 2.2579e-01, PNorm = 66.2104, GNorm = 1.2054, lr_0 = 2.4147e-04
Loss = 2.1735e-01, PNorm = 66.2635, GNorm = 0.9353, lr_0 = 2.3365e-04
Validation auc = 0.904472
Epoch 19
Loss = 1.8701e-01, PNorm = 66.3117, GNorm = 0.7292, lr_0 = 2.2609e-04
Loss = 1.7839e-01, PNorm = 66.3538, GNorm = 0.8367, lr_0 = 2.1878e-04
Validation auc = 0.895122
Epoch 20
Loss = 2.1302e-01, PNorm = 66.3973, GNorm = 0.8518, lr_0 = 2.1170e-04
Loss = 1.5345e-01, PNorm = 66.4362, GNorm = 0.6760, lr_0 = 2.0485e-04
Loss = 1.7975e-01, PNorm = 66.4726, GNorm = 1.8666, lr_0 = 1.9822e-04
Validation auc = 0.898395
Epoch 21
Loss = 1.8730e-01, PNorm = 66.5137, GNorm = 0.9416, lr_0 = 1.9180e-04
Loss = 1.5671e-01, PNorm = 66.5555, GNorm = 1.0534, lr_0 = 1.8560e-04
Loss = 1.6900e-01, PNorm = 66.5893, GNorm = 0.6215, lr_0 = 1.7959e-04
Validation auc = 0.899018
Epoch 22
Loss = 1.5099e-01, PNorm = 66.6220, GNorm = 1.1497, lr_0 = 1.7378e-04
Loss = 1.4847e-01, PNorm = 66.6507, GNorm = 1.5505, lr_0 = 1.6816e-04
Validation auc = 0.898395
Epoch 23
Loss = 1.3619e-01, PNorm = 66.6827, GNorm = 0.9158, lr_0 = 1.6272e-04
Loss = 1.4573e-01, PNorm = 66.7129, GNorm = 1.1899, lr_0 = 1.5745e-04
Loss = 1.6688e-01, PNorm = 66.7356, GNorm = 0.8516, lr_0 = 1.5236e-04
Validation auc = 0.900577
Epoch 24
Loss = 1.1948e-01, PNorm = 66.7658, GNorm = 1.0466, lr_0 = 1.4743e-04
Loss = 1.6724e-01, PNorm = 66.7934, GNorm = 0.9918, lr_0 = 1.4265e-04
Validation auc = 0.894655
Epoch 25
Loss = 1.8044e-01, PNorm = 66.8186, GNorm = 1.3046, lr_0 = 1.3804e-04
Loss = 1.3416e-01, PNorm = 66.8440, GNorm = 0.9069, lr_0 = 1.3357e-04
Loss = 1.2956e-01, PNorm = 66.8690, GNorm = 0.6712, lr_0 = 1.2925e-04
Validation auc = 0.896992
Epoch 26
Loss = 1.5784e-01, PNorm = 66.8929, GNorm = 1.4425, lr_0 = 1.2466e-04
Loss = 1.0464e-01, PNorm = 66.9179, GNorm = 0.5609, lr_0 = 1.2062e-04
Loss = 1.5409e-01, PNorm = 66.9397, GNorm = 1.5241, lr_0 = 1.1672e-04
Validation auc = 0.893096
Epoch 27
Loss = 1.1756e-01, PNorm = 66.9616, GNorm = 1.1933, lr_0 = 1.1294e-04
Loss = 1.3980e-01, PNorm = 66.9787, GNorm = 0.5636, lr_0 = 1.0929e-04
Validation auc = 0.902447
Epoch 28
Loss = 9.7305e-02, PNorm = 66.9989, GNorm = 0.5625, lr_0 = 1.0575e-04
Loss = 1.2821e-01, PNorm = 67.0162, GNorm = 0.8837, lr_0 = 1.0233e-04
Loss = 1.1577e-01, PNorm = 67.0321, GNorm = 0.4327, lr_0 = 1.0000e-04
Validation auc = 0.895902
Epoch 29
Loss = 1.0461e-01, PNorm = 67.0492, GNorm = 1.2027, lr_0 = 1.0000e-04
Loss = 1.0670e-01, PNorm = 67.0679, GNorm = 1.0841, lr_0 = 1.0000e-04
Validation auc = 0.889201
Model 1 best validation auc = 0.904472 on epoch 18
Loading pretrained parameter "encoder.encoder.0.cached_zero_vector".
Loading pretrained parameter "encoder.encoder.0.W_i.weight".
Loading pretrained parameter "encoder.encoder.0.W_h.weight".
Loading pretrained parameter "encoder.encoder.0.W_o.weight".
Loading pretrained parameter "encoder.encoder.0.W_o.bias".
Loading pretrained parameter "ffn.1.weight".
Loading pretrained parameter "ffn.1.bias".
Moving model to cuda
Model 1 test auc = 0.921970
Building model 2
MoleculeModel(
  (sigmoid): Sigmoid()
  (encoder): MPN(
    (encoder): ModuleList(
      (0): MPNEncoder(
        (dropout_layer): Dropout(p=0.05, inplace=False)
        (act_func): ReLU()
        (W_i): Linear(in_features=147, out_features=1700, bias=False)
        (W_h): Linear(in_features=1700, out_features=1700, bias=False)
        (W_o): Linear(in_features=1833, out_features=1700, bias=True)
      )
    )
  )
  (ffn): Sequential(
    (0): Dropout(p=0.05, inplace=False)
    (1): Linear(in_features=1900, out_features=1, bias=True)
  )
)
Number of parameters = 6,259,601
Moving model to cuda
Epoch 0
Loss = 7.3461e-01, PNorm = 61.1519, GNorm = 0.7009, lr_0 = 2.9800e-04
Loss = 6.5210e-01, PNorm = 61.2025, GNorm = 2.1848, lr_0 = 4.7800e-04
Validation auc = 0.769051
Epoch 1
Loss = 6.8378e-01, PNorm = 61.2879, GNorm = 1.1806, lr_0 = 6.7600e-04
Loss = 6.2321e-01, PNorm = 61.4113, GNorm = 1.0025, lr_0 = 8.5600e-04
Loss = 5.8616e-01, PNorm = 61.5775, GNorm = 1.7297, lr_0 = 9.9344e-04
Validation auc = 0.772791
Epoch 2
Loss = 5.6511e-01, PNorm = 61.7705, GNorm = 1.0660, lr_0 = 9.6130e-04
Loss = 5.3430e-01, PNorm = 61.9647, GNorm = 0.6331, lr_0 = 9.3019e-04
Validation auc = 0.801777
Epoch 3
Loss = 5.6479e-01, PNorm = 62.1108, GNorm = 1.1990, lr_0 = 9.0009e-04
Loss = 5.0650e-01, PNorm = 62.2861, GNorm = 0.7539, lr_0 = 8.7096e-04
Loss = 5.1621e-01, PNorm = 62.4210, GNorm = 1.4642, lr_0 = 8.4278e-04
Validation auc = 0.826399
Epoch 4
Loss = 4.8782e-01, PNorm = 62.5835, GNorm = 1.2203, lr_0 = 8.1551e-04
Loss = 4.7779e-01, PNorm = 62.7404, GNorm = 1.9313, lr_0 = 7.8912e-04
Validation auc = 0.819854
Epoch 5
Loss = 4.6804e-01, PNorm = 62.8803, GNorm = 1.0357, lr_0 = 7.6358e-04
Loss = 4.8895e-01, PNorm = 63.0427, GNorm = 1.9901, lr_0 = 7.3888e-04
Loss = 4.2222e-01, PNorm = 63.1751, GNorm = 0.7263, lr_0 = 7.1497e-04
Validation auc = 0.850865
Epoch 6
Loss = 4.2882e-01, PNorm = 63.3009, GNorm = 0.8538, lr_0 = 6.9183e-04
Loss = 4.3719e-01, PNorm = 63.4458, GNorm = 1.3153, lr_0 = 6.6944e-04
Loss = 4.3632e-01, PNorm = 63.6040, GNorm = 0.7284, lr_0 = 6.4778e-04
Validation auc = 0.867228
Epoch 7
Loss = 4.3308e-01, PNorm = 63.7538, GNorm = 0.8757, lr_0 = 6.2682e-04
Loss = 3.4036e-01, PNorm = 63.8763, GNorm = 1.1178, lr_0 = 6.0654e-04
Validation auc = 0.857098
Epoch 8
Loss = 4.0331e-01, PNorm = 63.9950, GNorm = 0.7486, lr_0 = 5.8691e-04
Loss = 3.4332e-01, PNorm = 64.1220, GNorm = 1.6202, lr_0 = 5.6792e-04
Loss = 3.6757e-01, PNorm = 64.2225, GNorm = 1.5893, lr_0 = 5.4954e-04
Validation auc = 0.873461
Epoch 9
Loss = 3.4383e-01, PNorm = 64.3262, GNorm = 0.5900, lr_0 = 5.3176e-04
Loss = 3.6583e-01, PNorm = 64.4530, GNorm = 1.0618, lr_0 = 5.1455e-04
Validation auc = 0.876110
Epoch 10
Loss = 2.8924e-01, PNorm = 64.5471, GNorm = 1.1290, lr_0 = 4.9790e-04
Loss = 3.3730e-01, PNorm = 64.6498, GNorm = 1.1654, lr_0 = 4.8179e-04
Loss = 2.9937e-01, PNorm = 64.7527, GNorm = 0.7032, lr_0 = 4.6620e-04
Validation auc = 0.880318
Epoch 11
Loss = 3.5340e-01, PNorm = 64.8495, GNorm = 0.8940, lr_0 = 4.5111e-04
Loss = 3.1900e-01, PNorm = 64.9527, GNorm = 0.6011, lr_0 = 4.3652e-04
Loss = 3.0215e-01, PNorm = 65.0618, GNorm = 1.3309, lr_0 = 4.2239e-04
Validation auc = 0.884993
Epoch 12
Loss = 2.9154e-01, PNorm = 65.1492, GNorm = 0.7290, lr_0 = 4.0872e-04
Loss = 2.5086e-01, PNorm = 65.2453, GNorm = 0.8098, lr_0 = 3.9550e-04
Validation auc = 0.881409
Epoch 13
Loss = 2.1233e-01, PNorm = 65.3359, GNorm = 0.5552, lr_0 = 3.8270e-04
Loss = 2.6802e-01, PNorm = 65.4131, GNorm = 0.8087, lr_0 = 3.7032e-04
Loss = 2.9926e-01, PNorm = 65.4799, GNorm = 1.6931, lr_0 = 3.5833e-04
Validation auc = 0.891850
Epoch 14
Loss = 2.7399e-01, PNorm = 65.5821, GNorm = 1.0733, lr_0 = 3.4674e-04
Loss = 2.3628e-01, PNorm = 65.6676, GNorm = 0.5988, lr_0 = 3.3552e-04
Validation auc = 0.883435
Epoch 15
Loss = 9.3338e-02, PNorm = 65.7466, GNorm = 0.4954, lr_0 = 3.2466e-04
Loss = 2.2989e-01, PNorm = 65.8144, GNorm = 0.6798, lr_0 = 3.1415e-04
Loss = 2.7659e-01, PNorm = 65.8759, GNorm = 0.5589, lr_0 = 3.0399e-04
Validation auc = 0.894187
Epoch 16
Loss = 2.1073e-01, PNorm = 65.9356, GNorm = 0.6361, lr_0 = 2.9415e-04
Loss = 2.2291e-01, PNorm = 65.9932, GNorm = 0.9005, lr_0 = 2.8463e-04
Loss = 2.2539e-01, PNorm = 66.0465, GNorm = 1.7879, lr_0 = 2.7542e-04
Validation auc = 0.894811
Epoch 17
Loss = 2.2849e-01, PNorm = 66.1104, GNorm = 1.1415, lr_0 = 2.6651e-04
Loss = 2.1164e-01, PNorm = 66.1525, GNorm = 1.7500, lr_0 = 2.5789e-04
Validation auc = 0.902291
Epoch 18
Loss = 2.1168e-01, PNorm = 66.2053, GNorm = 0.8078, lr_0 = 2.4954e-04
Loss = 1.9599e-01, PNorm = 66.2497, GNorm = 0.7729, lr_0 = 2.4147e-04
Loss = 2.3596e-01, PNorm = 66.2987, GNorm = 0.7786, lr_0 = 2.3365e-04
Validation auc = 0.889668
Epoch 19
Loss = 2.0428e-01, PNorm = 66.3452, GNorm = 0.5463, lr_0 = 2.2609e-04
Loss = 1.7795e-01, PNorm = 66.4034, GNorm = 1.0122, lr_0 = 2.1878e-04
Validation auc = 0.893408
Epoch 20
Loss = 1.5194e-01, PNorm = 66.4478, GNorm = 0.6417, lr_0 = 2.1170e-04
Loss = 1.7634e-01, PNorm = 66.4866, GNorm = 0.3508, lr_0 = 2.0485e-04
Loss = 1.9738e-01, PNorm = 66.5250, GNorm = 1.1793, lr_0 = 1.9822e-04
Validation auc = 0.895902
Epoch 21
Loss = 1.4557e-01, PNorm = 66.5589, GNorm = 0.9788, lr_0 = 1.9180e-04
Loss = 1.6676e-01, PNorm = 66.5946, GNorm = 1.2785, lr_0 = 1.8560e-04
Loss = 2.0093e-01, PNorm = 66.6264, GNorm = 1.1592, lr_0 = 1.7959e-04
Validation auc = 0.896837
Epoch 22
Loss = 1.4102e-01, PNorm = 66.6644, GNorm = 1.2342, lr_0 = 1.7378e-04
Loss = 1.7139e-01, PNorm = 66.6963, GNorm = 1.4870, lr_0 = 1.6816e-04
Validation auc = 0.897927
Epoch 23
Loss = 1.1373e-01, PNorm = 66.7213, GNorm = 0.7208, lr_0 = 1.6272e-04
Loss = 1.5189e-01, PNorm = 66.7583, GNorm = 1.8390, lr_0 = 1.5745e-04
Loss = 1.6732e-01, PNorm = 66.7870, GNorm = 0.4856, lr_0 = 1.5236e-04
Validation auc = 0.887175
Epoch 24
Loss = 1.6383e-01, PNorm = 66.8092, GNorm = 1.1397, lr_0 = 1.4743e-04
Loss = 1.4119e-01, PNorm = 66.8383, GNorm = 1.4154, lr_0 = 1.4265e-04
Validation auc = 0.897927
Epoch 25
Loss = 1.2881e-01, PNorm = 66.8636, GNorm = 0.5753, lr_0 = 1.3804e-04
Loss = 1.5411e-01, PNorm = 66.8891, GNorm = 0.6373, lr_0 = 1.3357e-04
Loss = 1.4383e-01, PNorm = 66.9114, GNorm = 0.9391, lr_0 = 1.2925e-04
Validation auc = 0.894655
Epoch 26
Loss = 1.1270e-01, PNorm = 66.9416, GNorm = 0.9272, lr_0 = 1.2466e-04
Loss = 1.4345e-01, PNorm = 66.9642, GNorm = 1.0022, lr_0 = 1.2062e-04
Loss = 1.2005e-01, PNorm = 66.9867, GNorm = 0.9311, lr_0 = 1.1672e-04
Validation auc = 0.896837
Epoch 27
Loss = 1.4592e-01, PNorm = 67.0022, GNorm = 1.0705, lr_0 = 1.1294e-04
Loss = 1.2638e-01, PNorm = 67.0204, GNorm = 1.4278, lr_0 = 1.0929e-04
Validation auc = 0.897304
Epoch 28
Loss = 1.5332e-01, PNorm = 67.0413, GNorm = 2.4985, lr_0 = 1.0575e-04
Loss = 1.5368e-01, PNorm = 67.0610, GNorm = 2.1838, lr_0 = 1.0233e-04
Loss = 1.1991e-01, PNorm = 67.0842, GNorm = 1.1339, lr_0 = 1.0000e-04
Validation auc = 0.897772
Epoch 29
Loss = 1.0293e-01, PNorm = 67.1039, GNorm = 1.3944, lr_0 = 1.0000e-04
Loss = 1.0926e-01, PNorm = 67.1231, GNorm = 0.9495, lr_0 = 1.0000e-04
Validation auc = 0.893876
Model 2 best validation auc = 0.902291 on epoch 17
Loading pretrained parameter "encoder.encoder.0.cached_zero_vector".
Loading pretrained parameter "encoder.encoder.0.W_i.weight".
Loading pretrained parameter "encoder.encoder.0.W_h.weight".
Loading pretrained parameter "encoder.encoder.0.W_o.weight".
Loading pretrained parameter "encoder.encoder.0.W_o.bias".
Loading pretrained parameter "ffn.1.weight".
Loading pretrained parameter "ffn.1.bias".
Moving model to cuda
Model 2 test auc = 0.926061
Building model 3
MoleculeModel(
  (sigmoid): Sigmoid()
  (encoder): MPN(
    (encoder): ModuleList(
      (0): MPNEncoder(
        (dropout_layer): Dropout(p=0.05, inplace=False)
        (act_func): ReLU()
        (W_i): Linear(in_features=147, out_features=1700, bias=False)
        (W_h): Linear(in_features=1700, out_features=1700, bias=False)
        (W_o): Linear(in_features=1833, out_features=1700, bias=True)
      )
    )
  )
  (ffn): Sequential(
    (0): Dropout(p=0.05, inplace=False)
    (1): Linear(in_features=1900, out_features=1, bias=True)
  )
)
Number of parameters = 6,259,601
Moving model to cuda
Epoch 0
Loss = 7.4692e-01, PNorm = 61.1472, GNorm = 1.9164, lr_0 = 2.9800e-04
Loss = 6.7713e-01, PNorm = 61.1999, GNorm = 0.7228, lr_0 = 4.7800e-04
Validation auc = 0.742715
Epoch 1
Loss = 6.3213e-01, PNorm = 61.2982, GNorm = 1.6933, lr_0 = 6.7600e-04
Loss = 5.9798e-01, PNorm = 61.4311, GNorm = 1.9549, lr_0 = 8.5600e-04
Loss = 5.9914e-01, PNorm = 61.5979, GNorm = 0.9061, lr_0 = 9.9344e-04
Validation auc = 0.784323
Epoch 2
Loss = 5.4315e-01, PNorm = 61.8084, GNorm = 1.5836, lr_0 = 9.6130e-04
Loss = 5.4305e-01, PNorm = 61.9899, GNorm = 0.5022, lr_0 = 9.3019e-04
Validation auc = 0.833723
Epoch 3
Loss = 5.3175e-01, PNorm = 62.1685, GNorm = 0.5720, lr_0 = 9.0009e-04
Loss = 4.8606e-01, PNorm = 62.3369, GNorm = 0.5613, lr_0 = 8.7096e-04
Loss = 4.9111e-01, PNorm = 62.5101, GNorm = 1.1182, lr_0 = 8.4278e-04
Validation auc = 0.829048
Epoch 4
Loss = 4.3407e-01, PNorm = 62.6799, GNorm = 1.7241, lr_0 = 8.1551e-04
Loss = 5.1015e-01, PNorm = 62.8540, GNorm = 0.6267, lr_0 = 7.8912e-04
Validation auc = 0.837775
Epoch 5
Loss = 4.3834e-01, PNorm = 63.0307, GNorm = 0.5855, lr_0 = 7.6358e-04
Loss = 4.1687e-01, PNorm = 63.1904, GNorm = 0.6348, lr_0 = 7.3888e-04
Loss = 4.4972e-01, PNorm = 63.3384, GNorm = 1.2592, lr_0 = 7.1497e-04
Validation auc = 0.844631
Epoch 6
Loss = 4.3804e-01, PNorm = 63.5101, GNorm = 1.7347, lr_0 = 6.9183e-04
Loss = 4.6195e-01, PNorm = 63.6462, GNorm = 0.4657, lr_0 = 6.6944e-04
Loss = 3.6589e-01, PNorm = 63.7946, GNorm = 0.6336, lr_0 = 6.4778e-04
Validation auc = 0.848839
Epoch 7
Loss = 4.0529e-01, PNorm = 63.9161, GNorm = 0.8060, lr_0 = 6.2682e-04
Loss = 4.0551e-01, PNorm = 64.0330, GNorm = 0.5527, lr_0 = 6.0654e-04
Validation auc = 0.865825
Epoch 8
Loss = 3.7703e-01, PNorm = 64.1547, GNorm = 1.2052, lr_0 = 5.8691e-04
Loss = 3.3963e-01, PNorm = 64.2688, GNorm = 0.8522, lr_0 = 5.6792e-04
Loss = 3.3847e-01, PNorm = 64.3663, GNorm = 0.5838, lr_0 = 5.4954e-04
Validation auc = 0.862241
Epoch 9
Loss = 3.0487e-01, PNorm = 64.4779, GNorm = 1.2472, lr_0 = 5.3176e-04
Loss = 3.4134e-01, PNorm = 64.5959, GNorm = 0.7553, lr_0 = 5.1455e-04
Validation auc = 0.859436
Epoch 10
Loss = 3.0056e-01, PNorm = 64.6962, GNorm = 0.8190, lr_0 = 4.9790e-04
Loss = 3.0484e-01, PNorm = 64.8051, GNorm = 1.9464, lr_0 = 4.8179e-04
Loss = 3.2453e-01, PNorm = 64.9077, GNorm = 0.6281, lr_0 = 4.6620e-04
Validation auc = 0.875331
Epoch 11
Loss = 2.6919e-01, PNorm = 65.0136, GNorm = 0.5397, lr_0 = 4.5111e-04
Loss = 2.9818e-01, PNorm = 65.1208, GNorm = 0.8783, lr_0 = 4.3652e-04
Loss = 2.8627e-01, PNorm = 65.2285, GNorm = 0.9457, lr_0 = 4.2239e-04
Validation auc = 0.873929
Epoch 12
Loss = 2.4895e-01, PNorm = 65.3323, GNorm = 0.6543, lr_0 = 4.0872e-04
Loss = 2.7483e-01, PNorm = 65.4249, GNorm = 0.8271, lr_0 = 3.9550e-04
Validation auc = 0.874864
Epoch 13
Loss = 2.7586e-01, PNorm = 65.5032, GNorm = 0.6702, lr_0 = 3.8270e-04
Loss = 2.3950e-01, PNorm = 65.5932, GNorm = 1.8599, lr_0 = 3.7032e-04
Loss = 2.6849e-01, PNorm = 65.6732, GNorm = 0.8855, lr_0 = 3.5833e-04
Validation auc = 0.886707
Epoch 14
Loss = 2.3339e-01, PNorm = 65.7579, GNorm = 0.6522, lr_0 = 3.4674e-04
Loss = 2.4304e-01, PNorm = 65.8352, GNorm = 1.2019, lr_0 = 3.3552e-04
Validation auc = 0.890291
Epoch 15
Loss = 1.8212e-01, PNorm = 65.9005, GNorm = 0.8558, lr_0 = 3.2466e-04
Loss = 2.1973e-01, PNorm = 65.9690, GNorm = 0.8660, lr_0 = 3.1415e-04
Loss = 2.3950e-01, PNorm = 66.0353, GNorm = 0.6846, lr_0 = 3.0399e-04
Validation auc = 0.880162
Epoch 16
Loss = 2.5233e-01, PNorm = 66.1069, GNorm = 1.4015, lr_0 = 2.9415e-04
Loss = 2.1055e-01, PNorm = 66.1888, GNorm = 1.1508, lr_0 = 2.8463e-04
Loss = 2.0377e-01, PNorm = 66.2560, GNorm = 0.8471, lr_0 = 2.7542e-04
Validation auc = 0.884993
Epoch 17
Loss = 2.0238e-01, PNorm = 66.3118, GNorm = 0.8113, lr_0 = 2.6651e-04
Loss = 2.0264e-01, PNorm = 66.3581, GNorm = 1.1603, lr_0 = 2.5789e-04
Validation auc = 0.894031
Epoch 18
Loss = 1.4485e-01, PNorm = 66.4183, GNorm = 0.6031, lr_0 = 2.4954e-04
Loss = 1.7851e-01, PNorm = 66.4707, GNorm = 1.1474, lr_0 = 2.4147e-04
Loss = 2.2110e-01, PNorm = 66.5293, GNorm = 1.3027, lr_0 = 2.3365e-04
Validation auc = 0.889045
Epoch 19
Loss = 1.8741e-01, PNorm = 66.5864, GNorm = 0.7218, lr_0 = 2.2609e-04
Loss = 2.0962e-01, PNorm = 66.6402, GNorm = 0.9330, lr_0 = 2.1878e-04
Validation auc = 0.888889
Epoch 20
Loss = 1.2543e-01, PNorm = 66.6838, GNorm = 0.7816, lr_0 = 2.1170e-04
Loss = 1.5521e-01, PNorm = 66.7275, GNorm = 1.1352, lr_0 = 2.0485e-04
Loss = 1.6260e-01, PNorm = 66.7703, GNorm = 1.1589, lr_0 = 1.9822e-04
Validation auc = 0.892941
Epoch 21
Loss = 1.6892e-01, PNorm = 66.8096, GNorm = 1.0397, lr_0 = 1.9180e-04
Loss = 1.5810e-01, PNorm = 66.8455, GNorm = 1.2615, lr_0 = 1.8560e-04
Loss = 1.5673e-01, PNorm = 66.8801, GNorm = 0.9245, lr_0 = 1.7959e-04
Validation auc = 0.885928
Epoch 22
Loss = 1.3192e-01, PNorm = 66.9174, GNorm = 1.0607, lr_0 = 1.7378e-04
Loss = 1.5469e-01, PNorm = 66.9482, GNorm = 2.0965, lr_0 = 1.6816e-04
Validation auc = 0.892161
Epoch 23
Loss = 1.0243e-01, PNorm = 66.9825, GNorm = 0.7755, lr_0 = 1.6272e-04
Loss = 1.6798e-01, PNorm = 67.0289, GNorm = 0.9453, lr_0 = 1.5745e-04
Loss = 1.6377e-01, PNorm = 67.0583, GNorm = 0.7927, lr_0 = 1.5236e-04
Validation auc = 0.895902
Epoch 24
Loss = 1.1499e-01, PNorm = 67.0893, GNorm = 0.5646, lr_0 = 1.4743e-04
Loss = 1.3100e-01, PNorm = 67.1148, GNorm = 0.6744, lr_0 = 1.4265e-04
Validation auc = 0.895278
Epoch 25
Loss = 1.1890e-01, PNorm = 67.1487, GNorm = 1.1182, lr_0 = 1.3804e-04
Loss = 1.3131e-01, PNorm = 67.1701, GNorm = 1.6730, lr_0 = 1.3357e-04
Loss = 1.6560e-01, PNorm = 67.2030, GNorm = 1.0994, lr_0 = 1.2925e-04
Validation auc = 0.891538
Epoch 26
Loss = 1.0644e-01, PNorm = 67.2268, GNorm = 0.4037, lr_0 = 1.2466e-04
Loss = 1.1418e-01, PNorm = 67.2545, GNorm = 1.6813, lr_0 = 1.2062e-04
Loss = 1.3196e-01, PNorm = 67.2704, GNorm = 0.9187, lr_0 = 1.1672e-04
Validation auc = 0.899797
Epoch 27
Loss = 1.2416e-01, PNorm = 67.2973, GNorm = 1.3221, lr_0 = 1.1294e-04
Loss = 1.1600e-01, PNorm = 67.3160, GNorm = 1.4394, lr_0 = 1.0929e-04
Validation auc = 0.896213
Epoch 28
Loss = 1.0536e-01, PNorm = 67.3385, GNorm = 0.9593, lr_0 = 1.0575e-04
Loss = 1.1222e-01, PNorm = 67.3562, GNorm = 0.4371, lr_0 = 1.0233e-04
Loss = 1.0614e-01, PNorm = 67.3729, GNorm = 1.4197, lr_0 = 1.0000e-04
Validation auc = 0.899486
Epoch 29
Loss = 1.0412e-01, PNorm = 67.3875, GNorm = 1.0719, lr_0 = 1.0000e-04
Loss = 7.2192e-02, PNorm = 67.4039, GNorm = 0.6036, lr_0 = 1.0000e-04
Validation auc = 0.893252
Model 3 best validation auc = 0.899797 on epoch 26
Loading pretrained parameter "encoder.encoder.0.cached_zero_vector".
Loading pretrained parameter "encoder.encoder.0.W_i.weight".
Loading pretrained parameter "encoder.encoder.0.W_h.weight".
Loading pretrained parameter "encoder.encoder.0.W_o.weight".
Loading pretrained parameter "encoder.encoder.0.W_o.bias".
Loading pretrained parameter "ffn.1.weight".
Loading pretrained parameter "ffn.1.bias".
Moving model to cuda
Model 3 test auc = 0.923333
Building model 4
MoleculeModel(
  (sigmoid): Sigmoid()
  (encoder): MPN(
    (encoder): ModuleList(
      (0): MPNEncoder(
        (dropout_layer): Dropout(p=0.05, inplace=False)
        (act_func): ReLU()
        (W_i): Linear(in_features=147, out_features=1700, bias=False)
        (W_h): Linear(in_features=1700, out_features=1700, bias=False)
        (W_o): Linear(in_features=1833, out_features=1700, bias=True)
      )
    )
  )
  (ffn): Sequential(
    (0): Dropout(p=0.05, inplace=False)
    (1): Linear(in_features=1900, out_features=1, bias=True)
  )
)
Number of parameters = 6,259,601
Moving model to cuda
Epoch 0
Loss = 6.8979e-01, PNorm = 61.1717, GNorm = 0.4660, lr_0 = 2.9800e-04
Loss = 6.4132e-01, PNorm = 61.2221, GNorm = 1.5692, lr_0 = 4.7800e-04
Validation auc = 0.754402
Epoch 1
Loss = 6.0013e-01, PNorm = 61.3207, GNorm = 0.7355, lr_0 = 6.7600e-04
Loss = 5.8293e-01, PNorm = 61.4543, GNorm = 2.9215, lr_0 = 8.5600e-04
Loss = 5.4207e-01, PNorm = 61.6290, GNorm = 0.6771, lr_0 = 9.9344e-04
Validation auc = 0.760324
Epoch 2
Loss = 5.6992e-01, PNorm = 61.8375, GNorm = 1.5913, lr_0 = 9.6130e-04
Loss = 5.2601e-01, PNorm = 62.0386, GNorm = 1.7383, lr_0 = 9.3019e-04
Validation auc = 0.801465
Epoch 3
Loss = 5.7349e-01, PNorm = 62.2442, GNorm = 0.4391, lr_0 = 9.0009e-04
Loss = 5.2393e-01, PNorm = 62.4642, GNorm = 1.7071, lr_0 = 8.7096e-04
Loss = 5.0886e-01, PNorm = 62.6206, GNorm = 0.5088, lr_0 = 8.4278e-04
Validation auc = 0.820321
Epoch 4
Loss = 4.9326e-01, PNorm = 62.7603, GNorm = 1.0610, lr_0 = 8.1551e-04
Loss = 4.7428e-01, PNorm = 62.9146, GNorm = 0.5834, lr_0 = 7.8912e-04
Validation auc = 0.846034
Epoch 5
Loss = 4.1508e-01, PNorm = 63.0907, GNorm = 2.1910, lr_0 = 7.6358e-04
Loss = 4.7180e-01, PNorm = 63.2177, GNorm = 1.6018, lr_0 = 7.3888e-04
Loss = 4.0178e-01, PNorm = 63.3325, GNorm = 0.8126, lr_0 = 7.1497e-04
Validation auc = 0.848216
Epoch 6
Loss = 3.4520e-01, PNorm = 63.4751, GNorm = 0.8101, lr_0 = 6.9183e-04
Loss = 4.2520e-01, PNorm = 63.6158, GNorm = 0.7280, lr_0 = 6.6944e-04
Loss = 3.8974e-01, PNorm = 63.7409, GNorm = 0.5147, lr_0 = 6.4778e-04
Validation auc = 0.871435
Epoch 7
Loss = 3.8553e-01, PNorm = 63.8747, GNorm = 1.2085, lr_0 = 6.2682e-04
Loss = 3.7431e-01, PNorm = 63.9930, GNorm = 1.8380, lr_0 = 6.0654e-04
Validation auc = 0.870968
Epoch 8
Loss = 3.1225e-01, PNorm = 64.1167, GNorm = 0.5663, lr_0 = 5.8691e-04
Loss = 3.8838e-01, PNorm = 64.2612, GNorm = 0.9761, lr_0 = 5.6792e-04
Loss = 3.6740e-01, PNorm = 64.3963, GNorm = 0.6355, lr_0 = 5.4954e-04
Validation auc = 0.868786
Epoch 9
Loss = 2.9270e-01, PNorm = 64.5002, GNorm = 1.2887, lr_0 = 5.3176e-04
Loss = 3.1902e-01, PNorm = 64.6131, GNorm = 0.5187, lr_0 = 5.1455e-04
Validation auc = 0.883123
Epoch 10
Loss = 3.9610e-01, PNorm = 64.7104, GNorm = 0.8507, lr_0 = 4.9790e-04
Loss = 3.0475e-01, PNorm = 64.8157, GNorm = 0.6468, lr_0 = 4.8179e-04
Loss = 2.8230e-01, PNorm = 64.9275, GNorm = 0.9295, lr_0 = 4.6620e-04
Validation auc = 0.885928
Epoch 11
Loss = 2.9065e-01, PNorm = 65.0150, GNorm = 0.6673, lr_0 = 4.5111e-04
Loss = 2.7728e-01, PNorm = 65.1167, GNorm = 0.7140, lr_0 = 4.3652e-04
Loss = 2.9665e-01, PNorm = 65.2054, GNorm = 0.6732, lr_0 = 4.2239e-04
Validation auc = 0.887019
Epoch 12
Loss = 2.6175e-01, PNorm = 65.2927, GNorm = 2.6780, lr_0 = 4.0872e-04
Loss = 2.7583e-01, PNorm = 65.3711, GNorm = 1.2458, lr_0 = 3.9550e-04
Validation auc = 0.889980
Epoch 13
Loss = 2.3632e-01, PNorm = 65.4478, GNorm = 0.5106, lr_0 = 3.8270e-04
Loss = 2.5581e-01, PNorm = 65.5174, GNorm = 1.0486, lr_0 = 3.7032e-04
Loss = 2.5742e-01, PNorm = 65.5912, GNorm = 1.6509, lr_0 = 3.5833e-04
Validation auc = 0.890603
Epoch 14
Loss = 2.3142e-01, PNorm = 65.6749, GNorm = 0.8296, lr_0 = 3.4674e-04
Loss = 2.5551e-01, PNorm = 65.7532, GNorm = 0.5947, lr_0 = 3.3552e-04
Validation auc = 0.894031
Epoch 15
Loss = 1.5337e-01, PNorm = 65.8263, GNorm = 0.4856, lr_0 = 3.2466e-04
Loss = 2.2284e-01, PNorm = 65.8812, GNorm = 0.4944, lr_0 = 3.1415e-04
Loss = 2.1334e-01, PNorm = 65.9331, GNorm = 0.8139, lr_0 = 3.0399e-04
Validation auc = 0.900109
Epoch 16
Loss = 2.6973e-01, PNorm = 65.9986, GNorm = 1.8750, lr_0 = 2.9415e-04
Loss = 2.2112e-01, PNorm = 66.0620, GNorm = 1.0802, lr_0 = 2.8463e-04
Loss = 1.9543e-01, PNorm = 66.1263, GNorm = 1.1457, lr_0 = 2.7542e-04
Validation auc = 0.901434
Epoch 17
Loss = 1.4765e-01, PNorm = 66.1653, GNorm = 2.2392, lr_0 = 2.6651e-04
Loss = 2.5943e-01, PNorm = 66.2291, GNorm = 1.6993, lr_0 = 2.5789e-04
Validation auc = 0.896992
Epoch 18
Loss = 2.4109e-01, PNorm = 66.2981, GNorm = 0.6003, lr_0 = 2.4954e-04
Loss = 2.2076e-01, PNorm = 66.3491, GNorm = 0.9899, lr_0 = 2.4147e-04
Loss = 1.8692e-01, PNorm = 66.3940, GNorm = 1.0907, lr_0 = 2.3365e-04
Validation auc = 0.897616
Epoch 19
Loss = 1.8407e-01, PNorm = 66.4358, GNorm = 0.8061, lr_0 = 2.2609e-04
Loss = 1.6854e-01, PNorm = 66.4818, GNorm = 1.1368, lr_0 = 2.1878e-04
Validation auc = 0.899953
Epoch 20
Loss = 1.0511e-01, PNorm = 66.5190, GNorm = 0.6097, lr_0 = 2.1170e-04
Loss = 1.8661e-01, PNorm = 66.5585, GNorm = 0.9015, lr_0 = 2.0485e-04
Loss = 1.7954e-01, PNorm = 66.5958, GNorm = 0.7223, lr_0 = 1.9822e-04
Validation auc = 0.895122
Epoch 21
Loss = 1.4066e-01, PNorm = 66.6319, GNorm = 0.6232, lr_0 = 1.9180e-04
Loss = 1.5902e-01, PNorm = 66.6643, GNorm = 1.8001, lr_0 = 1.8560e-04
Loss = 1.6927e-01, PNorm = 66.6936, GNorm = 0.7646, lr_0 = 1.7959e-04
Validation auc = 0.897148
Epoch 22
Loss = 1.3872e-01, PNorm = 66.7287, GNorm = 0.6530, lr_0 = 1.7378e-04
Loss = 1.5648e-01, PNorm = 66.7598, GNorm = 0.5785, lr_0 = 1.6816e-04
Validation auc = 0.894966
Epoch 23
Loss = 1.7408e-01, PNorm = 66.7912, GNorm = 1.0510, lr_0 = 1.6272e-04
Loss = 1.4334e-01, PNorm = 66.8248, GNorm = 0.8624, lr_0 = 1.5745e-04
Loss = 1.4542e-01, PNorm = 66.8518, GNorm = 0.4562, lr_0 = 1.5236e-04
Validation auc = 0.900265
Epoch 24
Loss = 1.2079e-01, PNorm = 66.8721, GNorm = 1.4094, lr_0 = 1.4743e-04
Loss = 1.4456e-01, PNorm = 66.9021, GNorm = 0.8189, lr_0 = 1.4265e-04
Validation auc = 0.893876
Epoch 25
Loss = 1.1424e-01, PNorm = 66.9238, GNorm = 1.0576, lr_0 = 1.3804e-04
Loss = 1.0535e-01, PNorm = 66.9551, GNorm = 0.6348, lr_0 = 1.3357e-04
Loss = 1.4283e-01, PNorm = 66.9740, GNorm = 0.8891, lr_0 = 1.2925e-04
Validation auc = 0.898239
Epoch 26
Loss = 9.3841e-02, PNorm = 66.9952, GNorm = 0.6405, lr_0 = 1.2466e-04
Loss = 1.0320e-01, PNorm = 67.0154, GNorm = 1.0782, lr_0 = 1.2062e-04
Loss = 1.4933e-01, PNorm = 67.0341, GNorm = 0.9388, lr_0 = 1.1672e-04
Validation auc = 0.902447
Epoch 27
Loss = 1.0099e-01, PNorm = 67.0508, GNorm = 0.9764, lr_0 = 1.1294e-04
Loss = 1.2726e-01, PNorm = 67.0710, GNorm = 1.6666, lr_0 = 1.0929e-04
Validation auc = 0.899486
Epoch 28
Loss = 1.1208e-01, PNorm = 67.0918, GNorm = 0.9089, lr_0 = 1.0575e-04
Loss = 9.7933e-02, PNorm = 67.1087, GNorm = 0.4416, lr_0 = 1.0233e-04
Loss = 1.2342e-01, PNorm = 67.1225, GNorm = 1.1001, lr_0 = 1.0000e-04
Validation auc = 0.904317
Epoch 29
Loss = 1.2159e-01, PNorm = 67.1395, GNorm = 1.0251, lr_0 = 1.0000e-04
Loss = 9.1166e-02, PNorm = 67.1547, GNorm = 1.1028, lr_0 = 1.0000e-04
Validation auc = 0.894343
Model 4 best validation auc = 0.904317 on epoch 28
Loading pretrained parameter "encoder.encoder.0.cached_zero_vector".
Loading pretrained parameter "encoder.encoder.0.W_i.weight".
Loading pretrained parameter "encoder.encoder.0.W_h.weight".
Loading pretrained parameter "encoder.encoder.0.W_o.weight".
Loading pretrained parameter "encoder.encoder.0.W_o.bias".
Loading pretrained parameter "ffn.1.weight".
Loading pretrained parameter "ffn.1.bias".
Moving model to cuda
Model 4 test auc = 0.924242
Ensemble test auc = 0.926515
Fold 1
Splitting data with seed 1
Class sizes
Class 0: 50.83%, 1: 49.17%
Total size = 1,623 | train size = 1,298 | val size = 162 | test size = 163
Building model 0
MoleculeModel(
  (sigmoid): Sigmoid()
  (encoder): MPN(
    (encoder): ModuleList(
      (0): MPNEncoder(
        (dropout_layer): Dropout(p=0.05, inplace=False)
        (act_func): ReLU()
        (W_i): Linear(in_features=147, out_features=1700, bias=False)
        (W_h): Linear(in_features=1700, out_features=1700, bias=False)
        (W_o): Linear(in_features=1833, out_features=1700, bias=True)
      )
    )
  )
  (ffn): Sequential(
    (0): Dropout(p=0.05, inplace=False)
    (1): Linear(in_features=1900, out_features=1, bias=True)
  )
)
Number of parameters = 6,259,601
Moving model to cuda
Epoch 0
Loss = 6.6988e-01, PNorm = 61.1437, GNorm = 0.8287, lr_0 = 2.9800e-04
Loss = 6.4498e-01, PNorm = 61.1913, GNorm = 1.7967, lr_0 = 4.7800e-04
Validation auc = 0.804560
Epoch 1
Loss = 6.2019e-01, PNorm = 61.2782, GNorm = 3.3862, lr_0 = 6.7600e-04
Loss = 6.1261e-01, PNorm = 61.3883, GNorm = 1.3480, lr_0 = 8.5600e-04
Loss = 6.4258e-01, PNorm = 61.5471, GNorm = 3.4226, lr_0 = 9.9344e-04
Validation auc = 0.829571
Epoch 2
Loss = 5.8697e-01, PNorm = 61.7573, GNorm = 0.8764, lr_0 = 9.6130e-04
Loss = 5.8623e-01, PNorm = 61.9501, GNorm = 2.0245, lr_0 = 9.3019e-04
Validation auc = 0.837959
Epoch 3
Loss = 5.5341e-01, PNorm = 62.1311, GNorm = 0.5601, lr_0 = 9.0009e-04
Loss = 5.2442e-01, PNorm = 62.3016, GNorm = 1.4737, lr_0 = 8.7096e-04
Loss = 5.3225e-01, PNorm = 62.4320, GNorm = 0.9332, lr_0 = 8.4278e-04
Validation auc = 0.853668
Epoch 4
Loss = 5.2359e-01, PNorm = 62.5832, GNorm = 1.0044, lr_0 = 8.1551e-04
Loss = 4.8060e-01, PNorm = 62.7316, GNorm = 0.6834, lr_0 = 7.8912e-04
Validation auc = 0.868004
Epoch 5
Loss = 4.8604e-01, PNorm = 62.8688, GNorm = 0.7353, lr_0 = 7.6358e-04
Loss = 4.4963e-01, PNorm = 63.0188, GNorm = 0.8792, lr_0 = 7.3888e-04
Loss = 4.4001e-01, PNorm = 63.1553, GNorm = 0.5870, lr_0 = 7.1497e-04
Validation auc = 0.889660
Epoch 6
Loss = 4.0048e-01, PNorm = 63.3182, GNorm = 0.5000, lr_0 = 6.9183e-04
Loss = 4.2973e-01, PNorm = 63.4686, GNorm = 1.0618, lr_0 = 6.6944e-04
Loss = 4.1328e-01, PNorm = 63.5945, GNorm = 0.6010, lr_0 = 6.4778e-04
Validation auc = 0.902776
Epoch 7
Loss = 3.8100e-01, PNorm = 63.7487, GNorm = 0.7040, lr_0 = 6.2682e-04
Loss = 3.9828e-01, PNorm = 63.8653, GNorm = 0.9229, lr_0 = 6.0654e-04
Validation auc = 0.899420
Epoch 8
Loss = 3.6744e-01, PNorm = 63.9739, GNorm = 1.1713, lr_0 = 5.8691e-04
Loss = 3.4804e-01, PNorm = 64.0970, GNorm = 2.2010, lr_0 = 5.6792e-04
Loss = 3.3762e-01, PNorm = 64.2109, GNorm = 1.4414, lr_0 = 5.4954e-04
Validation auc = 0.905673
Epoch 9
Loss = 3.3222e-01, PNorm = 64.3180, GNorm = 0.9174, lr_0 = 5.3176e-04
Loss = 3.5437e-01, PNorm = 64.4318, GNorm = 0.9747, lr_0 = 5.1455e-04
Validation auc = 0.894083
Epoch 10
Loss = 3.2868e-01, PNorm = 64.5348, GNorm = 0.7844, lr_0 = 4.9790e-04
Loss = 3.4911e-01, PNorm = 64.6219, GNorm = 1.9610, lr_0 = 4.8179e-04
Loss = 3.1501e-01, PNorm = 64.7440, GNorm = 1.2159, lr_0 = 4.6620e-04
Validation auc = 0.903386
Epoch 11
Loss = 3.1683e-01, PNorm = 64.8569, GNorm = 1.6184, lr_0 = 4.5111e-04
Loss = 3.0098e-01, PNorm = 64.9447, GNorm = 0.9149, lr_0 = 4.3652e-04
Loss = 2.7859e-01, PNorm = 65.0330, GNorm = 0.7406, lr_0 = 4.2239e-04
Validation auc = 0.926415
Epoch 12
Loss = 2.3373e-01, PNorm = 65.1260, GNorm = 1.2703, lr_0 = 4.0872e-04
Loss = 3.0383e-01, PNorm = 65.2169, GNorm = 0.4857, lr_0 = 3.9550e-04
Validation auc = 0.915891
Epoch 13
Loss = 2.7845e-01, PNorm = 65.2994, GNorm = 0.9099, lr_0 = 3.8270e-04
Loss = 2.4693e-01, PNorm = 65.3931, GNorm = 2.0106, lr_0 = 3.7032e-04
Loss = 2.7909e-01, PNorm = 65.4742, GNorm = 0.7236, lr_0 = 3.5833e-04
Validation auc = 0.920924
Epoch 14
Loss = 2.8219e-01, PNorm = 65.5528, GNorm = 1.3196, lr_0 = 3.4674e-04
Loss = 2.3916e-01, PNorm = 65.6326, GNorm = 1.6811, lr_0 = 3.3552e-04
Validation auc = 0.923212
Epoch 15
Loss = 2.7650e-01, PNorm = 65.6990, GNorm = 1.4801, lr_0 = 3.2466e-04
Loss = 2.1871e-01, PNorm = 65.7653, GNorm = 0.7271, lr_0 = 3.1415e-04
Loss = 2.2322e-01, PNorm = 65.8296, GNorm = 0.8531, lr_0 = 3.0399e-04
Validation auc = 0.918637
Epoch 16
Loss = 1.7323e-01, PNorm = 65.8928, GNorm = 0.7587, lr_0 = 2.9415e-04
Loss = 1.8496e-01, PNorm = 65.9558, GNorm = 1.3355, lr_0 = 2.8463e-04
Loss = 2.5714e-01, PNorm = 66.0111, GNorm = 2.6810, lr_0 = 2.7542e-04
Validation auc = 0.918637
Epoch 17
Loss = 2.2628e-01, PNorm = 66.0713, GNorm = 1.3653, lr_0 = 2.6651e-04
Loss = 2.5043e-01, PNorm = 66.1332, GNorm = 2.2294, lr_0 = 2.5789e-04
Validation auc = 0.926872
Epoch 18
Loss = 1.6951e-01, PNorm = 66.1955, GNorm = 1.0192, lr_0 = 2.4954e-04
Loss = 1.7899e-01, PNorm = 66.2571, GNorm = 1.3058, lr_0 = 2.4147e-04
Loss = 2.0157e-01, PNorm = 66.3038, GNorm = 1.9660, lr_0 = 2.3365e-04
Validation auc = 0.923517
Epoch 19
Loss = 1.7096e-01, PNorm = 66.3392, GNorm = 0.6459, lr_0 = 2.2609e-04
Loss = 1.9996e-01, PNorm = 66.3894, GNorm = 1.6793, lr_0 = 2.1878e-04
Validation auc = 0.924279
Epoch 20
Loss = 1.7466e-01, PNorm = 66.4258, GNorm = 0.9628, lr_0 = 2.1170e-04
Loss = 1.7428e-01, PNorm = 66.4646, GNorm = 0.7502, lr_0 = 2.0485e-04
Loss = 1.6914e-01, PNorm = 66.5038, GNorm = 0.6625, lr_0 = 1.9822e-04
Validation auc = 0.915129
Epoch 21
Loss = 1.3160e-01, PNorm = 66.5374, GNorm = 0.8938, lr_0 = 1.9180e-04
Loss = 1.6123e-01, PNorm = 66.5684, GNorm = 1.1103, lr_0 = 1.8560e-04
Loss = 1.6053e-01, PNorm = 66.6062, GNorm = 0.9564, lr_0 = 1.7959e-04
Validation auc = 0.921687
Epoch 22
Loss = 1.5078e-01, PNorm = 66.6357, GNorm = 0.6411, lr_0 = 1.7378e-04
Loss = 1.4663e-01, PNorm = 66.6685, GNorm = 1.9247, lr_0 = 1.6816e-04
Validation auc = 0.922602
Epoch 23
Loss = 1.6976e-01, PNorm = 66.7006, GNorm = 0.9744, lr_0 = 1.6272e-04
Loss = 1.5313e-01, PNorm = 66.7271, GNorm = 0.8883, lr_0 = 1.5745e-04
Loss = 1.5344e-01, PNorm = 66.7547, GNorm = 0.7265, lr_0 = 1.5236e-04
Validation auc = 0.918332
Epoch 24
Loss = 1.1871e-01, PNorm = 66.7866, GNorm = 1.4907, lr_0 = 1.4743e-04
Loss = 1.6690e-01, PNorm = 66.8078, GNorm = 2.7670, lr_0 = 1.4265e-04
Validation auc = 0.921382
Epoch 25
Loss = 1.1037e-01, PNorm = 66.8265, GNorm = 0.6110, lr_0 = 1.3804e-04
Loss = 1.1475e-01, PNorm = 66.8463, GNorm = 0.9203, lr_0 = 1.3357e-04
Loss = 1.3702e-01, PNorm = 66.8668, GNorm = 2.5061, lr_0 = 1.2925e-04
Validation auc = 0.919094
Epoch 26
Loss = 9.7088e-02, PNorm = 66.8896, GNorm = 0.9189, lr_0 = 1.2466e-04
Loss = 1.4297e-01, PNorm = 66.9096, GNorm = 0.5497, lr_0 = 1.2062e-04
Loss = 1.4180e-01, PNorm = 66.9237, GNorm = 1.1902, lr_0 = 1.1672e-04
Validation auc = 0.918789
Epoch 27
Loss = 1.1974e-01, PNorm = 66.9431, GNorm = 1.2815, lr_0 = 1.1294e-04
Loss = 1.2799e-01, PNorm = 66.9569, GNorm = 0.8841, lr_0 = 1.0929e-04
Validation auc = 0.922449
Epoch 28
Loss = 7.5060e-02, PNorm = 66.9760, GNorm = 0.5804, lr_0 = 1.0575e-04
Loss = 1.2968e-01, PNorm = 66.9910, GNorm = 2.0836, lr_0 = 1.0233e-04
Loss = 1.1776e-01, PNorm = 67.0050, GNorm = 0.5606, lr_0 = 1.0000e-04
Validation auc = 0.917569
Epoch 29
Loss = 9.8583e-02, PNorm = 67.0192, GNorm = 0.5706, lr_0 = 1.0000e-04
Loss = 1.2448e-01, PNorm = 67.0321, GNorm = 2.0529, lr_0 = 1.0000e-04
Validation auc = 0.914824
Model 0 best validation auc = 0.926872 on epoch 17
Loading pretrained parameter "encoder.encoder.0.cached_zero_vector".
Loading pretrained parameter "encoder.encoder.0.W_i.weight".
Loading pretrained parameter "encoder.encoder.0.W_h.weight".
Loading pretrained parameter "encoder.encoder.0.W_o.weight".
Loading pretrained parameter "encoder.encoder.0.W_o.bias".
Loading pretrained parameter "ffn.1.weight".
Loading pretrained parameter "ffn.1.bias".
Moving model to cuda
Model 0 test auc = 0.915455
Building model 1
MoleculeModel(
  (sigmoid): Sigmoid()
  (encoder): MPN(
    (encoder): ModuleList(
      (0): MPNEncoder(
        (dropout_layer): Dropout(p=0.05, inplace=False)
        (act_func): ReLU()
        (W_i): Linear(in_features=147, out_features=1700, bias=False)
        (W_h): Linear(in_features=1700, out_features=1700, bias=False)
        (W_o): Linear(in_features=1833, out_features=1700, bias=True)
      )
    )
  )
  (ffn): Sequential(
    (0): Dropout(p=0.05, inplace=False)
    (1): Linear(in_features=1900, out_features=1, bias=True)
  )
)
Number of parameters = 6,259,601
Moving model to cuda
Epoch 0
Loss = 7.3477e-01, PNorm = 61.1420, GNorm = 2.6586, lr_0 = 2.9800e-04
Loss = 6.6403e-01, PNorm = 61.1917, GNorm = 0.5917, lr_0 = 4.7800e-04
Validation auc = 0.795257
Epoch 1
Loss = 6.4052e-01, PNorm = 61.2770, GNorm = 1.4675, lr_0 = 6.7600e-04
Loss = 5.8639e-01, PNorm = 61.3975, GNorm = 1.1026, lr_0 = 8.5600e-04
Loss = 6.8104e-01, PNorm = 61.5524, GNorm = 0.4535, lr_0 = 9.9344e-04
Validation auc = 0.806695
Epoch 2
Loss = 6.1088e-01, PNorm = 61.7637, GNorm = 0.9189, lr_0 = 9.6130e-04
Loss = 5.9877e-01, PNorm = 61.9651, GNorm = 1.5760, lr_0 = 9.3019e-04
Validation auc = 0.853363
Epoch 3
Loss = 5.5434e-01, PNorm = 62.1382, GNorm = 1.5873, lr_0 = 9.0009e-04
Loss = 5.0117e-01, PNorm = 62.3261, GNorm = 0.5430, lr_0 = 8.7096e-04
Loss = 5.6261e-01, PNorm = 62.4588, GNorm = 0.7991, lr_0 = 8.4278e-04
Validation auc = 0.869376
Epoch 4
Loss = 5.1658e-01, PNorm = 62.6119, GNorm = 1.4058, lr_0 = 8.1551e-04
Loss = 4.9093e-01, PNorm = 62.7541, GNorm = 0.5814, lr_0 = 7.8912e-04
Validation auc = 0.860988
Epoch 5
Loss = 6.0036e-01, PNorm = 62.9047, GNorm = 1.4130, lr_0 = 7.6358e-04
Loss = 4.9635e-01, PNorm = 63.0758, GNorm = 0.7726, lr_0 = 7.3888e-04
Loss = 4.6773e-01, PNorm = 63.2423, GNorm = 0.6530, lr_0 = 7.1497e-04
Validation auc = 0.869834
Epoch 6
Loss = 4.7628e-01, PNorm = 63.3746, GNorm = 1.0645, lr_0 = 6.9183e-04
Loss = 4.1602e-01, PNorm = 63.5380, GNorm = 0.6425, lr_0 = 6.6944e-04
Loss = 4.4291e-01, PNorm = 63.6726, GNorm = 0.9995, lr_0 = 6.4778e-04
Validation auc = 0.903691
Epoch 7
Loss = 3.8679e-01, PNorm = 63.8189, GNorm = 0.5833, lr_0 = 6.2682e-04
Loss = 3.9623e-01, PNorm = 63.9554, GNorm = 0.5243, lr_0 = 6.0654e-04
Validation auc = 0.895303
Epoch 8
Loss = 4.0329e-01, PNorm = 64.0817, GNorm = 0.5418, lr_0 = 5.8691e-04
Loss = 4.1929e-01, PNorm = 64.2149, GNorm = 0.6150, lr_0 = 5.6792e-04
Loss = 4.1389e-01, PNorm = 64.3653, GNorm = 0.8478, lr_0 = 5.4954e-04
Validation auc = 0.910859
Epoch 9
Loss = 3.7911e-01, PNorm = 64.5085, GNorm = 3.3667, lr_0 = 5.3176e-04
Loss = 3.7287e-01, PNorm = 64.6276, GNorm = 1.0480, lr_0 = 5.1455e-04
Validation auc = 0.896523
Epoch 10
Loss = 3.6807e-01, PNorm = 64.7444, GNorm = 0.7609, lr_0 = 4.9790e-04
Loss = 3.3760e-01, PNorm = 64.8504, GNorm = 0.7296, lr_0 = 4.8179e-04
Loss = 3.0340e-01, PNorm = 64.9728, GNorm = 1.0167, lr_0 = 4.6620e-04
Validation auc = 0.915586
Epoch 11
Loss = 2.6661e-01, PNorm = 65.0726, GNorm = 0.5333, lr_0 = 4.5111e-04
Loss = 2.9684e-01, PNorm = 65.1921, GNorm = 1.5524, lr_0 = 4.3652e-04
Loss = 3.2553e-01, PNorm = 65.2911, GNorm = 0.7012, lr_0 = 4.2239e-04
Validation auc = 0.923059
Epoch 12
Loss = 2.8465e-01, PNorm = 65.3894, GNorm = 1.8434, lr_0 = 4.0872e-04
Loss = 3.1476e-01, PNorm = 65.5039, GNorm = 0.7837, lr_0 = 3.9550e-04
Validation auc = 0.924584
Epoch 13
Loss = 2.6905e-01, PNorm = 65.6116, GNorm = 1.2171, lr_0 = 3.8270e-04
Loss = 2.6699e-01, PNorm = 65.7083, GNorm = 0.8065, lr_0 = 3.7032e-04
Loss = 2.8471e-01, PNorm = 65.7836, GNorm = 0.9766, lr_0 = 3.5833e-04
Validation auc = 0.924127
Epoch 14
Loss = 2.3685e-01, PNorm = 65.8681, GNorm = 1.0909, lr_0 = 3.4674e-04
Loss = 2.4672e-01, PNorm = 65.9511, GNorm = 0.6718, lr_0 = 3.3552e-04
Validation auc = 0.914824
Epoch 15
Loss = 1.9130e-01, PNorm = 66.0098, GNorm = 0.8464, lr_0 = 3.2466e-04
Loss = 2.2811e-01, PNorm = 66.0733, GNorm = 1.4504, lr_0 = 3.1415e-04
Loss = 2.3643e-01, PNorm = 66.1397, GNorm = 1.3183, lr_0 = 3.0399e-04
Validation auc = 0.922602
Epoch 16
Loss = 2.0844e-01, PNorm = 66.2067, GNorm = 0.8426, lr_0 = 2.9415e-04
Loss = 2.1617e-01, PNorm = 66.2668, GNorm = 1.0746, lr_0 = 2.8463e-04
Loss = 2.1921e-01, PNorm = 66.3342, GNorm = 0.5648, lr_0 = 2.7542e-04
Validation auc = 0.919552
Epoch 17
Loss = 2.2348e-01, PNorm = 66.3966, GNorm = 0.8088, lr_0 = 2.6651e-04
Loss = 1.9837e-01, PNorm = 66.4519, GNorm = 1.9777, lr_0 = 2.5789e-04
Validation auc = 0.917874
Epoch 18
Loss = 1.8142e-01, PNorm = 66.5015, GNorm = 0.8146, lr_0 = 2.4954e-04
Loss = 1.7926e-01, PNorm = 66.5545, GNorm = 1.4634, lr_0 = 2.4147e-04
Loss = 2.2765e-01, PNorm = 66.5995, GNorm = 1.3694, lr_0 = 2.3365e-04
Validation auc = 0.919399
Epoch 19
Loss = 1.6375e-01, PNorm = 66.6510, GNorm = 1.0602, lr_0 = 2.2609e-04
Loss = 1.7814e-01, PNorm = 66.6983, GNorm = 1.7454, lr_0 = 2.1878e-04
Validation auc = 0.921382
Epoch 20
Loss = 1.8218e-01, PNorm = 66.7429, GNorm = 1.5185, lr_0 = 2.1170e-04
Loss = 1.6063e-01, PNorm = 66.7965, GNorm = 0.4978, lr_0 = 2.0485e-04
Loss = 2.0364e-01, PNorm = 66.8369, GNorm = 1.1888, lr_0 = 1.9822e-04
Validation auc = 0.913146
Epoch 21
Loss = 1.7755e-01, PNorm = 66.8689, GNorm = 1.1622, lr_0 = 1.9180e-04
Loss = 1.7232e-01, PNorm = 66.8979, GNorm = 1.2641, lr_0 = 1.8560e-04
Loss = 1.6943e-01, PNorm = 66.9328, GNorm = 0.7332, lr_0 = 1.7959e-04
Validation auc = 0.923364
Epoch 22
Loss = 1.6530e-01, PNorm = 66.9777, GNorm = 1.2820, lr_0 = 1.7378e-04
Loss = 1.6484e-01, PNorm = 67.0078, GNorm = 0.4915, lr_0 = 1.6816e-04
Validation auc = 0.917874
Epoch 23
Loss = 1.3166e-01, PNorm = 67.0346, GNorm = 0.9144, lr_0 = 1.6272e-04
Loss = 1.7496e-01, PNorm = 67.0602, GNorm = 0.9024, lr_0 = 1.5745e-04
Loss = 1.3659e-01, PNorm = 67.0887, GNorm = 1.3737, lr_0 = 1.5236e-04
Validation auc = 0.916654
Epoch 24
Loss = 1.0072e-01, PNorm = 67.1145, GNorm = 0.6273, lr_0 = 1.4743e-04
Loss = 1.6010e-01, PNorm = 67.1475, GNorm = 1.4900, lr_0 = 1.4265e-04
Validation auc = 0.922144
Epoch 25
Loss = 1.7496e-01, PNorm = 67.1715, GNorm = 1.0768, lr_0 = 1.3804e-04
Loss = 1.2106e-01, PNorm = 67.1901, GNorm = 0.9432, lr_0 = 1.3357e-04
Loss = 1.4819e-01, PNorm = 67.2147, GNorm = 1.2477, lr_0 = 1.2925e-04
Validation auc = 0.909639
Epoch 26
Loss = 1.3598e-01, PNorm = 67.2378, GNorm = 0.7358, lr_0 = 1.2466e-04
Loss = 1.2618e-01, PNorm = 67.2572, GNorm = 0.5466, lr_0 = 1.2062e-04
Loss = 1.1847e-01, PNorm = 67.2748, GNorm = 1.1782, lr_0 = 1.1672e-04
Validation auc = 0.913756
Epoch 27
Loss = 9.9506e-02, PNorm = 67.2919, GNorm = 0.6418, lr_0 = 1.1294e-04
Loss = 1.2250e-01, PNorm = 67.3077, GNorm = 1.2461, lr_0 = 1.0929e-04
Validation auc = 0.916044
Epoch 28
Loss = 1.1280e-01, PNorm = 67.3271, GNorm = 0.9026, lr_0 = 1.0575e-04
Loss = 1.0312e-01, PNorm = 67.3394, GNorm = 1.5922, lr_0 = 1.0233e-04
Loss = 1.0524e-01, PNorm = 67.3559, GNorm = 1.0729, lr_0 = 1.0000e-04
Validation auc = 0.914671
Epoch 29
Loss = 9.4836e-02, PNorm = 67.3674, GNorm = 1.1387, lr_0 = 1.0000e-04
Loss = 1.0931e-01, PNorm = 67.3831, GNorm = 0.8884, lr_0 = 1.0000e-04
Validation auc = 0.915129
Model 1 best validation auc = 0.924584 on epoch 12
Loading pretrained parameter "encoder.encoder.0.cached_zero_vector".
Loading pretrained parameter "encoder.encoder.0.W_i.weight".
Loading pretrained parameter "encoder.encoder.0.W_h.weight".
Loading pretrained parameter "encoder.encoder.0.W_o.weight".
Loading pretrained parameter "encoder.encoder.0.W_o.bias".
Loading pretrained parameter "ffn.1.weight".
Loading pretrained parameter "ffn.1.bias".
Moving model to cuda
Model 1 test auc = 0.898636
Building model 2
MoleculeModel(
  (sigmoid): Sigmoid()
  (encoder): MPN(
    (encoder): ModuleList(
      (0): MPNEncoder(
        (dropout_layer): Dropout(p=0.05, inplace=False)
        (act_func): ReLU()
        (W_i): Linear(in_features=147, out_features=1700, bias=False)
        (W_h): Linear(in_features=1700, out_features=1700, bias=False)
        (W_o): Linear(in_features=1833, out_features=1700, bias=True)
      )
    )
  )
  (ffn): Sequential(
    (0): Dropout(p=0.05, inplace=False)
    (1): Linear(in_features=1900, out_features=1, bias=True)
  )
)
Number of parameters = 6,259,601
Moving model to cuda
Epoch 0
Loss = 7.3567e-01, PNorm = 61.1509, GNorm = 2.6348, lr_0 = 2.9800e-04
Loss = 6.4772e-01, PNorm = 61.2042, GNorm = 0.7582, lr_0 = 4.7800e-04
Validation auc = 0.778481
Epoch 1
Loss = 5.6559e-01, PNorm = 61.2955, GNorm = 0.9566, lr_0 = 6.7600e-04
Loss = 6.7636e-01, PNorm = 61.4161, GNorm = 1.4978, lr_0 = 8.5600e-04
Loss = 6.7217e-01, PNorm = 61.5842, GNorm = 1.9917, lr_0 = 9.9344e-04
Validation auc = 0.824996
Epoch 2
Loss = 5.9896e-01, PNorm = 61.7811, GNorm = 1.4571, lr_0 = 9.6130e-04
Loss = 5.8598e-01, PNorm = 61.9387, GNorm = 1.0357, lr_0 = 9.3019e-04
Validation auc = 0.859921
Epoch 3
Loss = 4.8987e-01, PNorm = 62.1038, GNorm = 0.5016, lr_0 = 9.0009e-04
Loss = 5.1365e-01, PNorm = 62.2702, GNorm = 1.0895, lr_0 = 8.7096e-04
Loss = 5.8695e-01, PNorm = 62.4356, GNorm = 1.5823, lr_0 = 8.4278e-04
Validation auc = 0.862818
Epoch 4
Loss = 5.4961e-01, PNorm = 62.6286, GNorm = 0.4041, lr_0 = 8.1551e-04
Loss = 4.7041e-01, PNorm = 62.7740, GNorm = 1.8523, lr_0 = 7.8912e-04
Validation auc = 0.882492
Epoch 5
Loss = 4.1185e-01, PNorm = 62.9057, GNorm = 0.7638, lr_0 = 7.6358e-04
Loss = 4.2776e-01, PNorm = 63.0707, GNorm = 0.4964, lr_0 = 7.3888e-04
Loss = 5.1395e-01, PNorm = 63.2264, GNorm = 1.0035, lr_0 = 7.1497e-04
Validation auc = 0.897590
Epoch 6
Loss = 4.2491e-01, PNorm = 63.3924, GNorm = 1.8153, lr_0 = 6.9183e-04
Loss = 4.8310e-01, PNorm = 63.5369, GNorm = 1.0502, lr_0 = 6.6944e-04
Loss = 4.6552e-01, PNorm = 63.6699, GNorm = 1.1698, lr_0 = 6.4778e-04
Validation auc = 0.892863
Epoch 7
Loss = 4.0369e-01, PNorm = 63.8315, GNorm = 0.7489, lr_0 = 6.2682e-04
Loss = 4.0608e-01, PNorm = 63.9536, GNorm = 1.8794, lr_0 = 6.0654e-04
Validation auc = 0.903386
Epoch 8
Loss = 3.9237e-01, PNorm = 64.0809, GNorm = 0.4723, lr_0 = 5.8691e-04
Loss = 3.8825e-01, PNorm = 64.2066, GNorm = 0.7247, lr_0 = 5.6792e-04
Loss = 3.8060e-01, PNorm = 64.3241, GNorm = 1.1508, lr_0 = 5.4954e-04
Validation auc = 0.900641
Epoch 9
Loss = 3.6226e-01, PNorm = 64.4420, GNorm = 1.3853, lr_0 = 5.3176e-04
Loss = 3.7168e-01, PNorm = 64.5655, GNorm = 1.7819, lr_0 = 5.1455e-04
Validation auc = 0.913299
Epoch 10
Loss = 2.1751e-01, PNorm = 64.6794, GNorm = 0.7989, lr_0 = 4.9790e-04
Loss = 3.2368e-01, PNorm = 64.8013, GNorm = 2.2013, lr_0 = 4.8179e-04
Loss = 3.2908e-01, PNorm = 64.9182, GNorm = 0.7666, lr_0 = 4.6620e-04
Validation auc = 0.913604
Epoch 11
Loss = 2.7057e-01, PNorm = 65.0293, GNorm = 1.1969, lr_0 = 4.5111e-04
Loss = 3.2701e-01, PNorm = 65.1351, GNorm = 0.6277, lr_0 = 4.3652e-04
Loss = 3.0102e-01, PNorm = 65.2387, GNorm = 0.6862, lr_0 = 4.2239e-04
Validation auc = 0.923059
Epoch 12
Loss = 2.6291e-01, PNorm = 65.3420, GNorm = 1.3116, lr_0 = 4.0872e-04
Loss = 2.9636e-01, PNorm = 65.4303, GNorm = 1.8828, lr_0 = 3.9550e-04
Validation auc = 0.931447
Epoch 13
Loss = 2.5557e-01, PNorm = 65.5239, GNorm = 0.7548, lr_0 = 3.8270e-04
Loss = 2.5279e-01, PNorm = 65.6108, GNorm = 2.6907, lr_0 = 3.7032e-04
Loss = 2.3970e-01, PNorm = 65.7087, GNorm = 0.6673, lr_0 = 3.5833e-04
Validation auc = 0.925347
Epoch 14
Loss = 2.0288e-01, PNorm = 65.8019, GNorm = 1.4431, lr_0 = 3.4674e-04
Loss = 3.0882e-01, PNorm = 65.8771, GNorm = 0.7759, lr_0 = 3.3552e-04
Validation auc = 0.922907
Epoch 15
Loss = 3.3954e-01, PNorm = 65.9794, GNorm = 1.7106, lr_0 = 3.2466e-04
Loss = 2.3618e-01, PNorm = 66.0663, GNorm = 0.6443, lr_0 = 3.1415e-04
Loss = 2.3779e-01, PNorm = 66.1413, GNorm = 1.3843, lr_0 = 3.0399e-04
Validation auc = 0.922907
Epoch 16
Loss = 2.5086e-01, PNorm = 66.2122, GNorm = 1.3114, lr_0 = 2.9415e-04
Loss = 2.2366e-01, PNorm = 66.2746, GNorm = 0.7019, lr_0 = 2.8463e-04
Loss = 1.8077e-01, PNorm = 66.3319, GNorm = 0.8428, lr_0 = 2.7542e-04
Validation auc = 0.923059
Epoch 17
Loss = 1.9082e-01, PNorm = 66.3885, GNorm = 1.1042, lr_0 = 2.6651e-04
Loss = 1.8817e-01, PNorm = 66.4428, GNorm = 1.2774, lr_0 = 2.5789e-04
Validation auc = 0.914671
Epoch 18
Loss = 1.8723e-01, PNorm = 66.4928, GNorm = 0.8938, lr_0 = 2.4954e-04
Loss = 1.8284e-01, PNorm = 66.5352, GNorm = 0.5162, lr_0 = 2.4147e-04
Loss = 1.9116e-01, PNorm = 66.5769, GNorm = 1.5803, lr_0 = 2.3365e-04
Validation auc = 0.913604
Epoch 19
Loss = 1.7231e-01, PNorm = 66.6320, GNorm = 0.7522, lr_0 = 2.2609e-04
Loss = 2.1934e-01, PNorm = 66.6764, GNorm = 2.3315, lr_0 = 2.1878e-04
Validation auc = 0.921229
Epoch 20
Loss = 1.2412e-01, PNorm = 66.7264, GNorm = 0.5278, lr_0 = 2.1170e-04
Loss = 1.6050e-01, PNorm = 66.7708, GNorm = 0.7639, lr_0 = 2.0485e-04
Loss = 1.8535e-01, PNorm = 66.8142, GNorm = 1.0903, lr_0 = 1.9822e-04
Validation auc = 0.924737
Epoch 21
Loss = 1.6871e-01, PNorm = 66.8507, GNorm = 0.6870, lr_0 = 1.9180e-04
Loss = 1.6443e-01, PNorm = 66.8858, GNorm = 0.9665, lr_0 = 1.8560e-04
Loss = 1.7396e-01, PNorm = 66.9259, GNorm = 0.6205, lr_0 = 1.7959e-04
Validation auc = 0.917264
Epoch 22
Loss = 1.5034e-01, PNorm = 66.9630, GNorm = 0.9084, lr_0 = 1.7378e-04
Loss = 1.6542e-01, PNorm = 66.9942, GNorm = 0.7110, lr_0 = 1.6816e-04
Validation auc = 0.917264
Epoch 23
Loss = 1.6491e-01, PNorm = 67.0220, GNorm = 0.8928, lr_0 = 1.6272e-04
Loss = 1.3871e-01, PNorm = 67.0515, GNorm = 0.6775, lr_0 = 1.5745e-04
Loss = 1.6679e-01, PNorm = 67.0802, GNorm = 1.3111, lr_0 = 1.5236e-04
Validation auc = 0.918332
Epoch 24
Loss = 1.4331e-01, PNorm = 67.1076, GNorm = 2.0350, lr_0 = 1.4743e-04
Loss = 1.3263e-01, PNorm = 67.1338, GNorm = 1.1672, lr_0 = 1.4265e-04
Validation auc = 0.911621
Epoch 25
Loss = 8.2494e-02, PNorm = 67.1570, GNorm = 1.1957, lr_0 = 1.3804e-04
Loss = 1.3520e-01, PNorm = 67.1823, GNorm = 0.8322, lr_0 = 1.3357e-04
Loss = 1.3332e-01, PNorm = 67.2064, GNorm = 1.3378, lr_0 = 1.2925e-04
Validation auc = 0.919857
Epoch 26
Loss = 1.2506e-01, PNorm = 67.2291, GNorm = 0.5278, lr_0 = 1.2466e-04
Loss = 1.2300e-01, PNorm = 67.2476, GNorm = 0.8766, lr_0 = 1.2062e-04
Loss = 1.3289e-01, PNorm = 67.2701, GNorm = 0.5846, lr_0 = 1.1672e-04
Validation auc = 0.919247
Epoch 27
Loss = 9.6739e-02, PNorm = 67.2896, GNorm = 0.6351, lr_0 = 1.1294e-04
Loss = 1.1438e-01, PNorm = 67.3083, GNorm = 0.7659, lr_0 = 1.0929e-04
Validation auc = 0.916654
Epoch 28
Loss = 9.9098e-02, PNorm = 67.3256, GNorm = 1.1796, lr_0 = 1.0575e-04
Loss = 1.0872e-01, PNorm = 67.3447, GNorm = 0.9440, lr_0 = 1.0233e-04
Loss = 1.2487e-01, PNorm = 67.3601, GNorm = 0.9371, lr_0 = 1.0000e-04
Validation auc = 0.911164
Epoch 29
Loss = 9.8607e-02, PNorm = 67.3740, GNorm = 0.4456, lr_0 = 1.0000e-04
Loss = 1.1913e-01, PNorm = 67.3912, GNorm = 0.8813, lr_0 = 1.0000e-04
Validation auc = 0.915586
Model 2 best validation auc = 0.931447 on epoch 12
Loading pretrained parameter "encoder.encoder.0.cached_zero_vector".
Loading pretrained parameter "encoder.encoder.0.W_i.weight".
Loading pretrained parameter "encoder.encoder.0.W_h.weight".
Loading pretrained parameter "encoder.encoder.0.W_o.weight".
Loading pretrained parameter "encoder.encoder.0.W_o.bias".
Loading pretrained parameter "ffn.1.weight".
Loading pretrained parameter "ffn.1.bias".
Moving model to cuda
Model 2 test auc = 0.904545
Building model 3
MoleculeModel(
  (sigmoid): Sigmoid()
  (encoder): MPN(
    (encoder): ModuleList(
      (0): MPNEncoder(
        (dropout_layer): Dropout(p=0.05, inplace=False)
        (act_func): ReLU()
        (W_i): Linear(in_features=147, out_features=1700, bias=False)
        (W_h): Linear(in_features=1700, out_features=1700, bias=False)
        (W_o): Linear(in_features=1833, out_features=1700, bias=True)
      )
    )
  )
  (ffn): Sequential(
    (0): Dropout(p=0.05, inplace=False)
    (1): Linear(in_features=1900, out_features=1, bias=True)
  )
)
Number of parameters = 6,259,601
Moving model to cuda
Epoch 0
Loss = 7.4197e-01, PNorm = 61.1460, GNorm = 0.6943, lr_0 = 2.9800e-04
Loss = 6.8667e-01, PNorm = 61.1932, GNorm = 1.9924, lr_0 = 4.7800e-04
Validation auc = 0.746912
Epoch 1
Loss = 6.2134e-01, PNorm = 61.2926, GNorm = 0.5455, lr_0 = 6.7600e-04
Loss = 6.2076e-01, PNorm = 61.4206, GNorm = 2.2066, lr_0 = 8.5600e-04
Loss = 6.1152e-01, PNorm = 61.5915, GNorm = 1.3662, lr_0 = 9.9344e-04
Validation auc = 0.803187
Epoch 2
Loss = 5.6094e-01, PNorm = 61.7739, GNorm = 0.5937, lr_0 = 9.6130e-04
Loss = 5.6686e-01, PNorm = 61.9324, GNorm = 0.6481, lr_0 = 9.3019e-04
Validation auc = 0.849550
Epoch 3
Loss = 5.4954e-01, PNorm = 62.1045, GNorm = 0.4992, lr_0 = 9.0009e-04
Loss = 5.0112e-01, PNorm = 62.3265, GNorm = 2.0949, lr_0 = 8.7096e-04
Loss = 5.1334e-01, PNorm = 62.5063, GNorm = 0.7458, lr_0 = 8.4278e-04
Validation auc = 0.838722
Epoch 4
Loss = 5.0544e-01, PNorm = 62.6981, GNorm = 0.6101, lr_0 = 8.1551e-04
Loss = 4.9574e-01, PNorm = 62.8604, GNorm = 1.3046, lr_0 = 7.8912e-04
Validation auc = 0.877154
Epoch 5
Loss = 4.3328e-01, PNorm = 63.0629, GNorm = 0.5823, lr_0 = 7.6358e-04
Loss = 4.5590e-01, PNorm = 63.2370, GNorm = 0.5336, lr_0 = 7.3888e-04
Loss = 4.0741e-01, PNorm = 63.4269, GNorm = 0.8324, lr_0 = 7.1497e-04
Validation auc = 0.885695
Epoch 6
Loss = 4.2093e-01, PNorm = 63.5608, GNorm = 0.9479, lr_0 = 6.9183e-04
Loss = 4.0276e-01, PNorm = 63.7309, GNorm = 1.2942, lr_0 = 6.6944e-04
Loss = 3.9948e-01, PNorm = 63.9004, GNorm = 1.6896, lr_0 = 6.4778e-04
Validation auc = 0.906588
Epoch 7
Loss = 3.3710e-01, PNorm = 64.0738, GNorm = 0.6208, lr_0 = 6.2682e-04
Loss = 4.1237e-01, PNorm = 64.2143, GNorm = 1.7768, lr_0 = 6.0654e-04
Validation auc = 0.908724
Epoch 8
Loss = 2.9925e-01, PNorm = 64.3646, GNorm = 0.6037, lr_0 = 5.8691e-04
Loss = 4.2158e-01, PNorm = 64.5149, GNorm = 1.0280, lr_0 = 5.6792e-04
Loss = 3.8697e-01, PNorm = 64.6771, GNorm = 0.5869, lr_0 = 5.4954e-04
Validation auc = 0.899420
Epoch 9
Loss = 3.3071e-01, PNorm = 64.8137, GNorm = 1.1813, lr_0 = 5.3176e-04
Loss = 3.1639e-01, PNorm = 64.9409, GNorm = 1.3546, lr_0 = 5.1455e-04
Validation auc = 0.905216
Epoch 10
Loss = 2.9946e-01, PNorm = 65.0726, GNorm = 1.4455, lr_0 = 4.9790e-04
Loss = 3.2419e-01, PNorm = 65.1968, GNorm = 0.4682, lr_0 = 4.8179e-04
Loss = 3.1104e-01, PNorm = 65.3360, GNorm = 0.5485, lr_0 = 4.6620e-04
Validation auc = 0.914824
Epoch 11
Loss = 3.5906e-01, PNorm = 65.4545, GNorm = 0.8634, lr_0 = 4.5111e-04
Loss = 2.5653e-01, PNorm = 65.5821, GNorm = 0.7471, lr_0 = 4.3652e-04
Loss = 2.9907e-01, PNorm = 65.6813, GNorm = 1.1828, lr_0 = 4.2239e-04
Validation auc = 0.925652
Epoch 12
Loss = 2.5407e-01, PNorm = 65.7844, GNorm = 0.8448, lr_0 = 4.0872e-04
Loss = 2.7506e-01, PNorm = 65.8842, GNorm = 0.6170, lr_0 = 3.9550e-04
Validation auc = 0.914824
Epoch 13
Loss = 2.4589e-01, PNorm = 65.9733, GNorm = 1.4295, lr_0 = 3.8270e-04
Loss = 2.4476e-01, PNorm = 66.0662, GNorm = 1.1284, lr_0 = 3.7032e-04
Loss = 2.5743e-01, PNorm = 66.1663, GNorm = 0.7805, lr_0 = 3.5833e-04
Validation auc = 0.921839
Epoch 14
Loss = 2.2696e-01, PNorm = 66.2603, GNorm = 1.9375, lr_0 = 3.4674e-04
Loss = 2.6416e-01, PNorm = 66.3565, GNorm = 0.6280, lr_0 = 3.3552e-04
Validation auc = 0.916806
Epoch 15
Loss = 2.1744e-01, PNorm = 66.4497, GNorm = 0.5730, lr_0 = 3.2466e-04
Loss = 2.3078e-01, PNorm = 66.5316, GNorm = 1.2293, lr_0 = 3.1415e-04
Loss = 2.3397e-01, PNorm = 66.6079, GNorm = 1.8381, lr_0 = 3.0399e-04
Validation auc = 0.913451
Epoch 16
Loss = 2.3400e-01, PNorm = 66.6827, GNorm = 1.0321, lr_0 = 2.9415e-04
Loss = 1.7013e-01, PNorm = 66.7436, GNorm = 0.7743, lr_0 = 2.8463e-04
Loss = 2.1978e-01, PNorm = 66.8009, GNorm = 1.5654, lr_0 = 2.7542e-04
Validation auc = 0.916654
Epoch 17
Loss = 1.8995e-01, PNorm = 66.8505, GNorm = 0.4919, lr_0 = 2.6651e-04
Loss = 1.9815e-01, PNorm = 66.9087, GNorm = 1.9096, lr_0 = 2.5789e-04
Validation auc = 0.916196
Epoch 18
Loss = 1.1853e-01, PNorm = 66.9629, GNorm = 0.4227, lr_0 = 2.4954e-04
Loss = 1.7741e-01, PNorm = 67.0216, GNorm = 2.0490, lr_0 = 2.4147e-04
Loss = 1.9799e-01, PNorm = 67.0719, GNorm = 1.1069, lr_0 = 2.3365e-04
Validation auc = 0.912841
Epoch 19
Loss = 1.7314e-01, PNorm = 67.1200, GNorm = 0.7001, lr_0 = 2.2609e-04
Loss = 2.0084e-01, PNorm = 67.1749, GNorm = 1.4179, lr_0 = 2.1878e-04
Validation auc = 0.909639
Epoch 20
Loss = 1.7945e-01, PNorm = 67.2206, GNorm = 1.0610, lr_0 = 2.1170e-04
Loss = 1.4233e-01, PNorm = 67.2640, GNorm = 1.0168, lr_0 = 2.0485e-04
Loss = 1.5781e-01, PNorm = 67.3100, GNorm = 0.9212, lr_0 = 1.9822e-04
Validation auc = 0.908724
Epoch 21
Loss = 1.5994e-01, PNorm = 67.3454, GNorm = 1.0789, lr_0 = 1.9180e-04
Loss = 1.4684e-01, PNorm = 67.3865, GNorm = 0.5764, lr_0 = 1.8560e-04
Loss = 1.4028e-01, PNorm = 67.4190, GNorm = 0.8491, lr_0 = 1.7959e-04
Validation auc = 0.905826
Epoch 22
Loss = 1.0414e-01, PNorm = 67.4475, GNorm = 0.9620, lr_0 = 1.7378e-04
Loss = 1.4212e-01, PNorm = 67.4810, GNorm = 0.4096, lr_0 = 1.6816e-04
Validation auc = 0.905673
Epoch 23
Loss = 1.1797e-01, PNorm = 67.5078, GNorm = 1.1709, lr_0 = 1.6272e-04
Loss = 1.6899e-01, PNorm = 67.5438, GNorm = 1.7744, lr_0 = 1.5745e-04
Loss = 1.6026e-01, PNorm = 67.5729, GNorm = 0.9462, lr_0 = 1.5236e-04
Validation auc = 0.911164
Epoch 24
Loss = 1.2404e-01, PNorm = 67.6088, GNorm = 0.5868, lr_0 = 1.4743e-04
Loss = 1.2987e-01, PNorm = 67.6384, GNorm = 1.1459, lr_0 = 1.4265e-04
Validation auc = 0.909334
Epoch 25
Loss = 2.4426e-01, PNorm = 67.6580, GNorm = 1.1067, lr_0 = 1.3804e-04
Loss = 1.0918e-01, PNorm = 67.6846, GNorm = 0.6258, lr_0 = 1.3357e-04
Loss = 1.0909e-01, PNorm = 67.7024, GNorm = 1.2112, lr_0 = 1.2925e-04
Validation auc = 0.905673
Epoch 26
Loss = 7.5166e-02, PNorm = 67.7270, GNorm = 0.5246, lr_0 = 1.2466e-04
Loss = 1.2107e-01, PNorm = 67.7469, GNorm = 1.1830, lr_0 = 1.2062e-04
Loss = 1.2590e-01, PNorm = 67.7639, GNorm = 0.9487, lr_0 = 1.1672e-04
Validation auc = 0.905216
Epoch 27
Loss = 1.0486e-01, PNorm = 67.7815, GNorm = 0.6370, lr_0 = 1.1294e-04
Loss = 1.1273e-01, PNorm = 67.7991, GNorm = 1.2026, lr_0 = 1.0929e-04
Validation auc = 0.908724
Epoch 28
Loss = 6.7442e-02, PNorm = 67.8157, GNorm = 0.4560, lr_0 = 1.0575e-04
Loss = 1.2908e-01, PNorm = 67.8279, GNorm = 1.1070, lr_0 = 1.0233e-04
Loss = 1.1577e-01, PNorm = 67.8466, GNorm = 1.0093, lr_0 = 1.0000e-04
Validation auc = 0.903843
Epoch 29
Loss = 8.4689e-02, PNorm = 67.8615, GNorm = 1.3698, lr_0 = 1.0000e-04
Loss = 9.5179e-02, PNorm = 67.8794, GNorm = 1.6612, lr_0 = 1.0000e-04
Validation auc = 0.906131
Model 3 best validation auc = 0.925652 on epoch 11
Loading pretrained parameter "encoder.encoder.0.cached_zero_vector".
Loading pretrained parameter "encoder.encoder.0.W_i.weight".
Loading pretrained parameter "encoder.encoder.0.W_h.weight".
Loading pretrained parameter "encoder.encoder.0.W_o.weight".
Loading pretrained parameter "encoder.encoder.0.W_o.bias".
Loading pretrained parameter "ffn.1.weight".
Loading pretrained parameter "ffn.1.bias".
Moving model to cuda
Model 3 test auc = 0.903636
Building model 4
MoleculeModel(
  (sigmoid): Sigmoid()
  (encoder): MPN(
    (encoder): ModuleList(
      (0): MPNEncoder(
        (dropout_layer): Dropout(p=0.05, inplace=False)
        (act_func): ReLU()
        (W_i): Linear(in_features=147, out_features=1700, bias=False)
        (W_h): Linear(in_features=1700, out_features=1700, bias=False)
        (W_o): Linear(in_features=1833, out_features=1700, bias=True)
      )
    )
  )
  (ffn): Sequential(
    (0): Dropout(p=0.05, inplace=False)
    (1): Linear(in_features=1900, out_features=1, bias=True)
  )
)
Number of parameters = 6,259,601
Moving model to cuda
Epoch 0
Loss = 7.7326e-01, PNorm = 61.1718, GNorm = 0.8390, lr_0 = 2.9800e-04
Loss = 6.6905e-01, PNorm = 61.2277, GNorm = 0.8814, lr_0 = 4.7800e-04
Validation auc = 0.784581
Epoch 1
Loss = 6.2154e-01, PNorm = 61.3228, GNorm = 0.6364, lr_0 = 6.7600e-04
Loss = 6.0539e-01, PNorm = 61.4476, GNorm = 0.4381, lr_0 = 8.5600e-04
Loss = 6.3343e-01, PNorm = 61.6171, GNorm = 0.6971, lr_0 = 9.9344e-04
Validation auc = 0.850618
Epoch 2
Loss = 5.9581e-01, PNorm = 61.8054, GNorm = 0.5263, lr_0 = 9.6130e-04
Loss = 5.4877e-01, PNorm = 61.9682, GNorm = 1.1681, lr_0 = 9.3019e-04
Validation auc = 0.870139
Epoch 3
Loss = 5.6208e-01, PNorm = 62.1405, GNorm = 0.5661, lr_0 = 9.0009e-04
Loss = 5.1233e-01, PNorm = 62.3375, GNorm = 0.6180, lr_0 = 8.7096e-04
Loss = 4.7986e-01, PNorm = 62.4926, GNorm = 0.7162, lr_0 = 8.4278e-04
Validation auc = 0.881882
Epoch 4
Loss = 4.7306e-01, PNorm = 62.6517, GNorm = 0.9073, lr_0 = 8.1551e-04
Loss = 4.3854e-01, PNorm = 62.8220, GNorm = 1.3046, lr_0 = 7.8912e-04
Validation auc = 0.894235
Epoch 5
Loss = 3.8030e-01, PNorm = 62.9786, GNorm = 0.9078, lr_0 = 7.6358e-04
Loss = 4.5236e-01, PNorm = 63.1417, GNorm = 1.8215, lr_0 = 7.3888e-04
Loss = 4.2344e-01, PNorm = 63.3001, GNorm = 0.7304, lr_0 = 7.1497e-04
Validation auc = 0.900183
Epoch 6
Loss = 4.4661e-01, PNorm = 63.4524, GNorm = 0.7660, lr_0 = 6.9183e-04
Loss = 4.3809e-01, PNorm = 63.6240, GNorm = 1.2635, lr_0 = 6.6944e-04
Loss = 4.0641e-01, PNorm = 63.7522, GNorm = 1.0878, lr_0 = 6.4778e-04
Validation auc = 0.908724
Epoch 7
Loss = 3.9576e-01, PNorm = 63.8951, GNorm = 0.7458, lr_0 = 6.2682e-04
Loss = 3.6869e-01, PNorm = 64.0342, GNorm = 1.6102, lr_0 = 6.0654e-04
Validation auc = 0.911774
Epoch 8
Loss = 3.9855e-01, PNorm = 64.1583, GNorm = 1.1185, lr_0 = 5.8691e-04
Loss = 3.7275e-01, PNorm = 64.2921, GNorm = 0.5425, lr_0 = 5.6792e-04
Loss = 3.3718e-01, PNorm = 64.4245, GNorm = 1.3494, lr_0 = 5.4954e-04
Validation auc = 0.918484
Epoch 9
Loss = 3.3123e-01, PNorm = 64.5332, GNorm = 0.6984, lr_0 = 5.3176e-04
Loss = 3.2410e-01, PNorm = 64.6707, GNorm = 0.7259, lr_0 = 5.1455e-04
Validation auc = 0.926872
Epoch 10
Loss = 3.4945e-01, PNorm = 64.7913, GNorm = 1.1092, lr_0 = 4.9790e-04
Loss = 3.3655e-01, PNorm = 64.9143, GNorm = 0.7245, lr_0 = 4.8179e-04
Loss = 3.3412e-01, PNorm = 65.0340, GNorm = 0.8242, lr_0 = 4.6620e-04
Validation auc = 0.922754
Epoch 11
Loss = 2.9837e-01, PNorm = 65.1301, GNorm = 0.7659, lr_0 = 4.5111e-04
Loss = 2.9966e-01, PNorm = 65.2464, GNorm = 0.5232, lr_0 = 4.3652e-04
Loss = 2.9613e-01, PNorm = 65.3514, GNorm = 0.8478, lr_0 = 4.2239e-04
Validation auc = 0.913299
Epoch 12
Loss = 2.6851e-01, PNorm = 65.4537, GNorm = 1.6868, lr_0 = 4.0872e-04
Loss = 3.0012e-01, PNorm = 65.5496, GNorm = 0.6161, lr_0 = 3.9550e-04
Validation auc = 0.933887
Epoch 13
Loss = 1.5920e-01, PNorm = 65.6350, GNorm = 0.5395, lr_0 = 3.8270e-04
Loss = 2.5264e-01, PNorm = 65.7301, GNorm = 0.6385, lr_0 = 3.7032e-04
Loss = 2.6627e-01, PNorm = 65.8169, GNorm = 0.6728, lr_0 = 3.5833e-04
Validation auc = 0.937700
Epoch 14
Loss = 2.0737e-01, PNorm = 65.8974, GNorm = 1.1302, lr_0 = 3.4674e-04
Loss = 2.2686e-01, PNorm = 65.9829, GNorm = 1.3860, lr_0 = 3.3552e-04
Validation auc = 0.930837
Epoch 15
Loss = 2.3883e-01, PNorm = 66.0607, GNorm = 1.2192, lr_0 = 3.2466e-04
Loss = 2.0126e-01, PNorm = 66.1418, GNorm = 1.7273, lr_0 = 3.1415e-04
Loss = 2.3800e-01, PNorm = 66.2075, GNorm = 0.8496, lr_0 = 3.0399e-04
Validation auc = 0.925194
Epoch 16
Loss = 1.7787e-01, PNorm = 66.2757, GNorm = 1.3869, lr_0 = 2.9415e-04
Loss = 2.1660e-01, PNorm = 66.3328, GNorm = 0.6319, lr_0 = 2.8463e-04
Loss = 1.9984e-01, PNorm = 66.3888, GNorm = 0.4275, lr_0 = 2.7542e-04
Validation auc = 0.920619
Epoch 17
Loss = 2.0935e-01, PNorm = 66.4538, GNorm = 1.6140, lr_0 = 2.6651e-04
Loss = 1.8457e-01, PNorm = 66.5127, GNorm = 0.6280, lr_0 = 2.5789e-04
Validation auc = 0.921077
Epoch 18
Loss = 1.7148e-01, PNorm = 66.5599, GNorm = 0.6217, lr_0 = 2.4954e-04
Loss = 2.0695e-01, PNorm = 66.6040, GNorm = 1.2036, lr_0 = 2.4147e-04
Loss = 1.7519e-01, PNorm = 66.6564, GNorm = 0.9844, lr_0 = 2.3365e-04
Validation auc = 0.926567
Epoch 19
Loss = 1.7024e-01, PNorm = 66.7064, GNorm = 0.9389, lr_0 = 2.2609e-04
Loss = 1.8144e-01, PNorm = 66.7451, GNorm = 0.5757, lr_0 = 2.1878e-04
Validation auc = 0.920314
Epoch 20
Loss = 1.2598e-01, PNorm = 66.7887, GNorm = 0.9371, lr_0 = 2.1170e-04
Loss = 1.4086e-01, PNorm = 66.8344, GNorm = 2.1898, lr_0 = 2.0485e-04
Loss = 1.6601e-01, PNorm = 66.8785, GNorm = 1.0384, lr_0 = 1.9822e-04
Validation auc = 0.923212
Epoch 21
Loss = 1.2711e-01, PNorm = 66.9152, GNorm = 0.7537, lr_0 = 1.9180e-04
Loss = 1.6597e-01, PNorm = 66.9525, GNorm = 1.6663, lr_0 = 1.8560e-04
Loss = 1.4450e-01, PNorm = 66.9879, GNorm = 1.7749, lr_0 = 1.7959e-04
Validation auc = 0.911011
Epoch 22
Loss = 1.5699e-01, PNorm = 67.0281, GNorm = 0.5230, lr_0 = 1.7378e-04
Loss = 1.4541e-01, PNorm = 67.0618, GNorm = 0.7254, lr_0 = 1.6816e-04
Validation auc = 0.917874
Epoch 23
Loss = 1.5395e-01, PNorm = 67.0960, GNorm = 1.2402, lr_0 = 1.6272e-04
Loss = 1.2738e-01, PNorm = 67.1243, GNorm = 2.5196, lr_0 = 1.5745e-04
Loss = 1.2732e-01, PNorm = 67.1529, GNorm = 0.5680, lr_0 = 1.5236e-04
Validation auc = 0.914671
Epoch 24
Loss = 1.3966e-01, PNorm = 67.1767, GNorm = 0.6240, lr_0 = 1.4743e-04
Loss = 1.1802e-01, PNorm = 67.1940, GNorm = 1.0423, lr_0 = 1.4265e-04
Validation auc = 0.915586
Epoch 25
Loss = 1.0094e-01, PNorm = 67.2195, GNorm = 1.3993, lr_0 = 1.3804e-04
Loss = 1.3994e-01, PNorm = 67.2439, GNorm = 0.6209, lr_0 = 1.3357e-04
Loss = 1.3834e-01, PNorm = 67.2700, GNorm = 1.2980, lr_0 = 1.2925e-04
Validation auc = 0.916044
Epoch 26
Loss = 1.2884e-01, PNorm = 67.2939, GNorm = 1.0907, lr_0 = 1.2466e-04
Loss = 1.0260e-01, PNorm = 67.3126, GNorm = 1.1310, lr_0 = 1.2062e-04
Loss = 1.2372e-01, PNorm = 67.3355, GNorm = 1.1934, lr_0 = 1.1672e-04
Validation auc = 0.923212
Epoch 27
Loss = 9.2690e-02, PNorm = 67.3507, GNorm = 1.3557, lr_0 = 1.1294e-04
Loss = 1.2275e-01, PNorm = 67.3657, GNorm = 0.7635, lr_0 = 1.0929e-04
Validation auc = 0.922907
Epoch 28
Loss = 1.1339e-01, PNorm = 67.3891, GNorm = 0.6209, lr_0 = 1.0575e-04
Loss = 1.0081e-01, PNorm = 67.4040, GNorm = 1.1336, lr_0 = 1.0233e-04
Loss = 1.3370e-01, PNorm = 67.4298, GNorm = 2.6093, lr_0 = 1.0000e-04
Validation auc = 0.919094
Epoch 29
Loss = 7.2698e-02, PNorm = 67.4428, GNorm = 0.7444, lr_0 = 1.0000e-04
Loss = 1.0445e-01, PNorm = 67.4621, GNorm = 0.9483, lr_0 = 1.0000e-04
Validation auc = 0.919094
Model 4 best validation auc = 0.937700 on epoch 13
Loading pretrained parameter "encoder.encoder.0.cached_zero_vector".
Loading pretrained parameter "encoder.encoder.0.W_i.weight".
Loading pretrained parameter "encoder.encoder.0.W_h.weight".
Loading pretrained parameter "encoder.encoder.0.W_o.weight".
Loading pretrained parameter "encoder.encoder.0.W_o.bias".
Loading pretrained parameter "ffn.1.weight".
Loading pretrained parameter "ffn.1.bias".
Moving model to cuda
Model 4 test auc = 0.906970
Ensemble test auc = 0.906212
Fold 2
Splitting data with seed 2
Class sizes
Class 0: 50.83%, 1: 49.17%
Total size = 1,623 | train size = 1,298 | val size = 162 | test size = 163
Building model 0
MoleculeModel(
  (sigmoid): Sigmoid()
  (encoder): MPN(
    (encoder): ModuleList(
      (0): MPNEncoder(
        (dropout_layer): Dropout(p=0.05, inplace=False)
        (act_func): ReLU()
        (W_i): Linear(in_features=147, out_features=1700, bias=False)
        (W_h): Linear(in_features=1700, out_features=1700, bias=False)
        (W_o): Linear(in_features=1833, out_features=1700, bias=True)
      )
    )
  )
  (ffn): Sequential(
    (0): Dropout(p=0.05, inplace=False)
    (1): Linear(in_features=1900, out_features=1, bias=True)
  )
)
Number of parameters = 6,259,601
Moving model to cuda
Epoch 0
Loss = 7.5968e-01, PNorm = 61.1409, GNorm = 1.9165, lr_0 = 2.9800e-04
Loss = 7.0410e-01, PNorm = 61.1887, GNorm = 2.5382, lr_0 = 4.7800e-04
Validation auc = 0.702940
Epoch 1
Loss = 6.3469e-01, PNorm = 61.2830, GNorm = 0.7853, lr_0 = 6.7600e-04
Loss = 5.9744e-01, PNorm = 61.3879, GNorm = 2.8440, lr_0 = 8.5600e-04
Loss = 6.2159e-01, PNorm = 61.5357, GNorm = 1.0001, lr_0 = 9.9344e-04
Validation auc = 0.758966
Epoch 2
Loss = 5.6769e-01, PNorm = 61.7236, GNorm = 0.9148, lr_0 = 9.6130e-04
Loss = 6.0169e-01, PNorm = 61.9051, GNorm = 1.4190, lr_0 = 9.3019e-04
Validation auc = 0.825766
Epoch 3
Loss = 4.7582e-01, PNorm = 62.0876, GNorm = 1.4982, lr_0 = 9.0009e-04
Loss = 5.1474e-01, PNorm = 62.2842, GNorm = 1.7607, lr_0 = 8.7096e-04
Loss = 5.2109e-01, PNorm = 62.4506, GNorm = 0.7018, lr_0 = 8.4278e-04
Validation auc = 0.861321
Epoch 4
Loss = 4.9162e-01, PNorm = 62.6176, GNorm = 1.1746, lr_0 = 8.1551e-04
Loss = 4.5860e-01, PNorm = 62.7746, GNorm = 1.1791, lr_0 = 7.8912e-04
Validation auc = 0.869324
Epoch 5
Loss = 4.5263e-01, PNorm = 62.9220, GNorm = 1.0197, lr_0 = 7.6358e-04
Loss = 4.3389e-01, PNorm = 63.0650, GNorm = 1.3949, lr_0 = 7.3888e-04
Loss = 4.2019e-01, PNorm = 63.2082, GNorm = 0.7205, lr_0 = 7.1497e-04
Validation auc = 0.891181
Epoch 6
Loss = 3.2061e-01, PNorm = 63.3425, GNorm = 1.4120, lr_0 = 6.9183e-04
Loss = 4.3647e-01, PNorm = 63.5081, GNorm = 2.5271, lr_0 = 6.6944e-04
Loss = 4.2570e-01, PNorm = 63.6348, GNorm = 0.6088, lr_0 = 6.4778e-04
Validation auc = 0.895490
Epoch 7
Loss = 3.5024e-01, PNorm = 63.7676, GNorm = 0.7393, lr_0 = 6.2682e-04
Loss = 3.5467e-01, PNorm = 63.8965, GNorm = 0.9042, lr_0 = 6.0654e-04
Validation auc = 0.899492
Epoch 8
Loss = 3.7405e-01, PNorm = 64.0168, GNorm = 0.8448, lr_0 = 5.8691e-04
Loss = 3.6365e-01, PNorm = 64.1453, GNorm = 0.8370, lr_0 = 5.6792e-04
Loss = 3.3546e-01, PNorm = 64.2695, GNorm = 1.6144, lr_0 = 5.4954e-04
Validation auc = 0.907804
Epoch 9
Loss = 3.2889e-01, PNorm = 64.3964, GNorm = 0.6021, lr_0 = 5.3176e-04
Loss = 3.1135e-01, PNorm = 64.5241, GNorm = 0.7468, lr_0 = 5.1455e-04
Validation auc = 0.912113
Epoch 10
Loss = 4.1416e-01, PNorm = 64.6204, GNorm = 1.3128, lr_0 = 4.9790e-04
Loss = 2.5889e-01, PNorm = 64.7261, GNorm = 0.7559, lr_0 = 4.8179e-04
Loss = 3.3978e-01, PNorm = 64.8445, GNorm = 1.2908, lr_0 = 4.6620e-04
Validation auc = 0.884100
Epoch 11
Loss = 3.0200e-01, PNorm = 64.9381, GNorm = 2.1924, lr_0 = 4.5111e-04
Loss = 2.9710e-01, PNorm = 65.0432, GNorm = 1.9092, lr_0 = 4.3652e-04
Loss = 4.0759e-01, PNorm = 65.1326, GNorm = 2.0532, lr_0 = 4.2239e-04
Validation auc = 0.916731
Epoch 12
Loss = 2.7991e-01, PNorm = 65.2289, GNorm = 1.3998, lr_0 = 4.0872e-04
Loss = 3.0020e-01, PNorm = 65.3215, GNorm = 2.6726, lr_0 = 3.9550e-04
Validation auc = 0.919963
Epoch 13
Loss = 2.7083e-01, PNorm = 65.4121, GNorm = 0.5492, lr_0 = 3.8270e-04
Loss = 2.8722e-01, PNorm = 65.5070, GNorm = 0.6990, lr_0 = 3.7032e-04
Loss = 2.7959e-01, PNorm = 65.5760, GNorm = 1.3001, lr_0 = 3.5833e-04
Validation auc = 0.926581
Epoch 14
Loss = 2.6851e-01, PNorm = 65.6447, GNorm = 0.9773, lr_0 = 3.4674e-04
Loss = 2.4253e-01, PNorm = 65.7176, GNorm = 0.8233, lr_0 = 3.3552e-04
Validation auc = 0.918732
Epoch 15
Loss = 2.1814e-01, PNorm = 65.7823, GNorm = 0.8439, lr_0 = 3.2466e-04
Loss = 2.0744e-01, PNorm = 65.8425, GNorm = 0.7336, lr_0 = 3.1415e-04
Loss = 2.6372e-01, PNorm = 65.8946, GNorm = 0.4618, lr_0 = 3.0399e-04
Validation auc = 0.925196
Epoch 16
Loss = 1.9503e-01, PNorm = 65.9490, GNorm = 1.0849, lr_0 = 2.9415e-04
Loss = 2.1006e-01, PNorm = 66.0090, GNorm = 0.7460, lr_0 = 2.8463e-04
Loss = 2.4051e-01, PNorm = 66.0603, GNorm = 0.6349, lr_0 = 2.7542e-04
Validation auc = 0.923965
Epoch 17
Loss = 2.0623e-01, PNorm = 66.1129, GNorm = 1.0336, lr_0 = 2.6651e-04
Loss = 2.1658e-01, PNorm = 66.1682, GNorm = 0.7468, lr_0 = 2.5789e-04
Validation auc = 0.922272
Epoch 18
Loss = 2.0209e-01, PNorm = 66.2090, GNorm = 0.6780, lr_0 = 2.4954e-04
Loss = 1.6970e-01, PNorm = 66.2547, GNorm = 0.9935, lr_0 = 2.4147e-04
Loss = 2.0552e-01, PNorm = 66.2948, GNorm = 1.1908, lr_0 = 2.3365e-04
Validation auc = 0.935047
Epoch 19
Loss = 2.1522e-01, PNorm = 66.3399, GNorm = 0.9075, lr_0 = 2.2609e-04
Loss = 2.0340e-01, PNorm = 66.3890, GNorm = 0.7504, lr_0 = 2.1878e-04
Validation auc = 0.933508
Epoch 20
Loss = 1.9709e-01, PNorm = 66.4300, GNorm = 1.2334, lr_0 = 2.1170e-04
Loss = 1.4518e-01, PNorm = 66.4671, GNorm = 0.5393, lr_0 = 2.0485e-04
Loss = 2.0926e-01, PNorm = 66.5028, GNorm = 1.1870, lr_0 = 1.9822e-04
Validation auc = 0.926120
Epoch 21
Loss = 1.8352e-01, PNorm = 66.5407, GNorm = 1.1483, lr_0 = 1.9180e-04
Loss = 1.5841e-01, PNorm = 66.5764, GNorm = 0.8662, lr_0 = 1.8560e-04
Loss = 1.9949e-01, PNorm = 66.6078, GNorm = 1.3090, lr_0 = 1.7959e-04
Validation auc = 0.931045
Epoch 22
Loss = 1.4125e-01, PNorm = 66.6444, GNorm = 1.0514, lr_0 = 1.7378e-04
Loss = 1.7466e-01, PNorm = 66.6794, GNorm = 1.5754, lr_0 = 1.6816e-04
Validation auc = 0.929814
Epoch 23
Loss = 1.2368e-01, PNorm = 66.7104, GNorm = 0.8583, lr_0 = 1.6272e-04
Loss = 1.5640e-01, PNorm = 66.7422, GNorm = 0.7425, lr_0 = 1.5745e-04
Loss = 1.5128e-01, PNorm = 66.7722, GNorm = 0.7932, lr_0 = 1.5236e-04
Validation auc = 0.928275
Epoch 24
Loss = 1.3974e-01, PNorm = 66.7997, GNorm = 1.3530, lr_0 = 1.4743e-04
Loss = 1.5852e-01, PNorm = 66.8196, GNorm = 1.0499, lr_0 = 1.4265e-04
Validation auc = 0.929814
Epoch 25
Loss = 8.3060e-02, PNorm = 66.8437, GNorm = 0.6785, lr_0 = 1.3804e-04
Loss = 1.2843e-01, PNorm = 66.8698, GNorm = 0.9184, lr_0 = 1.3357e-04
Loss = 1.5709e-01, PNorm = 66.8882, GNorm = 0.4465, lr_0 = 1.2925e-04
Validation auc = 0.932123
Epoch 26
Loss = 1.3403e-01, PNorm = 66.9106, GNorm = 0.6879, lr_0 = 1.2466e-04
Loss = 1.2492e-01, PNorm = 66.9297, GNorm = 0.8333, lr_0 = 1.2062e-04
Loss = 1.4397e-01, PNorm = 66.9506, GNorm = 1.0250, lr_0 = 1.1672e-04
Validation auc = 0.928736
Epoch 27
Loss = 1.2481e-01, PNorm = 66.9692, GNorm = 0.7431, lr_0 = 1.1294e-04
Loss = 1.2046e-01, PNorm = 66.9878, GNorm = 1.1828, lr_0 = 1.0929e-04
Validation auc = 0.930737
Epoch 28
Loss = 9.8064e-02, PNorm = 67.0009, GNorm = 0.6170, lr_0 = 1.0575e-04
Loss = 1.3766e-01, PNorm = 67.0212, GNorm = 1.3466, lr_0 = 1.0233e-04
Loss = 1.2816e-01, PNorm = 67.0358, GNorm = 0.4648, lr_0 = 1.0000e-04
Validation auc = 0.929198
Epoch 29
Loss = 1.2481e-01, PNorm = 67.0507, GNorm = 0.9067, lr_0 = 1.0000e-04
Loss = 9.9132e-02, PNorm = 67.0698, GNorm = 0.8936, lr_0 = 1.0000e-04
Validation auc = 0.925966
Model 0 best validation auc = 0.935047 on epoch 18
Loading pretrained parameter "encoder.encoder.0.cached_zero_vector".
Loading pretrained parameter "encoder.encoder.0.W_i.weight".
Loading pretrained parameter "encoder.encoder.0.W_h.weight".
Loading pretrained parameter "encoder.encoder.0.W_o.weight".
Loading pretrained parameter "encoder.encoder.0.W_o.bias".
Loading pretrained parameter "ffn.1.weight".
Loading pretrained parameter "ffn.1.bias".
Moving model to cuda
Model 0 test auc = 0.909187
Building model 1
MoleculeModel(
  (sigmoid): Sigmoid()
  (encoder): MPN(
    (encoder): ModuleList(
      (0): MPNEncoder(
        (dropout_layer): Dropout(p=0.05, inplace=False)
        (act_func): ReLU()
        (W_i): Linear(in_features=147, out_features=1700, bias=False)
        (W_h): Linear(in_features=1700, out_features=1700, bias=False)
        (W_o): Linear(in_features=1833, out_features=1700, bias=True)
      )
    )
  )
  (ffn): Sequential(
    (0): Dropout(p=0.05, inplace=False)
    (1): Linear(in_features=1900, out_features=1, bias=True)
  )
)
Number of parameters = 6,259,601
Moving model to cuda
Epoch 0
Loss = 7.1787e-01, PNorm = 61.1407, GNorm = 0.8395, lr_0 = 2.9800e-04
Loss = 6.5037e-01, PNorm = 61.1933, GNorm = 1.6004, lr_0 = 4.7800e-04
Validation auc = 0.777282
Epoch 1
Loss = 5.8335e-01, PNorm = 61.2939, GNorm = 0.4755, lr_0 = 6.7600e-04
Loss = 5.8869e-01, PNorm = 61.3952, GNorm = 1.5532, lr_0 = 8.5600e-04
Loss = 5.8291e-01, PNorm = 61.5313, GNorm = 5.2116, lr_0 = 9.9344e-04
Validation auc = 0.821302
Epoch 2
Loss = 5.7274e-01, PNorm = 61.7120, GNorm = 0.6057, lr_0 = 9.6130e-04
Loss = 5.5390e-01, PNorm = 61.9318, GNorm = 1.4276, lr_0 = 9.3019e-04
Validation auc = 0.839772
Epoch 3
Loss = 5.4640e-01, PNorm = 62.1000, GNorm = 0.7945, lr_0 = 9.0009e-04
Loss = 5.0881e-01, PNorm = 62.2809, GNorm = 1.6342, lr_0 = 8.7096e-04
Loss = 4.9372e-01, PNorm = 62.4670, GNorm = 1.1603, lr_0 = 8.4278e-04
Validation auc = 0.846391
Epoch 4
Loss = 4.6236e-01, PNorm = 62.6457, GNorm = 0.9382, lr_0 = 8.1551e-04
Loss = 5.2613e-01, PNorm = 62.7917, GNorm = 3.3952, lr_0 = 7.8912e-04
Validation auc = 0.868247
Epoch 5
Loss = 5.2023e-01, PNorm = 62.9742, GNorm = 0.4676, lr_0 = 7.6358e-04
Loss = 4.6461e-01, PNorm = 63.1558, GNorm = 0.6788, lr_0 = 7.3888e-04
Loss = 4.2322e-01, PNorm = 63.2943, GNorm = 0.5169, lr_0 = 7.1497e-04
Validation auc = 0.890257
Epoch 6
Loss = 4.1371e-01, PNorm = 63.4352, GNorm = 0.6132, lr_0 = 6.9183e-04
Loss = 4.7885e-01, PNorm = 63.5601, GNorm = 0.5158, lr_0 = 6.6944e-04
Loss = 3.9879e-01, PNorm = 63.7187, GNorm = 1.4904, lr_0 = 6.4778e-04
Validation auc = 0.886871
Epoch 7
Loss = 4.0504e-01, PNorm = 63.8543, GNorm = 0.9271, lr_0 = 6.2682e-04
Loss = 3.6764e-01, PNorm = 63.9813, GNorm = 1.3930, lr_0 = 6.0654e-04
Validation auc = 0.900262
Epoch 8
Loss = 3.1469e-01, PNorm = 64.1047, GNorm = 0.7876, lr_0 = 5.8691e-04
Loss = 3.5890e-01, PNorm = 64.2328, GNorm = 1.7146, lr_0 = 5.6792e-04
Loss = 3.7484e-01, PNorm = 64.3600, GNorm = 0.9301, lr_0 = 5.4954e-04
Validation auc = 0.907342
Epoch 9
Loss = 3.1034e-01, PNorm = 64.4845, GNorm = 0.6833, lr_0 = 5.3176e-04
Loss = 3.3352e-01, PNorm = 64.6085, GNorm = 0.6460, lr_0 = 5.1455e-04
Validation auc = 0.911498
Epoch 10
Loss = 2.8003e-01, PNorm = 64.7119, GNorm = 0.4351, lr_0 = 4.9790e-04
Loss = 3.0315e-01, PNorm = 64.8419, GNorm = 0.8467, lr_0 = 4.8179e-04
Loss = 3.3069e-01, PNorm = 64.9641, GNorm = 0.8602, lr_0 = 4.6620e-04
Validation auc = 0.917039
Epoch 11
Loss = 2.9916e-01, PNorm = 65.0810, GNorm = 0.6116, lr_0 = 4.5111e-04
Loss = 3.2446e-01, PNorm = 65.1930, GNorm = 1.0807, lr_0 = 4.3652e-04
Loss = 2.8441e-01, PNorm = 65.2934, GNorm = 1.1870, lr_0 = 4.2239e-04
Validation auc = 0.921964
Epoch 12
Loss = 2.5500e-01, PNorm = 65.3862, GNorm = 0.9427, lr_0 = 4.0872e-04
Loss = 2.7848e-01, PNorm = 65.4755, GNorm = 0.7247, lr_0 = 3.9550e-04
Validation auc = 0.919347
Epoch 13
Loss = 2.6392e-01, PNorm = 65.5583, GNorm = 0.6619, lr_0 = 3.8270e-04
Loss = 2.5443e-01, PNorm = 65.6453, GNorm = 0.9578, lr_0 = 3.7032e-04
Loss = 2.7676e-01, PNorm = 65.7216, GNorm = 1.9304, lr_0 = 3.5833e-04
Validation auc = 0.930891
Epoch 14
Loss = 2.3746e-01, PNorm = 65.7944, GNorm = 0.9264, lr_0 = 3.4674e-04
Loss = 2.6993e-01, PNorm = 65.8745, GNorm = 0.8989, lr_0 = 3.3552e-04
Validation auc = 0.934277
Epoch 15
Loss = 2.9035e-01, PNorm = 65.9503, GNorm = 0.8244, lr_0 = 3.2466e-04
Loss = 2.3100e-01, PNorm = 66.0227, GNorm = 1.4685, lr_0 = 3.1415e-04
Loss = 2.2720e-01, PNorm = 66.0803, GNorm = 0.8467, lr_0 = 3.0399e-04
Validation auc = 0.922118
Epoch 16
Loss = 1.9342e-01, PNorm = 66.1464, GNorm = 0.4837, lr_0 = 2.9415e-04
Loss = 2.3025e-01, PNorm = 66.2266, GNorm = 1.0084, lr_0 = 2.8463e-04
Loss = 2.2827e-01, PNorm = 66.2887, GNorm = 0.5561, lr_0 = 2.7542e-04
Validation auc = 0.935509
Epoch 17
Loss = 2.0456e-01, PNorm = 66.3491, GNorm = 0.6655, lr_0 = 2.6651e-04
Loss = 2.1646e-01, PNorm = 66.3965, GNorm = 1.4231, lr_0 = 2.5789e-04
Validation auc = 0.925504
Epoch 18
Loss = 1.5532e-01, PNorm = 66.4446, GNorm = 0.7117, lr_0 = 2.4954e-04
Loss = 1.8610e-01, PNorm = 66.4964, GNorm = 0.6649, lr_0 = 2.4147e-04
Loss = 2.2203e-01, PNorm = 66.5434, GNorm = 2.0239, lr_0 = 2.3365e-04
Validation auc = 0.919809
Epoch 19
Loss = 1.5947e-01, PNorm = 66.5890, GNorm = 1.7010, lr_0 = 2.2609e-04
Loss = 1.7807e-01, PNorm = 66.6332, GNorm = 1.2416, lr_0 = 2.1878e-04
Validation auc = 0.923811
Epoch 20
Loss = 2.0540e-01, PNorm = 66.6685, GNorm = 1.1559, lr_0 = 2.1170e-04
Loss = 1.8283e-01, PNorm = 66.7097, GNorm = 0.7553, lr_0 = 2.0485e-04
Loss = 1.6521e-01, PNorm = 66.7500, GNorm = 0.6364, lr_0 = 1.9822e-04
Validation auc = 0.925966
Epoch 21
Loss = 1.2365e-01, PNorm = 66.7872, GNorm = 0.6306, lr_0 = 1.9180e-04
Loss = 1.6086e-01, PNorm = 66.8174, GNorm = 0.5698, lr_0 = 1.8560e-04
Loss = 1.7105e-01, PNorm = 66.8491, GNorm = 0.3625, lr_0 = 1.7959e-04
Validation auc = 0.923965
Epoch 22
Loss = 1.6891e-01, PNorm = 66.8834, GNorm = 1.0117, lr_0 = 1.7378e-04
Loss = 1.7403e-01, PNorm = 66.9138, GNorm = 0.6912, lr_0 = 1.6816e-04
Validation auc = 0.918886
Epoch 23
Loss = 1.1961e-01, PNorm = 66.9427, GNorm = 0.8497, lr_0 = 1.6272e-04
Loss = 1.4311e-01, PNorm = 66.9729, GNorm = 0.8090, lr_0 = 1.5745e-04
Loss = 1.5166e-01, PNorm = 66.9970, GNorm = 0.8382, lr_0 = 1.5236e-04
Validation auc = 0.924888
Epoch 24
Loss = 1.1849e-01, PNorm = 67.0236, GNorm = 0.7021, lr_0 = 1.4743e-04
Loss = 1.4145e-01, PNorm = 67.0480, GNorm = 1.7299, lr_0 = 1.4265e-04
Validation auc = 0.915961
Epoch 25
Loss = 9.6747e-02, PNorm = 67.0701, GNorm = 0.8131, lr_0 = 1.3804e-04
Loss = 1.3350e-01, PNorm = 67.0949, GNorm = 0.8338, lr_0 = 1.3357e-04
Loss = 1.2658e-01, PNorm = 67.1207, GNorm = 0.7561, lr_0 = 1.2925e-04
Validation auc = 0.924273
Epoch 26
Loss = 9.2388e-02, PNorm = 67.1401, GNorm = 0.3753, lr_0 = 1.2466e-04
Loss = 1.3969e-01, PNorm = 67.1608, GNorm = 1.0467, lr_0 = 1.2062e-04
Loss = 1.3976e-01, PNorm = 67.1822, GNorm = 0.8144, lr_0 = 1.1672e-04
Validation auc = 0.928736
Epoch 27
Loss = 1.4142e-01, PNorm = 67.2010, GNorm = 0.5846, lr_0 = 1.1294e-04
Loss = 1.1473e-01, PNorm = 67.2168, GNorm = 0.6410, lr_0 = 1.0929e-04
Validation auc = 0.919501
Epoch 28
Loss = 9.8970e-02, PNorm = 67.2315, GNorm = 0.7539, lr_0 = 1.0575e-04
Loss = 1.1160e-01, PNorm = 67.2460, GNorm = 1.0143, lr_0 = 1.0233e-04
Loss = 1.2731e-01, PNorm = 67.2624, GNorm = 1.0493, lr_0 = 1.0000e-04
Validation auc = 0.917808
Epoch 29
Loss = 1.1378e-01, PNorm = 67.2783, GNorm = 0.9667, lr_0 = 1.0000e-04
Loss = 9.1417e-02, PNorm = 67.2952, GNorm = 0.9110, lr_0 = 1.0000e-04
Validation auc = 0.923657
Model 1 best validation auc = 0.935509 on epoch 16
Loading pretrained parameter "encoder.encoder.0.cached_zero_vector".
Loading pretrained parameter "encoder.encoder.0.W_i.weight".
Loading pretrained parameter "encoder.encoder.0.W_h.weight".
Loading pretrained parameter "encoder.encoder.0.W_o.weight".
Loading pretrained parameter "encoder.encoder.0.W_o.bias".
Loading pretrained parameter "ffn.1.weight".
Loading pretrained parameter "ffn.1.bias".
Moving model to cuda
Model 1 test auc = 0.909187
Building model 2
MoleculeModel(
  (sigmoid): Sigmoid()
  (encoder): MPN(
    (encoder): ModuleList(
      (0): MPNEncoder(
        (dropout_layer): Dropout(p=0.05, inplace=False)
        (act_func): ReLU()
        (W_i): Linear(in_features=147, out_features=1700, bias=False)
        (W_h): Linear(in_features=1700, out_features=1700, bias=False)
        (W_o): Linear(in_features=1833, out_features=1700, bias=True)
      )
    )
  )
  (ffn): Sequential(
    (0): Dropout(p=0.05, inplace=False)
    (1): Linear(in_features=1900, out_features=1, bias=True)
  )
)
Number of parameters = 6,259,601
Moving model to cuda
Epoch 0
Loss = 7.2690e-01, PNorm = 61.1543, GNorm = 1.6386, lr_0 = 2.9800e-04
Loss = 6.3269e-01, PNorm = 61.2115, GNorm = 1.2793, lr_0 = 4.7800e-04
Validation auc = 0.748807
Epoch 1
Loss = 6.5244e-01, PNorm = 61.2988, GNorm = 1.5163, lr_0 = 6.7600e-04
Loss = 6.0988e-01, PNorm = 61.4398, GNorm = 0.8165, lr_0 = 8.5600e-04
Loss = 6.3206e-01, PNorm = 61.6110, GNorm = 1.4648, lr_0 = 9.9344e-04
Validation auc = 0.796214
Epoch 2
Loss = 5.4677e-01, PNorm = 61.7933, GNorm = 2.3498, lr_0 = 9.6130e-04
Loss = 5.8523e-01, PNorm = 61.9614, GNorm = 1.0727, lr_0 = 9.3019e-04
Validation auc = 0.854702
Epoch 3
Loss = 6.0510e-01, PNorm = 62.1401, GNorm = 6.3026, lr_0 = 9.0009e-04
Loss = 5.1240e-01, PNorm = 62.2943, GNorm = 1.9366, lr_0 = 8.7096e-04
Loss = 5.3124e-01, PNorm = 62.4574, GNorm = 1.9432, lr_0 = 8.4278e-04
Validation auc = 0.827305
Epoch 4
Loss = 4.5178e-01, PNorm = 62.6187, GNorm = 2.3429, lr_0 = 8.1551e-04
Loss = 5.2509e-01, PNorm = 62.7484, GNorm = 0.7930, lr_0 = 7.8912e-04
Validation auc = 0.864861
Epoch 5
Loss = 4.4234e-01, PNorm = 62.9165, GNorm = 0.5759, lr_0 = 7.6358e-04
Loss = 4.2513e-01, PNorm = 63.0939, GNorm = 0.8007, lr_0 = 7.3888e-04
Loss = 4.6084e-01, PNorm = 63.2401, GNorm = 1.2971, lr_0 = 7.1497e-04
Validation auc = 0.879175
Epoch 6
Loss = 4.2068e-01, PNorm = 63.3990, GNorm = 0.8032, lr_0 = 6.9183e-04
Loss = 4.6078e-01, PNorm = 63.5290, GNorm = 0.5895, lr_0 = 6.6944e-04
Loss = 3.8776e-01, PNorm = 63.6891, GNorm = 0.7842, lr_0 = 6.4778e-04
Validation auc = 0.899492
Epoch 7
Loss = 3.4548e-01, PNorm = 63.8242, GNorm = 1.2610, lr_0 = 6.2682e-04
Loss = 4.2602e-01, PNorm = 63.9577, GNorm = 0.5717, lr_0 = 6.0654e-04
Validation auc = 0.906418
Epoch 8
Loss = 3.7443e-01, PNorm = 64.1015, GNorm = 0.5791, lr_0 = 5.8691e-04
Loss = 3.4307e-01, PNorm = 64.2301, GNorm = 0.9167, lr_0 = 5.6792e-04
Loss = 3.3873e-01, PNorm = 64.3403, GNorm = 0.9667, lr_0 = 5.4954e-04
Validation auc = 0.918116
Epoch 9
Loss = 3.1278e-01, PNorm = 64.4628, GNorm = 1.0685, lr_0 = 5.3176e-04
Loss = 3.6012e-01, PNorm = 64.5817, GNorm = 1.5765, lr_0 = 5.1455e-04
Validation auc = 0.913806
Epoch 10
Loss = 3.1497e-01, PNorm = 64.7039, GNorm = 1.4617, lr_0 = 4.9790e-04
Loss = 3.0873e-01, PNorm = 64.8202, GNorm = 0.4917, lr_0 = 4.8179e-04
Loss = 3.1954e-01, PNorm = 64.9201, GNorm = 1.7918, lr_0 = 4.6620e-04
Validation auc = 0.911344
Epoch 11
Loss = 3.9082e-01, PNorm = 65.0280, GNorm = 1.5552, lr_0 = 4.5111e-04
Loss = 2.9124e-01, PNorm = 65.1356, GNorm = 0.9379, lr_0 = 4.3652e-04
Loss = 2.7089e-01, PNorm = 65.2312, GNorm = 1.1972, lr_0 = 4.2239e-04
Validation auc = 0.909189
Epoch 12
Loss = 2.8777e-01, PNorm = 65.3124, GNorm = 1.3174, lr_0 = 4.0872e-04
Loss = 2.7188e-01, PNorm = 65.3969, GNorm = 2.5325, lr_0 = 3.9550e-04
Validation auc = 0.925350
Epoch 13
Loss = 1.9991e-01, PNorm = 65.4875, GNorm = 0.6463, lr_0 = 3.8270e-04
Loss = 3.0099e-01, PNorm = 65.5759, GNorm = 0.7635, lr_0 = 3.7032e-04
Loss = 2.6604e-01, PNorm = 65.6590, GNorm = 0.6834, lr_0 = 3.5833e-04
Validation auc = 0.925658
Epoch 14
Loss = 2.4260e-01, PNorm = 65.7312, GNorm = 0.7898, lr_0 = 3.4674e-04
Loss = 2.0990e-01, PNorm = 65.8045, GNorm = 0.8747, lr_0 = 3.3552e-04
Validation auc = 0.928275
Epoch 15
Loss = 1.8307e-01, PNorm = 65.8721, GNorm = 0.6700, lr_0 = 3.2466e-04
Loss = 1.9945e-01, PNorm = 65.9449, GNorm = 1.1343, lr_0 = 3.1415e-04
Loss = 2.6571e-01, PNorm = 66.0133, GNorm = 0.7880, lr_0 = 3.0399e-04
Validation auc = 0.933046
Epoch 16
Loss = 1.8720e-01, PNorm = 66.0783, GNorm = 1.1031, lr_0 = 2.9415e-04
Loss = 2.1870e-01, PNorm = 66.1415, GNorm = 0.7344, lr_0 = 2.8463e-04
Loss = 2.4983e-01, PNorm = 66.1945, GNorm = 0.5881, lr_0 = 2.7542e-04
Validation auc = 0.918578
Epoch 17
Loss = 1.9320e-01, PNorm = 66.2582, GNorm = 0.6597, lr_0 = 2.6651e-04
Loss = 2.1861e-01, PNorm = 66.3034, GNorm = 2.2275, lr_0 = 2.5789e-04
Validation auc = 0.925196
Epoch 18
Loss = 2.2291e-01, PNorm = 66.3553, GNorm = 0.9557, lr_0 = 2.4954e-04
Loss = 2.0200e-01, PNorm = 66.4205, GNorm = 1.0870, lr_0 = 2.4147e-04
Loss = 2.4272e-01, PNorm = 66.4631, GNorm = 1.0967, lr_0 = 2.3365e-04
Validation auc = 0.919193
Epoch 19
Loss = 1.9425e-01, PNorm = 66.5114, GNorm = 0.8708, lr_0 = 2.2609e-04
Loss = 2.2290e-01, PNorm = 66.5606, GNorm = 0.9112, lr_0 = 2.1878e-04
Validation auc = 0.926120
Epoch 20
Loss = 1.5103e-01, PNorm = 66.6101, GNorm = 1.1494, lr_0 = 2.1170e-04
Loss = 1.9783e-01, PNorm = 66.6422, GNorm = 0.4869, lr_0 = 2.0485e-04
Loss = 1.8139e-01, PNorm = 66.6758, GNorm = 1.5886, lr_0 = 1.9822e-04
Validation auc = 0.913345
Epoch 21
Loss = 1.5031e-01, PNorm = 66.7088, GNorm = 0.9258, lr_0 = 1.9180e-04
Loss = 1.6788e-01, PNorm = 66.7491, GNorm = 1.9140, lr_0 = 1.8560e-04
Loss = 1.7998e-01, PNorm = 66.7843, GNorm = 0.9128, lr_0 = 1.7959e-04
Validation auc = 0.930737
Epoch 22
Loss = 1.7182e-01, PNorm = 66.8170, GNorm = 0.9669, lr_0 = 1.7378e-04
Loss = 1.5890e-01, PNorm = 66.8434, GNorm = 0.7075, lr_0 = 1.6816e-04
Validation auc = 0.933200
Epoch 23
Loss = 1.9576e-01, PNorm = 66.8746, GNorm = 0.8554, lr_0 = 1.6272e-04
Loss = 1.5404e-01, PNorm = 66.9007, GNorm = 0.6949, lr_0 = 1.5745e-04
Loss = 1.4119e-01, PNorm = 66.9318, GNorm = 1.2214, lr_0 = 1.5236e-04
Validation auc = 0.917654
Epoch 24
Loss = 1.5831e-01, PNorm = 66.9522, GNorm = 0.9776, lr_0 = 1.4743e-04
Loss = 1.2619e-01, PNorm = 66.9761, GNorm = 0.9910, lr_0 = 1.4265e-04
Validation auc = 0.921040
Epoch 25
Loss = 1.3902e-01, PNorm = 66.9996, GNorm = 0.9145, lr_0 = 1.3804e-04
Loss = 1.2581e-01, PNorm = 67.0216, GNorm = 1.1998, lr_0 = 1.3357e-04
Loss = 1.5393e-01, PNorm = 67.0460, GNorm = 2.3113, lr_0 = 1.2925e-04
Validation auc = 0.931045
Epoch 26
Loss = 1.1378e-01, PNorm = 67.0667, GNorm = 0.7740, lr_0 = 1.2466e-04
Loss = 1.6918e-01, PNorm = 67.0873, GNorm = 1.1455, lr_0 = 1.2062e-04
Loss = 1.6607e-01, PNorm = 67.1216, GNorm = 1.1171, lr_0 = 1.1672e-04
Validation auc = 0.918886
Epoch 27
Loss = 1.3824e-01, PNorm = 67.1378, GNorm = 0.9201, lr_0 = 1.1294e-04
Loss = 1.3734e-01, PNorm = 67.1592, GNorm = 1.2213, lr_0 = 1.0929e-04
Validation auc = 0.927505
Epoch 28
Loss = 9.3239e-02, PNorm = 67.1754, GNorm = 0.7331, lr_0 = 1.0575e-04
Loss = 1.3468e-01, PNorm = 67.1908, GNorm = 1.3357, lr_0 = 1.0233e-04
Loss = 1.1720e-01, PNorm = 67.2051, GNorm = 1.5402, lr_0 = 1.0000e-04
Validation auc = 0.920425
Epoch 29
Loss = 1.3599e-01, PNorm = 67.2227, GNorm = 0.6138, lr_0 = 1.0000e-04
Loss = 1.2431e-01, PNorm = 67.2334, GNorm = 1.2877, lr_0 = 1.0000e-04
Validation auc = 0.927505
Model 2 best validation auc = 0.933200 on epoch 22
Loading pretrained parameter "encoder.encoder.0.cached_zero_vector".
Loading pretrained parameter "encoder.encoder.0.W_i.weight".
Loading pretrained parameter "encoder.encoder.0.W_h.weight".
Loading pretrained parameter "encoder.encoder.0.W_o.weight".
Loading pretrained parameter "encoder.encoder.0.W_o.bias".
Loading pretrained parameter "ffn.1.weight".
Loading pretrained parameter "ffn.1.bias".
Moving model to cuda
Model 2 test auc = 0.918976
Building model 3
MoleculeModel(
  (sigmoid): Sigmoid()
  (encoder): MPN(
    (encoder): ModuleList(
      (0): MPNEncoder(
        (dropout_layer): Dropout(p=0.05, inplace=False)
        (act_func): ReLU()
        (W_i): Linear(in_features=147, out_features=1700, bias=False)
        (W_h): Linear(in_features=1700, out_features=1700, bias=False)
        (W_o): Linear(in_features=1833, out_features=1700, bias=True)
      )
    )
  )
  (ffn): Sequential(
    (0): Dropout(p=0.05, inplace=False)
    (1): Linear(in_features=1900, out_features=1, bias=True)
  )
)
Number of parameters = 6,259,601
Moving model to cuda
Epoch 0
Loss = 7.5781e-01, PNorm = 61.1476, GNorm = 5.2857, lr_0 = 2.9800e-04
Loss = 6.5469e-01, PNorm = 61.1976, GNorm = 0.5553, lr_0 = 4.7800e-04
Validation auc = 0.750808
Epoch 1
Loss = 6.1469e-01, PNorm = 61.2900, GNorm = 0.4113, lr_0 = 6.7600e-04
Loss = 6.4465e-01, PNorm = 61.3972, GNorm = 1.0729, lr_0 = 8.5600e-04
Loss = 5.7086e-01, PNorm = 61.5586, GNorm = 1.8909, lr_0 = 9.9344e-04
Validation auc = 0.811605
Epoch 2
Loss = 5.4010e-01, PNorm = 61.7094, GNorm = 1.1468, lr_0 = 9.6130e-04
Loss = 5.4771e-01, PNorm = 61.8822, GNorm = 1.3577, lr_0 = 9.3019e-04
Validation auc = 0.828382
Epoch 3
Loss = 4.8933e-01, PNorm = 62.0476, GNorm = 0.4156, lr_0 = 9.0009e-04
Loss = 5.2882e-01, PNorm = 62.2276, GNorm = 0.6450, lr_0 = 8.7096e-04
Loss = 5.1211e-01, PNorm = 62.4129, GNorm = 0.4276, lr_0 = 8.4278e-04
Validation auc = 0.853009
Epoch 4
Loss = 4.3056e-01, PNorm = 62.6413, GNorm = 1.6035, lr_0 = 8.1551e-04
Loss = 5.2596e-01, PNorm = 62.8286, GNorm = 1.8704, lr_0 = 7.8912e-04
Validation auc = 0.869016
Epoch 5
Loss = 4.8438e-01, PNorm = 63.0172, GNorm = 1.2565, lr_0 = 7.6358e-04
Loss = 4.4000e-01, PNorm = 63.1872, GNorm = 1.0647, lr_0 = 7.3888e-04
Loss = 4.4245e-01, PNorm = 63.3326, GNorm = 0.9983, lr_0 = 7.1497e-04
Validation auc = 0.877020
Epoch 6
Loss = 4.0565e-01, PNorm = 63.4657, GNorm = 1.6805, lr_0 = 6.9183e-04
Loss = 4.1455e-01, PNorm = 63.5742, GNorm = 0.6247, lr_0 = 6.6944e-04
Loss = 3.9451e-01, PNorm = 63.7049, GNorm = 0.6927, lr_0 = 6.4778e-04
Validation auc = 0.898107
Epoch 7
Loss = 3.4403e-01, PNorm = 63.8371, GNorm = 2.5786, lr_0 = 6.2682e-04
Loss = 3.7944e-01, PNorm = 63.9643, GNorm = 1.2937, lr_0 = 6.0654e-04
Validation auc = 0.895952
Epoch 8
Loss = 3.8713e-01, PNorm = 64.0910, GNorm = 2.0113, lr_0 = 5.8691e-04
Loss = 3.9555e-01, PNorm = 64.2445, GNorm = 1.2947, lr_0 = 5.6792e-04
Loss = 3.7174e-01, PNorm = 64.3804, GNorm = 0.3975, lr_0 = 5.4954e-04
Validation auc = 0.894721
Epoch 9
Loss = 3.7094e-01, PNorm = 64.5099, GNorm = 2.1562, lr_0 = 5.3176e-04
Loss = 3.5927e-01, PNorm = 64.6310, GNorm = 1.7826, lr_0 = 5.1455e-04
Validation auc = 0.890103
Epoch 10
Loss = 3.2588e-01, PNorm = 64.7378, GNorm = 0.6926, lr_0 = 4.9790e-04
Loss = 3.4008e-01, PNorm = 64.8463, GNorm = 1.7605, lr_0 = 4.8179e-04
Loss = 3.3610e-01, PNorm = 64.9399, GNorm = 1.4953, lr_0 = 4.6620e-04
Validation auc = 0.898722
Epoch 11
Loss = 3.1392e-01, PNorm = 65.0305, GNorm = 0.7232, lr_0 = 4.5111e-04
Loss = 2.7781e-01, PNorm = 65.1134, GNorm = 0.5875, lr_0 = 4.3652e-04
Loss = 3.2338e-01, PNorm = 65.2093, GNorm = 1.1517, lr_0 = 4.2239e-04
Validation auc = 0.905649
Epoch 12
Loss = 3.1222e-01, PNorm = 65.3002, GNorm = 1.2980, lr_0 = 4.0872e-04
Loss = 2.5941e-01, PNorm = 65.3943, GNorm = 0.5633, lr_0 = 3.9550e-04
Validation auc = 0.920117
Epoch 13
Loss = 3.1803e-01, PNorm = 65.4806, GNorm = 0.8494, lr_0 = 3.8270e-04
Loss = 2.8038e-01, PNorm = 65.5607, GNorm = 1.4557, lr_0 = 3.7032e-04
Loss = 2.4630e-01, PNorm = 65.6546, GNorm = 0.8188, lr_0 = 3.5833e-04
Validation auc = 0.908727
Epoch 14
Loss = 2.3472e-01, PNorm = 65.7408, GNorm = 1.4593, lr_0 = 3.4674e-04
Loss = 2.2279e-01, PNorm = 65.8151, GNorm = 0.5648, lr_0 = 3.3552e-04
Validation auc = 0.920733
Epoch 15
Loss = 2.7402e-01, PNorm = 65.8684, GNorm = 1.1089, lr_0 = 3.2466e-04
Loss = 2.3099e-01, PNorm = 65.9433, GNorm = 1.4370, lr_0 = 3.1415e-04
Loss = 2.3618e-01, PNorm = 66.0210, GNorm = 1.1919, lr_0 = 3.0399e-04
Validation auc = 0.919193
Epoch 16
Loss = 2.1681e-01, PNorm = 66.0985, GNorm = 0.9990, lr_0 = 2.9415e-04
Loss = 2.1949e-01, PNorm = 66.1727, GNorm = 0.5596, lr_0 = 2.8463e-04
Loss = 2.0261e-01, PNorm = 66.2400, GNorm = 1.4434, lr_0 = 2.7542e-04
Validation auc = 0.924273
Epoch 17
Loss = 2.0496e-01, PNorm = 66.2981, GNorm = 0.9206, lr_0 = 2.6651e-04
Loss = 2.2584e-01, PNorm = 66.3642, GNorm = 0.4625, lr_0 = 2.5789e-04
Validation auc = 0.923195
Epoch 18
Loss = 1.6099e-01, PNorm = 66.4289, GNorm = 0.9035, lr_0 = 2.4954e-04
Loss = 1.7907e-01, PNorm = 66.4845, GNorm = 0.7529, lr_0 = 2.4147e-04
Loss = 2.1127e-01, PNorm = 66.5331, GNorm = 0.7533, lr_0 = 2.3365e-04
Validation auc = 0.916731
Epoch 19
Loss = 1.5712e-01, PNorm = 66.5801, GNorm = 0.9806, lr_0 = 2.2609e-04
Loss = 1.4980e-01, PNorm = 66.6254, GNorm = 1.4044, lr_0 = 2.1878e-04
Validation auc = 0.917500
Epoch 20
Loss = 1.0838e-01, PNorm = 66.6670, GNorm = 1.2277, lr_0 = 2.1170e-04
Loss = 1.7420e-01, PNorm = 66.7071, GNorm = 0.9213, lr_0 = 2.0485e-04
Loss = 1.6811e-01, PNorm = 66.7426, GNorm = 0.9530, lr_0 = 1.9822e-04
Validation auc = 0.921656
Epoch 21
Loss = 1.4469e-01, PNorm = 66.7801, GNorm = 1.9161, lr_0 = 1.9180e-04
Loss = 1.3741e-01, PNorm = 66.8207, GNorm = 1.0023, lr_0 = 1.8560e-04
Loss = 1.7980e-01, PNorm = 66.8532, GNorm = 0.9267, lr_0 = 1.7959e-04
Validation auc = 0.931045
Epoch 22
Loss = 1.7556e-01, PNorm = 66.8916, GNorm = 1.8051, lr_0 = 1.7378e-04
Loss = 1.4698e-01, PNorm = 66.9293, GNorm = 1.2375, lr_0 = 1.6816e-04
Validation auc = 0.924273
Epoch 23
Loss = 1.3539e-01, PNorm = 66.9547, GNorm = 0.9365, lr_0 = 1.6272e-04
Loss = 1.2170e-01, PNorm = 66.9876, GNorm = 0.7577, lr_0 = 1.5745e-04
Loss = 1.4109e-01, PNorm = 67.0163, GNorm = 2.8465, lr_0 = 1.5236e-04
Validation auc = 0.910882
Epoch 24
Loss = 1.2631e-01, PNorm = 67.0384, GNorm = 0.6197, lr_0 = 1.4743e-04
Loss = 1.2858e-01, PNorm = 67.0633, GNorm = 1.1742, lr_0 = 1.4265e-04
Validation auc = 0.916577
Epoch 25
Loss = 9.2520e-02, PNorm = 67.0900, GNorm = 0.7774, lr_0 = 1.3804e-04
Loss = 1.3090e-01, PNorm = 67.1172, GNorm = 1.1173, lr_0 = 1.3357e-04
Loss = 1.3862e-01, PNorm = 67.1430, GNorm = 0.8657, lr_0 = 1.2925e-04
Validation auc = 0.921656
Epoch 26
Loss = 1.1793e-01, PNorm = 67.1639, GNorm = 0.9367, lr_0 = 1.2466e-04
Loss = 1.1127e-01, PNorm = 67.1846, GNorm = 0.8528, lr_0 = 1.2062e-04
Loss = 1.2369e-01, PNorm = 67.2019, GNorm = 0.7879, lr_0 = 1.1672e-04
Validation auc = 0.911652
Epoch 27
Loss = 1.0603e-01, PNorm = 67.2204, GNorm = 0.8325, lr_0 = 1.1294e-04
Loss = 1.0789e-01, PNorm = 67.2373, GNorm = 0.8123, lr_0 = 1.0929e-04
Validation auc = 0.914114
Epoch 28
Loss = 1.4035e-01, PNorm = 67.2589, GNorm = 2.1545, lr_0 = 1.0575e-04
Loss = 1.1989e-01, PNorm = 67.2745, GNorm = 0.5308, lr_0 = 1.0233e-04
Loss = 1.1147e-01, PNorm = 67.2919, GNorm = 1.1230, lr_0 = 1.0000e-04
Validation auc = 0.918424
Epoch 29
Loss = 1.1069e-01, PNorm = 67.3056, GNorm = 1.2625, lr_0 = 1.0000e-04
Loss = 1.2038e-01, PNorm = 67.3206, GNorm = 0.9526, lr_0 = 1.0000e-04
Validation auc = 0.916115
Model 3 best validation auc = 0.931045 on epoch 21
Loading pretrained parameter "encoder.encoder.0.cached_zero_vector".
Loading pretrained parameter "encoder.encoder.0.W_i.weight".
Loading pretrained parameter "encoder.encoder.0.W_h.weight".
Loading pretrained parameter "encoder.encoder.0.W_o.weight".
Loading pretrained parameter "encoder.encoder.0.W_o.bias".
Loading pretrained parameter "ffn.1.weight".
Loading pretrained parameter "ffn.1.bias".
Moving model to cuda
Model 3 test auc = 0.912952
Building model 4
MoleculeModel(
  (sigmoid): Sigmoid()
  (encoder): MPN(
    (encoder): ModuleList(
      (0): MPNEncoder(
        (dropout_layer): Dropout(p=0.05, inplace=False)
        (act_func): ReLU()
        (W_i): Linear(in_features=147, out_features=1700, bias=False)
        (W_h): Linear(in_features=1700, out_features=1700, bias=False)
        (W_o): Linear(in_features=1833, out_features=1700, bias=True)
      )
    )
  )
  (ffn): Sequential(
    (0): Dropout(p=0.05, inplace=False)
    (1): Linear(in_features=1900, out_features=1, bias=True)
  )
)
Number of parameters = 6,259,601
Moving model to cuda
Epoch 0
Loss = 7.4902e-01, PNorm = 61.1700, GNorm = 0.4990, lr_0 = 2.9800e-04
Loss = 6.6397e-01, PNorm = 61.2210, GNorm = 0.8247, lr_0 = 4.7800e-04
Validation auc = 0.757427
Epoch 1
Loss = 6.1543e-01, PNorm = 61.3109, GNorm = 3.6344, lr_0 = 6.7600e-04
Loss = 5.9272e-01, PNorm = 61.4246, GNorm = 1.3850, lr_0 = 8.5600e-04
Loss = 5.5945e-01, PNorm = 61.5653, GNorm = 0.5764, lr_0 = 9.9344e-04
Validation auc = 0.814068
Epoch 2
Loss = 5.1744e-01, PNorm = 61.7424, GNorm = 3.0570, lr_0 = 9.6130e-04
Loss = 5.6482e-01, PNorm = 61.9147, GNorm = 1.6209, lr_0 = 9.3019e-04
Validation auc = 0.843466
Epoch 3
Loss = 4.8896e-01, PNorm = 62.1172, GNorm = 0.8658, lr_0 = 9.0009e-04
Loss = 4.9250e-01, PNorm = 62.3205, GNorm = 0.5571, lr_0 = 8.7096e-04
Loss = 5.0143e-01, PNorm = 62.5027, GNorm = 1.3804, lr_0 = 8.4278e-04
Validation auc = 0.869016
Epoch 4
Loss = 4.8856e-01, PNorm = 62.6493, GNorm = 1.7883, lr_0 = 8.1551e-04
Loss = 4.4098e-01, PNorm = 62.8196, GNorm = 0.5591, lr_0 = 7.8912e-04
Validation auc = 0.881946
Epoch 5
Loss = 4.6896e-01, PNorm = 62.9967, GNorm = 1.6141, lr_0 = 7.6358e-04
Loss = 4.1945e-01, PNorm = 63.1700, GNorm = 2.2437, lr_0 = 7.3888e-04
Loss = 4.6963e-01, PNorm = 63.3028, GNorm = 1.0686, lr_0 = 7.1497e-04
Validation auc = 0.877328
Epoch 6
Loss = 3.9369e-01, PNorm = 63.4699, GNorm = 0.6133, lr_0 = 6.9183e-04
Loss = 4.1969e-01, PNorm = 63.6007, GNorm = 1.2834, lr_0 = 6.6944e-04
Loss = 3.6668e-01, PNorm = 63.7282, GNorm = 0.6426, lr_0 = 6.4778e-04
Validation auc = 0.901955
Epoch 7
Loss = 3.7267e-01, PNorm = 63.8456, GNorm = 1.5532, lr_0 = 6.2682e-04
Loss = 3.8325e-01, PNorm = 63.9918, GNorm = 1.5240, lr_0 = 6.0654e-04
Validation auc = 0.902416
Epoch 8
Loss = 3.4730e-01, PNorm = 64.0924, GNorm = 0.7933, lr_0 = 5.8691e-04
Loss = 3.4926e-01, PNorm = 64.2375, GNorm = 0.8476, lr_0 = 5.6792e-04
Loss = 3.7711e-01, PNorm = 64.3754, GNorm = 0.6493, lr_0 = 5.4954e-04
Validation auc = 0.913960
Epoch 9
Loss = 3.2209e-01, PNorm = 64.4996, GNorm = 0.6218, lr_0 = 5.3176e-04
Loss = 3.4016e-01, PNorm = 64.6227, GNorm = 0.8313, lr_0 = 5.1455e-04
Validation auc = 0.906572
Epoch 10
Loss = 3.3527e-01, PNorm = 64.7278, GNorm = 0.6348, lr_0 = 4.9790e-04
Loss = 2.9951e-01, PNorm = 64.8361, GNorm = 1.1466, lr_0 = 4.8179e-04
Loss = 3.2955e-01, PNorm = 64.9400, GNorm = 1.1232, lr_0 = 4.6620e-04
Validation auc = 0.917500
Epoch 11
Loss = 3.4537e-01, PNorm = 65.0501, GNorm = 0.7649, lr_0 = 4.5111e-04
Loss = 2.6511e-01, PNorm = 65.1539, GNorm = 1.4044, lr_0 = 4.3652e-04
Loss = 3.0719e-01, PNorm = 65.2443, GNorm = 1.6889, lr_0 = 4.2239e-04
Validation auc = 0.917346
Epoch 12
Loss = 2.5720e-01, PNorm = 65.3310, GNorm = 0.4692, lr_0 = 4.0872e-04
Loss = 2.4873e-01, PNorm = 65.4332, GNorm = 1.0249, lr_0 = 3.9550e-04
Validation auc = 0.916577
Epoch 13
Loss = 2.8176e-01, PNorm = 65.5287, GNorm = 0.5346, lr_0 = 3.8270e-04
Loss = 2.4784e-01, PNorm = 65.6273, GNorm = 0.8998, lr_0 = 3.7032e-04
Loss = 2.8293e-01, PNorm = 65.7060, GNorm = 1.0393, lr_0 = 3.5833e-04
Validation auc = 0.930276
Epoch 14
Loss = 2.3302e-01, PNorm = 65.7923, GNorm = 0.9670, lr_0 = 3.4674e-04
Loss = 2.4286e-01, PNorm = 65.8686, GNorm = 0.9107, lr_0 = 3.3552e-04
Validation auc = 0.921810
Epoch 15
Loss = 1.5324e-01, PNorm = 65.9454, GNorm = 1.0774, lr_0 = 3.2466e-04
Loss = 2.1644e-01, PNorm = 66.0103, GNorm = 0.6385, lr_0 = 3.1415e-04
Loss = 2.0002e-01, PNorm = 66.0773, GNorm = 0.7497, lr_0 = 3.0399e-04
Validation auc = 0.923503
Epoch 16
Loss = 2.5605e-01, PNorm = 66.1459, GNorm = 1.3454, lr_0 = 2.9415e-04
Loss = 2.0500e-01, PNorm = 66.2102, GNorm = 1.1446, lr_0 = 2.8463e-04
Loss = 1.9798e-01, PNorm = 66.2701, GNorm = 0.5895, lr_0 = 2.7542e-04
Validation auc = 0.933970
Epoch 17
Loss = 1.9243e-01, PNorm = 66.3329, GNorm = 0.6275, lr_0 = 2.6651e-04
Loss = 1.7495e-01, PNorm = 66.3917, GNorm = 1.0954, lr_0 = 2.5789e-04
Validation auc = 0.927813
Epoch 18
Loss = 2.0549e-01, PNorm = 66.4459, GNorm = 1.5661, lr_0 = 2.4954e-04
Loss = 1.9456e-01, PNorm = 66.4979, GNorm = 0.6956, lr_0 = 2.4147e-04
Loss = 2.0608e-01, PNorm = 66.5541, GNorm = 0.9209, lr_0 = 2.3365e-04
Validation auc = 0.938895
Epoch 19
Loss = 2.0382e-01, PNorm = 66.6006, GNorm = 1.1734, lr_0 = 2.2609e-04
Loss = 2.0335e-01, PNorm = 66.6415, GNorm = 1.1379, lr_0 = 2.1878e-04
Validation auc = 0.928429
Epoch 20
Loss = 7.6283e-02, PNorm = 66.6877, GNorm = 0.7053, lr_0 = 2.1170e-04
Loss = 1.8235e-01, PNorm = 66.7301, GNorm = 1.1630, lr_0 = 2.0485e-04
Loss = 1.7032e-01, PNorm = 66.7630, GNorm = 1.2950, lr_0 = 1.9822e-04
Validation auc = 0.925812
Epoch 21
Loss = 1.7270e-01, PNorm = 66.8019, GNorm = 0.4552, lr_0 = 1.9180e-04
Loss = 1.5299e-01, PNorm = 66.8424, GNorm = 1.5718, lr_0 = 1.8560e-04
Loss = 1.5517e-01, PNorm = 66.8769, GNorm = 0.9509, lr_0 = 1.7959e-04
Validation auc = 0.928275
Epoch 22
Loss = 1.4695e-01, PNorm = 66.9081, GNorm = 1.4139, lr_0 = 1.7378e-04
Loss = 1.6629e-01, PNorm = 66.9418, GNorm = 0.7344, lr_0 = 1.6816e-04
Validation auc = 0.924119
Epoch 23
Loss = 1.4788e-01, PNorm = 66.9767, GNorm = 0.9544, lr_0 = 1.6272e-04
Loss = 1.6227e-01, PNorm = 67.0081, GNorm = 1.1108, lr_0 = 1.5745e-04
Loss = 1.3673e-01, PNorm = 67.0358, GNorm = 0.5583, lr_0 = 1.5236e-04
Validation auc = 0.932276
Epoch 24
Loss = 1.3519e-01, PNorm = 67.0688, GNorm = 0.8639, lr_0 = 1.4743e-04
Loss = 1.7719e-01, PNorm = 67.0945, GNorm = 0.8546, lr_0 = 1.4265e-04
Validation auc = 0.927813
Epoch 25
Loss = 1.2771e-01, PNorm = 67.1180, GNorm = 0.9060, lr_0 = 1.3804e-04
Loss = 1.4197e-01, PNorm = 67.1481, GNorm = 0.8903, lr_0 = 1.3357e-04
Loss = 1.3527e-01, PNorm = 67.1707, GNorm = 0.9440, lr_0 = 1.2925e-04
Validation auc = 0.925504
Epoch 26
Loss = 1.2058e-01, PNorm = 67.1943, GNorm = 2.0705, lr_0 = 1.2466e-04
Loss = 1.3010e-01, PNorm = 67.2142, GNorm = 0.9419, lr_0 = 1.2062e-04
Loss = 1.3581e-01, PNorm = 67.2359, GNorm = 1.1856, lr_0 = 1.1672e-04
Validation auc = 0.921502
Epoch 27
Loss = 1.1984e-01, PNorm = 67.2523, GNorm = 0.5752, lr_0 = 1.1294e-04
Loss = 1.1627e-01, PNorm = 67.2740, GNorm = 1.0910, lr_0 = 1.0929e-04
Validation auc = 0.922118
Epoch 28
Loss = 1.1210e-01, PNorm = 67.2932, GNorm = 0.9275, lr_0 = 1.0575e-04
Loss = 1.1699e-01, PNorm = 67.3063, GNorm = 1.0765, lr_0 = 1.0233e-04
Loss = 1.2659e-01, PNorm = 67.3237, GNorm = 0.8249, lr_0 = 1.0000e-04
Validation auc = 0.925042
Epoch 29
Loss = 1.0345e-01, PNorm = 67.3410, GNorm = 0.4939, lr_0 = 1.0000e-04
Loss = 1.1829e-01, PNorm = 67.3564, GNorm = 1.7546, lr_0 = 1.0000e-04
Validation auc = 0.919501
Model 4 best validation auc = 0.938895 on epoch 18
Loading pretrained parameter "encoder.encoder.0.cached_zero_vector".
Loading pretrained parameter "encoder.encoder.0.W_i.weight".
Loading pretrained parameter "encoder.encoder.0.W_h.weight".
Loading pretrained parameter "encoder.encoder.0.W_o.weight".
Loading pretrained parameter "encoder.encoder.0.W_o.bias".
Loading pretrained parameter "ffn.1.weight".
Loading pretrained parameter "ffn.1.bias".
Moving model to cuda
Model 4 test auc = 0.916867
Ensemble test auc = 0.916717
Fold 3
Splitting data with seed 3
Class sizes
Class 0: 50.83%, 1: 49.17%
Total size = 1,623 | train size = 1,298 | val size = 162 | test size = 163
Building model 0
MoleculeModel(
  (sigmoid): Sigmoid()
  (encoder): MPN(
    (encoder): ModuleList(
      (0): MPNEncoder(
        (dropout_layer): Dropout(p=0.05, inplace=False)
        (act_func): ReLU()
        (W_i): Linear(in_features=147, out_features=1700, bias=False)
        (W_h): Linear(in_features=1700, out_features=1700, bias=False)
        (W_o): Linear(in_features=1833, out_features=1700, bias=True)
      )
    )
  )
  (ffn): Sequential(
    (0): Dropout(p=0.05, inplace=False)
    (1): Linear(in_features=1900, out_features=1, bias=True)
  )
)
Number of parameters = 6,259,601
Moving model to cuda
Epoch 0
Loss = 7.3212e-01, PNorm = 61.1406, GNorm = 0.7569, lr_0 = 2.9800e-04
Loss = 6.7537e-01, PNorm = 61.1924, GNorm = 2.6785, lr_0 = 4.7800e-04
Validation auc = 0.735806
Epoch 1
Loss = 6.5605e-01, PNorm = 61.2795, GNorm = 0.4888, lr_0 = 6.7600e-04
Loss = 6.4042e-01, PNorm = 61.3928, GNorm = 1.3949, lr_0 = 8.5600e-04
Loss = 5.8795e-01, PNorm = 61.5491, GNorm = 0.6411, lr_0 = 9.9344e-04
Validation auc = 0.808761
Epoch 2
Loss = 5.3453e-01, PNorm = 61.7298, GNorm = 0.6828, lr_0 = 9.6130e-04
Loss = 5.4650e-01, PNorm = 61.8873, GNorm = 0.3648, lr_0 = 9.3019e-04
Validation auc = 0.844933
Epoch 3
Loss = 5.1080e-01, PNorm = 62.0451, GNorm = 1.4038, lr_0 = 9.0009e-04
Loss = 5.1757e-01, PNorm = 62.2205, GNorm = 0.5767, lr_0 = 8.7096e-04
Loss = 5.0641e-01, PNorm = 62.3894, GNorm = 0.8687, lr_0 = 8.4278e-04
Validation auc = 0.881105
Epoch 4
Loss = 4.9497e-01, PNorm = 62.5426, GNorm = 0.6692, lr_0 = 8.1551e-04
Loss = 4.7437e-01, PNorm = 62.7267, GNorm = 1.6416, lr_0 = 7.8912e-04
Validation auc = 0.855464
Epoch 5
Loss = 5.6643e-01, PNorm = 62.8881, GNorm = 1.1323, lr_0 = 7.6358e-04
Loss = 4.5185e-01, PNorm = 63.0661, GNorm = 0.8229, lr_0 = 7.3888e-04
Loss = 3.9635e-01, PNorm = 63.2411, GNorm = 1.3993, lr_0 = 7.1497e-04
Validation auc = 0.893162
Epoch 6
Loss = 3.9384e-01, PNorm = 63.3815, GNorm = 0.5654, lr_0 = 6.9183e-04
Loss = 4.2242e-01, PNorm = 63.5406, GNorm = 1.0078, lr_0 = 6.6944e-04
Loss = 4.2652e-01, PNorm = 63.6976, GNorm = 0.6054, lr_0 = 6.4778e-04
Validation auc = 0.906136
Epoch 7
Loss = 4.0771e-01, PNorm = 63.8527, GNorm = 1.2558, lr_0 = 6.2682e-04
Loss = 3.8747e-01, PNorm = 64.0279, GNorm = 0.9937, lr_0 = 6.0654e-04
Validation auc = 0.909799
Epoch 8
Loss = 3.7068e-01, PNorm = 64.1670, GNorm = 1.2858, lr_0 = 5.8691e-04
Loss = 3.9744e-01, PNorm = 64.3358, GNorm = 0.6289, lr_0 = 5.6792e-04
Loss = 3.5997e-01, PNorm = 64.5008, GNorm = 1.2345, lr_0 = 5.4954e-04
Validation auc = 0.914377
Epoch 9
Loss = 3.3955e-01, PNorm = 64.6491, GNorm = 2.3387, lr_0 = 5.3176e-04
Loss = 3.7224e-01, PNorm = 64.7964, GNorm = 2.4286, lr_0 = 5.1455e-04
Validation auc = 0.929640
Epoch 10
Loss = 2.7093e-01, PNorm = 64.9280, GNorm = 0.5396, lr_0 = 4.9790e-04
Loss = 3.1800e-01, PNorm = 65.0432, GNorm = 0.6251, lr_0 = 4.8179e-04
Loss = 3.0288e-01, PNorm = 65.1560, GNorm = 0.6293, lr_0 = 4.6620e-04
Validation auc = 0.938339
Epoch 11
Loss = 2.3221e-01, PNorm = 65.2701, GNorm = 0.5077, lr_0 = 4.5111e-04
Loss = 2.8126e-01, PNorm = 65.3777, GNorm = 1.0155, lr_0 = 4.3652e-04
Loss = 2.9108e-01, PNorm = 65.4881, GNorm = 1.0621, lr_0 = 4.2239e-04
Validation auc = 0.929029
Epoch 12
Loss = 2.6202e-01, PNorm = 65.6008, GNorm = 1.4504, lr_0 = 4.0872e-04
Loss = 2.7952e-01, PNorm = 65.7013, GNorm = 0.5952, lr_0 = 3.9550e-04
Validation auc = 0.934982
Epoch 13
Loss = 2.7048e-01, PNorm = 65.8111, GNorm = 0.5029, lr_0 = 3.8270e-04
Loss = 2.2750e-01, PNorm = 65.9227, GNorm = 0.8206, lr_0 = 3.7032e-04
Loss = 2.5368e-01, PNorm = 66.0204, GNorm = 0.5953, lr_0 = 3.5833e-04
Validation auc = 0.938034
Epoch 14
Loss = 1.9987e-01, PNorm = 66.0949, GNorm = 0.8010, lr_0 = 3.4674e-04
Loss = 2.2526e-01, PNorm = 66.1703, GNorm = 0.8397, lr_0 = 3.3552e-04
Validation auc = 0.925977
Epoch 15
Loss = 2.2958e-01, PNorm = 66.2615, GNorm = 0.8434, lr_0 = 3.2466e-04
Loss = 2.1325e-01, PNorm = 66.3383, GNorm = 0.8102, lr_0 = 3.1415e-04
Loss = 2.3684e-01, PNorm = 66.4192, GNorm = 0.9003, lr_0 = 3.0399e-04
Validation auc = 0.934524
Epoch 16
Loss = 1.4361e-01, PNorm = 66.4910, GNorm = 1.0346, lr_0 = 2.9415e-04
Loss = 1.9871e-01, PNorm = 66.5562, GNorm = 1.4151, lr_0 = 2.8463e-04
Loss = 2.3950e-01, PNorm = 66.6228, GNorm = 0.6214, lr_0 = 2.7542e-04
Validation auc = 0.932540
Epoch 17
Loss = 1.9977e-01, PNorm = 66.6873, GNorm = 0.7772, lr_0 = 2.6651e-04
Loss = 1.6311e-01, PNorm = 66.7473, GNorm = 0.5747, lr_0 = 2.5789e-04
Validation auc = 0.936813
Epoch 18
Loss = 2.2016e-01, PNorm = 66.8020, GNorm = 1.3445, lr_0 = 2.4954e-04
Loss = 1.5557e-01, PNorm = 66.8587, GNorm = 0.9181, lr_0 = 2.4147e-04
Loss = 1.7488e-01, PNorm = 66.9106, GNorm = 1.1548, lr_0 = 2.3365e-04
Validation auc = 0.941850
Epoch 19
Loss = 1.4569e-01, PNorm = 66.9639, GNorm = 1.3880, lr_0 = 2.2609e-04
Loss = 1.6153e-01, PNorm = 67.0195, GNorm = 0.9308, lr_0 = 2.1878e-04
Validation auc = 0.934829
Epoch 20
Loss = 1.8897e-01, PNorm = 67.0585, GNorm = 1.8289, lr_0 = 2.1170e-04
Loss = 1.4522e-01, PNorm = 67.1009, GNorm = 1.1424, lr_0 = 2.0485e-04
Loss = 1.5939e-01, PNorm = 67.1545, GNorm = 0.4995, lr_0 = 1.9822e-04
Validation auc = 0.942766
Epoch 21
Loss = 1.5452e-01, PNorm = 67.1919, GNorm = 1.3713, lr_0 = 1.9180e-04
Loss = 1.3949e-01, PNorm = 67.2342, GNorm = 0.8451, lr_0 = 1.8560e-04
Loss = 1.3534e-01, PNorm = 67.2713, GNorm = 1.5330, lr_0 = 1.7959e-04
Validation auc = 0.927045
Epoch 22
Loss = 1.1613e-01, PNorm = 67.3074, GNorm = 0.8364, lr_0 = 1.7378e-04
Loss = 1.2377e-01, PNorm = 67.3407, GNorm = 1.3151, lr_0 = 1.6816e-04
Validation auc = 0.931013
Epoch 23
Loss = 8.4817e-02, PNorm = 67.3710, GNorm = 0.4663, lr_0 = 1.6272e-04
Loss = 1.3163e-01, PNorm = 67.4058, GNorm = 0.7595, lr_0 = 1.5745e-04
Loss = 1.4729e-01, PNorm = 67.4338, GNorm = 1.6797, lr_0 = 1.5236e-04
Validation auc = 0.911935
Epoch 24
Loss = 1.3316e-01, PNorm = 67.4635, GNorm = 1.1297, lr_0 = 1.4743e-04
Loss = 1.0673e-01, PNorm = 67.4933, GNorm = 0.9652, lr_0 = 1.4265e-04
Validation auc = 0.925672
Epoch 25
Loss = 3.2113e-02, PNorm = 67.5224, GNorm = 0.2452, lr_0 = 1.3804e-04
Loss = 1.0484e-01, PNorm = 67.5512, GNorm = 0.2772, lr_0 = 1.3357e-04
Loss = 1.1727e-01, PNorm = 67.5742, GNorm = 0.7317, lr_0 = 1.2925e-04
Validation auc = 0.922161
Epoch 26
Loss = 1.0809e-01, PNorm = 67.5994, GNorm = 0.6911, lr_0 = 1.2466e-04
Loss = 1.0440e-01, PNorm = 67.6222, GNorm = 1.2297, lr_0 = 1.2062e-04
Loss = 1.0571e-01, PNorm = 67.6392, GNorm = 1.0595, lr_0 = 1.1672e-04
Validation auc = 0.922314
Epoch 27
Loss = 8.7330e-02, PNorm = 67.6605, GNorm = 0.5859, lr_0 = 1.1294e-04
Loss = 8.5716e-02, PNorm = 67.6760, GNorm = 0.8193, lr_0 = 1.0929e-04
Validation auc = 0.923993
Epoch 28
Loss = 7.1593e-02, PNorm = 67.6930, GNorm = 0.6852, lr_0 = 1.0575e-04
Loss = 7.2995e-02, PNorm = 67.7115, GNorm = 0.4537, lr_0 = 1.0233e-04
Loss = 1.0526e-01, PNorm = 67.7266, GNorm = 0.9960, lr_0 = 1.0000e-04
Validation auc = 0.934066
Epoch 29
Loss = 7.5619e-02, PNorm = 67.7429, GNorm = 0.8302, lr_0 = 1.0000e-04
Loss = 8.9880e-02, PNorm = 67.7574, GNorm = 0.9031, lr_0 = 1.0000e-04
Validation auc = 0.916514
Model 0 best validation auc = 0.942766 on epoch 20
Loading pretrained parameter "encoder.encoder.0.cached_zero_vector".
Loading pretrained parameter "encoder.encoder.0.W_i.weight".
Loading pretrained parameter "encoder.encoder.0.W_h.weight".
Loading pretrained parameter "encoder.encoder.0.W_o.weight".
Loading pretrained parameter "encoder.encoder.0.W_o.bias".
Loading pretrained parameter "ffn.1.weight".
Loading pretrained parameter "ffn.1.bias".
Moving model to cuda
Model 0 test auc = 0.936556
Building model 1
MoleculeModel(
  (sigmoid): Sigmoid()
  (encoder): MPN(
    (encoder): ModuleList(
      (0): MPNEncoder(
        (dropout_layer): Dropout(p=0.05, inplace=False)
        (act_func): ReLU()
        (W_i): Linear(in_features=147, out_features=1700, bias=False)
        (W_h): Linear(in_features=1700, out_features=1700, bias=False)
        (W_o): Linear(in_features=1833, out_features=1700, bias=True)
      )
    )
  )
  (ffn): Sequential(
    (0): Dropout(p=0.05, inplace=False)
    (1): Linear(in_features=1900, out_features=1, bias=True)
  )
)
Number of parameters = 6,259,601
Moving model to cuda
Epoch 0
Loss = 7.6661e-01, PNorm = 61.1382, GNorm = 2.5284, lr_0 = 2.9800e-04
Loss = 6.6814e-01, PNorm = 61.1798, GNorm = 4.2271, lr_0 = 4.7800e-04
Validation auc = 0.765873
Epoch 1
Loss = 6.2869e-01, PNorm = 61.2575, GNorm = 1.1381, lr_0 = 6.7600e-04
Loss = 6.3466e-01, PNorm = 61.3637, GNorm = 2.7414, lr_0 = 8.5600e-04
Loss = 5.7809e-01, PNorm = 61.5045, GNorm = 1.6599, lr_0 = 9.9344e-04
Validation auc = 0.803877
Epoch 2
Loss = 5.3553e-01, PNorm = 61.6686, GNorm = 0.6827, lr_0 = 9.6130e-04
Loss = 6.1739e-01, PNorm = 61.8070, GNorm = 0.8155, lr_0 = 9.3019e-04
Validation auc = 0.821276
Epoch 3
Loss = 5.4449e-01, PNorm = 61.9854, GNorm = 0.5493, lr_0 = 9.0009e-04
Loss = 5.4947e-01, PNorm = 62.1625, GNorm = 1.0749, lr_0 = 8.7096e-04
Loss = 5.3602e-01, PNorm = 62.3185, GNorm = 0.7783, lr_0 = 8.4278e-04
Validation auc = 0.834554
Epoch 4
Loss = 5.6550e-01, PNorm = 62.4792, GNorm = 0.9063, lr_0 = 8.1551e-04
Loss = 5.0779e-01, PNorm = 62.6548, GNorm = 1.2031, lr_0 = 7.8912e-04
Validation auc = 0.869658
Epoch 5
Loss = 4.8556e-01, PNorm = 62.8277, GNorm = 1.2114, lr_0 = 7.6358e-04
Loss = 4.3840e-01, PNorm = 62.9847, GNorm = 1.1143, lr_0 = 7.3888e-04
Loss = 4.9506e-01, PNorm = 63.1477, GNorm = 2.2339, lr_0 = 7.1497e-04
Validation auc = 0.896215
Epoch 6
Loss = 4.2329e-01, PNorm = 63.3223, GNorm = 1.0125, lr_0 = 6.9183e-04
Loss = 4.1844e-01, PNorm = 63.4704, GNorm = 1.0470, lr_0 = 6.6944e-04
Loss = 4.0643e-01, PNorm = 63.6317, GNorm = 1.0587, lr_0 = 6.4778e-04
Validation auc = 0.905067
Epoch 7
Loss = 4.0630e-01, PNorm = 63.7850, GNorm = 1.0159, lr_0 = 6.2682e-04
Loss = 3.7896e-01, PNorm = 63.9320, GNorm = 1.7030, lr_0 = 6.0654e-04
Validation auc = 0.899420
Epoch 8
Loss = 3.9033e-01, PNorm = 64.0950, GNorm = 0.9590, lr_0 = 5.8691e-04
Loss = 3.5163e-01, PNorm = 64.2428, GNorm = 0.3868, lr_0 = 5.6792e-04
Loss = 4.1986e-01, PNorm = 64.3815, GNorm = 1.1186, lr_0 = 5.4954e-04
Validation auc = 0.920940
Epoch 9
Loss = 3.6680e-01, PNorm = 64.5182, GNorm = 0.7657, lr_0 = 5.3176e-04
Loss = 3.4318e-01, PNorm = 64.6447, GNorm = 1.3903, lr_0 = 5.1455e-04
Validation auc = 0.902778
Epoch 10
Loss = 4.7236e-01, PNorm = 64.7416, GNorm = 2.7269, lr_0 = 4.9790e-04
Loss = 3.3446e-01, PNorm = 64.8614, GNorm = 1.0726, lr_0 = 4.8179e-04
Loss = 3.5545e-01, PNorm = 64.9784, GNorm = 1.0453, lr_0 = 4.6620e-04
Validation auc = 0.933761
Epoch 11
Loss = 3.3824e-01, PNorm = 65.0859, GNorm = 1.5908, lr_0 = 4.5111e-04
Loss = 3.3906e-01, PNorm = 65.2051, GNorm = 1.2676, lr_0 = 4.3652e-04
Loss = 3.0017e-01, PNorm = 65.2966, GNorm = 0.5189, lr_0 = 4.2239e-04
Validation auc = 0.930250
Epoch 12
Loss = 2.7067e-01, PNorm = 65.3862, GNorm = 0.4738, lr_0 = 4.0872e-04
Loss = 2.8181e-01, PNorm = 65.4829, GNorm = 1.1053, lr_0 = 3.9550e-04
Validation auc = 0.924908
Epoch 13
Loss = 3.2826e-01, PNorm = 65.5590, GNorm = 1.0385, lr_0 = 3.8270e-04
Loss = 3.0734e-01, PNorm = 65.6705, GNorm = 1.3916, lr_0 = 3.7032e-04
Loss = 3.2189e-01, PNorm = 65.7749, GNorm = 1.1994, lr_0 = 3.5833e-04
Validation auc = 0.929640
Epoch 14
Loss = 2.6866e-01, PNorm = 65.8725, GNorm = 0.7308, lr_0 = 3.4674e-04
Loss = 2.3930e-01, PNorm = 65.9624, GNorm = 0.6802, lr_0 = 3.3552e-04
Validation auc = 0.938339
Epoch 15
Loss = 3.1202e-01, PNorm = 66.0394, GNorm = 1.0523, lr_0 = 3.2466e-04
Loss = 2.6453e-01, PNorm = 66.1315, GNorm = 1.6118, lr_0 = 3.1415e-04
Loss = 2.6874e-01, PNorm = 66.2068, GNorm = 1.3876, lr_0 = 3.0399e-04
Validation auc = 0.929335
Epoch 16
Loss = 2.5252e-01, PNorm = 66.2796, GNorm = 1.6864, lr_0 = 2.9415e-04
Loss = 2.4171e-01, PNorm = 66.3447, GNorm = 1.0870, lr_0 = 2.8463e-04
Loss = 2.3371e-01, PNorm = 66.4033, GNorm = 0.6565, lr_0 = 2.7542e-04
Validation auc = 0.936050
Epoch 17
Loss = 2.3240e-01, PNorm = 66.4725, GNorm = 0.7913, lr_0 = 2.6651e-04
Loss = 2.0313e-01, PNorm = 66.5341, GNorm = 0.9967, lr_0 = 2.5789e-04
Validation auc = 0.947344
Epoch 18
Loss = 1.9521e-01, PNorm = 66.5865, GNorm = 0.6316, lr_0 = 2.4954e-04
Loss = 2.1120e-01, PNorm = 66.6353, GNorm = 2.4557, lr_0 = 2.4147e-04
Loss = 2.3552e-01, PNorm = 66.6893, GNorm = 0.5312, lr_0 = 2.3365e-04
Validation auc = 0.931319
Epoch 19
Loss = 1.9184e-01, PNorm = 66.7406, GNorm = 0.7186, lr_0 = 2.2609e-04
Loss = 1.8608e-01, PNorm = 66.7955, GNorm = 1.3027, lr_0 = 2.1878e-04
Validation auc = 0.942613
Epoch 20
Loss = 1.1506e-01, PNorm = 66.8498, GNorm = 0.6186, lr_0 = 2.1170e-04
Loss = 1.6668e-01, PNorm = 66.8974, GNorm = 0.6920, lr_0 = 2.0485e-04
Loss = 1.8784e-01, PNorm = 66.9456, GNorm = 0.4973, lr_0 = 1.9822e-04
Validation auc = 0.931777
Epoch 21
Loss = 1.4002e-01, PNorm = 66.9848, GNorm = 0.9269, lr_0 = 1.9180e-04
Loss = 1.3654e-01, PNorm = 67.0199, GNorm = 0.9309, lr_0 = 1.8560e-04
Loss = 1.8991e-01, PNorm = 67.0582, GNorm = 0.9898, lr_0 = 1.7959e-04
Validation auc = 0.928877
Epoch 22
Loss = 1.4596e-01, PNorm = 67.0996, GNorm = 1.9411, lr_0 = 1.7378e-04
Loss = 1.6779e-01, PNorm = 67.1337, GNorm = 0.9853, lr_0 = 1.6816e-04
Validation auc = 0.933150
Epoch 23
Loss = 1.9029e-01, PNorm = 67.1691, GNorm = 0.8742, lr_0 = 1.6272e-04
Loss = 1.2125e-01, PNorm = 67.2002, GNorm = 1.3296, lr_0 = 1.5745e-04
Loss = 1.5882e-01, PNorm = 67.2311, GNorm = 0.4074, lr_0 = 1.5236e-04
Validation auc = 0.924756
Epoch 24
Loss = 1.2421e-01, PNorm = 67.2609, GNorm = 0.6201, lr_0 = 1.4743e-04
Loss = 1.2348e-01, PNorm = 67.2898, GNorm = 0.6565, lr_0 = 1.4265e-04
Validation auc = 0.926435
Epoch 25
Loss = 1.7204e-01, PNorm = 67.3191, GNorm = 1.4152, lr_0 = 1.3804e-04
Loss = 1.2530e-01, PNorm = 67.3520, GNorm = 0.9074, lr_0 = 1.3357e-04
Loss = 1.3955e-01, PNorm = 67.3800, GNorm = 0.8286, lr_0 = 1.2925e-04
Validation auc = 0.919567
Epoch 26
Loss = 1.1478e-01, PNorm = 67.4033, GNorm = 0.7323, lr_0 = 1.2466e-04
Loss = 1.2591e-01, PNorm = 67.4335, GNorm = 0.9280, lr_0 = 1.2062e-04
Loss = 1.3101e-01, PNorm = 67.4544, GNorm = 0.5716, lr_0 = 1.1672e-04
Validation auc = 0.932998
Epoch 27
Loss = 1.0858e-01, PNorm = 67.4745, GNorm = 1.2642, lr_0 = 1.1294e-04
Loss = 1.0763e-01, PNorm = 67.4938, GNorm = 0.5690, lr_0 = 1.0929e-04
Validation auc = 0.930861
Epoch 28
Loss = 8.8195e-02, PNorm = 67.5094, GNorm = 1.6838, lr_0 = 1.0575e-04
Loss = 9.7048e-02, PNorm = 67.5247, GNorm = 1.3910, lr_0 = 1.0233e-04
Loss = 1.4641e-01, PNorm = 67.5457, GNorm = 1.1366, lr_0 = 1.0000e-04
Validation auc = 0.922314
Epoch 29
Loss = 9.6771e-02, PNorm = 67.5629, GNorm = 0.7915, lr_0 = 1.0000e-04
Loss = 1.2597e-01, PNorm = 67.5811, GNorm = 1.9366, lr_0 = 1.0000e-04
Validation auc = 0.928877
Model 1 best validation auc = 0.947344 on epoch 17
Loading pretrained parameter "encoder.encoder.0.cached_zero_vector".
Loading pretrained parameter "encoder.encoder.0.W_i.weight".
Loading pretrained parameter "encoder.encoder.0.W_h.weight".
Loading pretrained parameter "encoder.encoder.0.W_o.weight".
Loading pretrained parameter "encoder.encoder.0.W_o.bias".
Loading pretrained parameter "ffn.1.weight".
Loading pretrained parameter "ffn.1.bias".
Moving model to cuda
Model 1 test auc = 0.933858
Building model 2
MoleculeModel(
  (sigmoid): Sigmoid()
  (encoder): MPN(
    (encoder): ModuleList(
      (0): MPNEncoder(
        (dropout_layer): Dropout(p=0.05, inplace=False)
        (act_func): ReLU()
        (W_i): Linear(in_features=147, out_features=1700, bias=False)
        (W_h): Linear(in_features=1700, out_features=1700, bias=False)
        (W_o): Linear(in_features=1833, out_features=1700, bias=True)
      )
    )
  )
  (ffn): Sequential(
    (0): Dropout(p=0.05, inplace=False)
    (1): Linear(in_features=1900, out_features=1, bias=True)
  )
)
Number of parameters = 6,259,601
Moving model to cuda
Epoch 0
Loss = 7.7256e-01, PNorm = 61.1507, GNorm = 2.1938, lr_0 = 2.9800e-04
Loss = 7.4868e-01, PNorm = 61.2000, GNorm = 0.6613, lr_0 = 4.7800e-04
Validation auc = 0.550366
Epoch 1
Loss = 6.7954e-01, PNorm = 61.2954, GNorm = 0.4561, lr_0 = 6.7600e-04
Loss = 7.1821e-01, PNorm = 61.4161, GNorm = 3.0629, lr_0 = 8.5600e-04
Loss = 6.9222e-01, PNorm = 61.6068, GNorm = 0.9301, lr_0 = 9.9344e-04
Validation auc = 0.716117
Epoch 2
Loss = 6.2447e-01, PNorm = 61.8114, GNorm = 0.4254, lr_0 = 9.6130e-04
Loss = 7.1129e-01, PNorm = 61.9699, GNorm = 1.6288, lr_0 = 9.3019e-04
Validation auc = 0.756258
Epoch 3
Loss = 5.9116e-01, PNorm = 62.1217, GNorm = 0.4435, lr_0 = 9.0009e-04
Loss = 5.8486e-01, PNorm = 62.2788, GNorm = 1.6553, lr_0 = 8.7096e-04
Loss = 5.9120e-01, PNorm = 62.3816, GNorm = 1.4947, lr_0 = 8.4278e-04
Validation auc = 0.815476
Epoch 4
Loss = 5.6576e-01, PNorm = 62.5116, GNorm = 0.9811, lr_0 = 8.1551e-04
Loss = 5.4125e-01, PNorm = 62.6365, GNorm = 1.5915, lr_0 = 7.8912e-04
Validation auc = 0.845238
Epoch 5
Loss = 5.5724e-01, PNorm = 62.7688, GNorm = 0.8955, lr_0 = 7.6358e-04
Loss = 4.9463e-01, PNorm = 62.8677, GNorm = 1.4024, lr_0 = 7.3888e-04
Loss = 5.1653e-01, PNorm = 62.9621, GNorm = 1.1967, lr_0 = 7.1497e-04
Validation auc = 0.832418
Epoch 6
Loss = 4.8542e-01, PNorm = 63.0851, GNorm = 1.9376, lr_0 = 6.9183e-04
Loss = 4.9105e-01, PNorm = 63.1991, GNorm = 1.8135, lr_0 = 6.6944e-04
Loss = 4.6481e-01, PNorm = 63.3015, GNorm = 1.2237, lr_0 = 6.4778e-04
Validation auc = 0.874084
Epoch 7
Loss = 4.3821e-01, PNorm = 63.3908, GNorm = 1.6569, lr_0 = 6.2682e-04
Loss = 4.4737e-01, PNorm = 63.4864, GNorm = 0.5689, lr_0 = 6.0654e-04
Validation auc = 0.879731
Epoch 8
Loss = 4.2590e-01, PNorm = 63.6140, GNorm = 0.4699, lr_0 = 5.8691e-04
Loss = 4.8772e-01, PNorm = 63.7476, GNorm = 2.2501, lr_0 = 5.6792e-04
Loss = 4.4427e-01, PNorm = 63.8725, GNorm = 0.9668, lr_0 = 5.4954e-04
Validation auc = 0.863858
Epoch 9
Loss = 4.4689e-01, PNorm = 64.0047, GNorm = 3.0236, lr_0 = 5.3176e-04
Loss = 4.3480e-01, PNorm = 64.1178, GNorm = 0.7086, lr_0 = 5.1455e-04
Validation auc = 0.899115
Epoch 10
Loss = 3.9498e-01, PNorm = 64.2256, GNorm = 0.9147, lr_0 = 4.9790e-04
Loss = 3.3848e-01, PNorm = 64.3344, GNorm = 1.2712, lr_0 = 4.8179e-04
Loss = 4.3467e-01, PNorm = 64.4383, GNorm = 1.3518, lr_0 = 4.6620e-04
Validation auc = 0.914072
Epoch 11
Loss = 3.6518e-01, PNorm = 64.5424, GNorm = 1.5399, lr_0 = 4.5111e-04
Loss = 3.6739e-01, PNorm = 64.6476, GNorm = 0.6074, lr_0 = 4.3652e-04
Loss = 3.5925e-01, PNorm = 64.7453, GNorm = 3.4540, lr_0 = 4.2239e-04
Validation auc = 0.930556
Epoch 12
Loss = 3.3270e-01, PNorm = 64.8391, GNorm = 1.5992, lr_0 = 4.0872e-04
Loss = 3.4774e-01, PNorm = 64.9299, GNorm = 1.9903, lr_0 = 3.9550e-04
Validation auc = 0.931777
Epoch 13
Loss = 2.8532e-01, PNorm = 65.0270, GNorm = 0.6694, lr_0 = 3.8270e-04
Loss = 3.2778e-01, PNorm = 65.1214, GNorm = 1.9690, lr_0 = 3.7032e-04
Loss = 3.5249e-01, PNorm = 65.2028, GNorm = 0.6442, lr_0 = 3.5833e-04
Validation auc = 0.930861
Epoch 14
Loss = 3.2656e-01, PNorm = 65.2840, GNorm = 2.2325, lr_0 = 3.4674e-04
Loss = 2.9673e-01, PNorm = 65.3566, GNorm = 0.5651, lr_0 = 3.3552e-04
Validation auc = 0.929029
Epoch 15
Loss = 4.8701e-01, PNorm = 65.4352, GNorm = 2.0658, lr_0 = 3.2466e-04
Loss = 2.7861e-01, PNorm = 65.5180, GNorm = 0.8750, lr_0 = 3.1415e-04
Loss = 2.6009e-01, PNorm = 65.5862, GNorm = 1.6689, lr_0 = 3.0399e-04
Validation auc = 0.931777
Epoch 16
Loss = 2.8388e-01, PNorm = 65.6546, GNorm = 1.2998, lr_0 = 2.9415e-04
Loss = 2.7808e-01, PNorm = 65.7278, GNorm = 1.0299, lr_0 = 2.8463e-04
Loss = 2.6657e-01, PNorm = 65.7843, GNorm = 1.1585, lr_0 = 2.7542e-04
Validation auc = 0.939255
Epoch 17
Loss = 2.2359e-01, PNorm = 65.8449, GNorm = 1.4057, lr_0 = 2.6651e-04
Loss = 2.3599e-01, PNorm = 65.9056, GNorm = 1.4019, lr_0 = 2.5789e-04
Validation auc = 0.934219
Epoch 18
Loss = 1.9744e-01, PNorm = 65.9512, GNorm = 1.1609, lr_0 = 2.4954e-04
Loss = 2.1886e-01, PNorm = 66.0039, GNorm = 3.1918, lr_0 = 2.4147e-04
Loss = 2.3969e-01, PNorm = 66.0490, GNorm = 1.2493, lr_0 = 2.3365e-04
Validation auc = 0.940018
Epoch 19
Loss = 1.8406e-01, PNorm = 66.0933, GNorm = 1.0016, lr_0 = 2.2609e-04
Loss = 2.3477e-01, PNorm = 66.1404, GNorm = 1.2791, lr_0 = 2.1878e-04
Validation auc = 0.937424
Epoch 20
Loss = 1.3830e-01, PNorm = 66.1851, GNorm = 1.1986, lr_0 = 2.1170e-04
Loss = 1.9939e-01, PNorm = 66.2346, GNorm = 1.1815, lr_0 = 2.0485e-04
Loss = 2.1660e-01, PNorm = 66.2760, GNorm = 2.0546, lr_0 = 1.9822e-04
Validation auc = 0.934524
Epoch 21
Loss = 2.2190e-01, PNorm = 66.3171, GNorm = 1.4744, lr_0 = 1.9180e-04
Loss = 1.7949e-01, PNorm = 66.3565, GNorm = 2.1923, lr_0 = 1.8560e-04
Loss = 1.8120e-01, PNorm = 66.3920, GNorm = 1.5617, lr_0 = 1.7959e-04
Validation auc = 0.927808
Epoch 22
Loss = 1.7348e-01, PNorm = 66.4286, GNorm = 1.6789, lr_0 = 1.7378e-04
Loss = 1.7109e-01, PNorm = 66.4609, GNorm = 4.4297, lr_0 = 1.6816e-04
Validation auc = 0.926587
Epoch 23
Loss = 2.0073e-01, PNorm = 66.4921, GNorm = 0.9990, lr_0 = 1.6272e-04
Loss = 1.7228e-01, PNorm = 66.5254, GNorm = 1.0357, lr_0 = 1.5745e-04
Loss = 1.8961e-01, PNorm = 66.5579, GNorm = 0.8726, lr_0 = 1.5236e-04
Validation auc = 0.929945
Epoch 24
Loss = 1.7263e-01, PNorm = 66.5864, GNorm = 1.4565, lr_0 = 1.4743e-04
Loss = 1.7917e-01, PNorm = 66.6138, GNorm = 1.4427, lr_0 = 1.4265e-04
Validation auc = 0.933303
Epoch 25
Loss = 1.1012e-01, PNorm = 66.6361, GNorm = 1.2355, lr_0 = 1.3804e-04
Loss = 1.9502e-01, PNorm = 66.6633, GNorm = 0.9492, lr_0 = 1.3357e-04
Loss = 1.4020e-01, PNorm = 66.6914, GNorm = 0.9679, lr_0 = 1.2925e-04
Validation auc = 0.934676
Epoch 26
Loss = 1.0916e-01, PNorm = 66.7136, GNorm = 1.8081, lr_0 = 1.2466e-04
Loss = 1.8107e-01, PNorm = 66.7349, GNorm = 1.5099, lr_0 = 1.2062e-04
Loss = 1.4434e-01, PNorm = 66.7567, GNorm = 1.7466, lr_0 = 1.1672e-04
Validation auc = 0.935592
Epoch 27
Loss = 1.3362e-01, PNorm = 66.7754, GNorm = 1.3730, lr_0 = 1.1294e-04
Loss = 1.3646e-01, PNorm = 66.7962, GNorm = 1.3455, lr_0 = 1.0929e-04
Validation auc = 0.930403
Epoch 28
Loss = 1.6662e-01, PNorm = 66.8120, GNorm = 1.7831, lr_0 = 1.0575e-04
Loss = 1.4107e-01, PNorm = 66.8284, GNorm = 2.1320, lr_0 = 1.0233e-04
Loss = 1.3331e-01, PNorm = 66.8490, GNorm = 3.6495, lr_0 = 1.0000e-04
Validation auc = 0.932082
Epoch 29
Loss = 1.1825e-01, PNorm = 66.8664, GNorm = 1.3632, lr_0 = 1.0000e-04
Loss = 1.2039e-01, PNorm = 66.8822, GNorm = 1.8554, lr_0 = 1.0000e-04
Validation auc = 0.927045
Model 2 best validation auc = 0.940018 on epoch 18
Loading pretrained parameter "encoder.encoder.0.cached_zero_vector".
Loading pretrained parameter "encoder.encoder.0.W_i.weight".
Loading pretrained parameter "encoder.encoder.0.W_h.weight".
Loading pretrained parameter "encoder.encoder.0.W_o.weight".
Loading pretrained parameter "encoder.encoder.0.W_o.bias".
Loading pretrained parameter "ffn.1.weight".
Loading pretrained parameter "ffn.1.bias".
Moving model to cuda
Model 2 test auc = 0.937635
Building model 3
MoleculeModel(
  (sigmoid): Sigmoid()
  (encoder): MPN(
    (encoder): ModuleList(
      (0): MPNEncoder(
        (dropout_layer): Dropout(p=0.05, inplace=False)
        (act_func): ReLU()
        (W_i): Linear(in_features=147, out_features=1700, bias=False)
        (W_h): Linear(in_features=1700, out_features=1700, bias=False)
        (W_o): Linear(in_features=1833, out_features=1700, bias=True)
      )
    )
  )
  (ffn): Sequential(
    (0): Dropout(p=0.05, inplace=False)
    (1): Linear(in_features=1900, out_features=1, bias=True)
  )
)
Number of parameters = 6,259,601
Moving model to cuda
Epoch 0
Loss = 7.1899e-01, PNorm = 61.1490, GNorm = 0.5668, lr_0 = 2.9800e-04
Loss = 6.6623e-01, PNorm = 61.1982, GNorm = 2.0955, lr_0 = 4.7800e-04
Validation auc = 0.752900
Epoch 1
Loss = 6.2177e-01, PNorm = 61.2842, GNorm = 0.4990, lr_0 = 6.7600e-04
Loss = 6.2490e-01, PNorm = 61.4042, GNorm = 2.5454, lr_0 = 8.5600e-04
Loss = 6.2042e-01, PNorm = 61.5730, GNorm = 0.6008, lr_0 = 9.9344e-04
Validation auc = 0.803419
Epoch 2
Loss = 5.3500e-01, PNorm = 61.7726, GNorm = 0.6396, lr_0 = 9.6130e-04
Loss = 5.8752e-01, PNorm = 61.9274, GNorm = 1.5246, lr_0 = 9.3019e-04
Validation auc = 0.865232
Epoch 3
Loss = 5.2356e-01, PNorm = 62.1285, GNorm = 3.1355, lr_0 = 9.0009e-04
Loss = 5.2034e-01, PNorm = 62.3007, GNorm = 0.5261, lr_0 = 8.7096e-04
Loss = 5.1194e-01, PNorm = 62.4762, GNorm = 1.3350, lr_0 = 8.4278e-04
Validation auc = 0.854853
Epoch 4
Loss = 5.2067e-01, PNorm = 62.6547, GNorm = 1.5891, lr_0 = 8.1551e-04
Loss = 4.6304e-01, PNorm = 62.8325, GNorm = 0.9294, lr_0 = 7.8912e-04
Validation auc = 0.894231
Epoch 5
Loss = 4.2890e-01, PNorm = 63.0065, GNorm = 0.9791, lr_0 = 7.6358e-04
Loss = 4.6483e-01, PNorm = 63.1758, GNorm = 1.2161, lr_0 = 7.3888e-04
Loss = 4.6733e-01, PNorm = 63.3433, GNorm = 0.9383, lr_0 = 7.1497e-04
Validation auc = 0.908730
Epoch 6
Loss = 4.0574e-01, PNorm = 63.5062, GNorm = 0.6776, lr_0 = 6.9183e-04
Loss = 3.8076e-01, PNorm = 63.6665, GNorm = 1.8222, lr_0 = 6.6944e-04
Loss = 4.2418e-01, PNorm = 63.8155, GNorm = 1.1688, lr_0 = 6.4778e-04
Validation auc = 0.911935
Epoch 7
Loss = 3.5151e-01, PNorm = 63.9636, GNorm = 1.2669, lr_0 = 6.2682e-04
Loss = 4.0048e-01, PNorm = 64.0831, GNorm = 0.4913, lr_0 = 6.0654e-04
Validation auc = 0.912546
Epoch 8
Loss = 3.9345e-01, PNorm = 64.2402, GNorm = 0.6919, lr_0 = 5.8691e-04
Loss = 3.6410e-01, PNorm = 64.3963, GNorm = 1.3124, lr_0 = 5.6792e-04
Loss = 3.3693e-01, PNorm = 64.5569, GNorm = 1.0796, lr_0 = 5.4954e-04
Validation auc = 0.917888
Epoch 9
Loss = 3.9521e-01, PNorm = 64.7159, GNorm = 0.9006, lr_0 = 5.3176e-04
Loss = 3.2830e-01, PNorm = 64.8637, GNorm = 1.4206, lr_0 = 5.1455e-04
Validation auc = 0.936203
Epoch 10
Loss = 4.2570e-01, PNorm = 64.9663, GNorm = 1.6005, lr_0 = 4.9790e-04
Loss = 2.9087e-01, PNorm = 65.0697, GNorm = 0.7644, lr_0 = 4.8179e-04
Loss = 2.9922e-01, PNorm = 65.1680, GNorm = 1.3139, lr_0 = 4.6620e-04
Validation auc = 0.923687
Epoch 11
Loss = 2.6929e-01, PNorm = 65.2786, GNorm = 0.7928, lr_0 = 4.5111e-04
Loss = 2.9868e-01, PNorm = 65.3839, GNorm = 3.3941, lr_0 = 4.3652e-04
Loss = 3.1887e-01, PNorm = 65.4817, GNorm = 1.2403, lr_0 = 4.2239e-04
Validation auc = 0.939713
Epoch 12
Loss = 2.7369e-01, PNorm = 65.5949, GNorm = 0.9791, lr_0 = 4.0872e-04
Loss = 2.8479e-01, PNorm = 65.6877, GNorm = 0.6320, lr_0 = 3.9550e-04
Validation auc = 0.937882
Epoch 13
Loss = 1.8594e-01, PNorm = 65.7699, GNorm = 1.0481, lr_0 = 3.8270e-04
Loss = 2.1311e-01, PNorm = 65.8524, GNorm = 0.7806, lr_0 = 3.7032e-04
Loss = 2.8208e-01, PNorm = 65.9304, GNorm = 1.0631, lr_0 = 3.5833e-04
Validation auc = 0.920482
Epoch 14
Loss = 2.7774e-01, PNorm = 66.0207, GNorm = 0.6892, lr_0 = 3.4674e-04
Loss = 2.5970e-01, PNorm = 66.1096, GNorm = 1.0018, lr_0 = 3.3552e-04
Validation auc = 0.930556
Epoch 15
Loss = 2.0674e-01, PNorm = 66.2011, GNorm = 1.5620, lr_0 = 3.2466e-04
Loss = 2.2007e-01, PNorm = 66.2675, GNorm = 0.9054, lr_0 = 3.1415e-04
Loss = 2.2342e-01, PNorm = 66.3213, GNorm = 1.0973, lr_0 = 3.0399e-04
Validation auc = 0.929487
Epoch 16
Loss = 2.1218e-01, PNorm = 66.3905, GNorm = 1.0299, lr_0 = 2.9415e-04
Loss = 2.3444e-01, PNorm = 66.4623, GNorm = 1.4285, lr_0 = 2.8463e-04
Loss = 2.0777e-01, PNorm = 66.5168, GNorm = 0.5227, lr_0 = 2.7542e-04
Validation auc = 0.929487
Epoch 17
Loss = 1.9081e-01, PNorm = 66.5669, GNorm = 0.8214, lr_0 = 2.6651e-04
Loss = 2.4203e-01, PNorm = 66.6188, GNorm = 2.9107, lr_0 = 2.5789e-04
Validation auc = 0.938645
Epoch 18
Loss = 1.8993e-01, PNorm = 66.6814, GNorm = 1.2286, lr_0 = 2.4954e-04
Loss = 1.8305e-01, PNorm = 66.7353, GNorm = 1.0276, lr_0 = 2.4147e-04
Loss = 2.0420e-01, PNorm = 66.7798, GNorm = 0.4050, lr_0 = 2.3365e-04
Validation auc = 0.932998
Epoch 19
Loss = 1.6432e-01, PNorm = 66.8253, GNorm = 0.7830, lr_0 = 2.2609e-04
Loss = 1.7471e-01, PNorm = 66.8669, GNorm = 1.5420, lr_0 = 2.1878e-04
Validation auc = 0.936355
Epoch 20
Loss = 1.3778e-01, PNorm = 66.9117, GNorm = 1.1793, lr_0 = 2.1170e-04
Loss = 1.5963e-01, PNorm = 66.9504, GNorm = 0.6817, lr_0 = 2.0485e-04
Loss = 1.4573e-01, PNorm = 66.9937, GNorm = 0.7241, lr_0 = 1.9822e-04
Validation auc = 0.936050
Epoch 21
Loss = 1.3435e-01, PNorm = 67.0276, GNorm = 1.0906, lr_0 = 1.9180e-04
Loss = 1.6857e-01, PNorm = 67.0671, GNorm = 0.9343, lr_0 = 1.8560e-04
Loss = 1.4470e-01, PNorm = 67.1078, GNorm = 0.5888, lr_0 = 1.7959e-04
Validation auc = 0.934982
Epoch 22
Loss = 1.5489e-01, PNorm = 67.1416, GNorm = 2.4860, lr_0 = 1.7378e-04
Loss = 1.4121e-01, PNorm = 67.1787, GNorm = 0.7753, lr_0 = 1.6816e-04
Validation auc = 0.932387
Epoch 23
Loss = 1.6163e-01, PNorm = 67.2159, GNorm = 1.8578, lr_0 = 1.6272e-04
Loss = 1.3668e-01, PNorm = 67.2428, GNorm = 0.7992, lr_0 = 1.5745e-04
Loss = 1.3331e-01, PNorm = 67.2687, GNorm = 0.7069, lr_0 = 1.5236e-04
Validation auc = 0.932387
Epoch 24
Loss = 9.8189e-02, PNorm = 67.2908, GNorm = 0.8117, lr_0 = 1.4743e-04
Loss = 1.1150e-01, PNorm = 67.3168, GNorm = 0.7724, lr_0 = 1.4265e-04
Validation auc = 0.934829
Epoch 25
Loss = 9.8656e-02, PNorm = 67.3410, GNorm = 0.7622, lr_0 = 1.3804e-04
Loss = 1.2765e-01, PNorm = 67.3631, GNorm = 1.2723, lr_0 = 1.3357e-04
Loss = 1.2604e-01, PNorm = 67.3814, GNorm = 1.6326, lr_0 = 1.2925e-04
Validation auc = 0.927198
Epoch 26
Loss = 1.1620e-01, PNorm = 67.4089, GNorm = 0.5762, lr_0 = 1.2466e-04
Loss = 1.1500e-01, PNorm = 67.4306, GNorm = 1.0137, lr_0 = 1.2062e-04
Loss = 1.1329e-01, PNorm = 67.4507, GNorm = 0.9180, lr_0 = 1.1672e-04
Validation auc = 0.925672
Epoch 27
Loss = 8.9035e-02, PNorm = 67.4753, GNorm = 0.5820, lr_0 = 1.1294e-04
Loss = 1.0046e-01, PNorm = 67.4902, GNorm = 0.8635, lr_0 = 1.0929e-04
Validation auc = 0.926282
Epoch 28
Loss = 1.0588e-01, PNorm = 67.5106, GNorm = 0.9127, lr_0 = 1.0575e-04
Loss = 8.9146e-02, PNorm = 67.5256, GNorm = 1.4031, lr_0 = 1.0233e-04
Loss = 9.4528e-02, PNorm = 67.5410, GNorm = 1.8526, lr_0 = 1.0000e-04
Validation auc = 0.928419
Epoch 29
Loss = 7.4982e-02, PNorm = 67.5577, GNorm = 1.8472, lr_0 = 1.0000e-04
Loss = 1.0476e-01, PNorm = 67.5745, GNorm = 2.0038, lr_0 = 1.0000e-04
Validation auc = 0.931166
Model 3 best validation auc = 0.939713 on epoch 11
Loading pretrained parameter "encoder.encoder.0.cached_zero_vector".
Loading pretrained parameter "encoder.encoder.0.W_i.weight".
Loading pretrained parameter "encoder.encoder.0.W_h.weight".
Loading pretrained parameter "encoder.encoder.0.W_o.weight".
Loading pretrained parameter "encoder.encoder.0.W_o.bias".
Loading pretrained parameter "ffn.1.weight".
Loading pretrained parameter "ffn.1.bias".
Moving model to cuda
Model 3 test auc = 0.923759
Building model 4
MoleculeModel(
  (sigmoid): Sigmoid()
  (encoder): MPN(
    (encoder): ModuleList(
      (0): MPNEncoder(
        (dropout_layer): Dropout(p=0.05, inplace=False)
        (act_func): ReLU()
        (W_i): Linear(in_features=147, out_features=1700, bias=False)
        (W_h): Linear(in_features=1700, out_features=1700, bias=False)
        (W_o): Linear(in_features=1833, out_features=1700, bias=True)
      )
    )
  )
  (ffn): Sequential(
    (0): Dropout(p=0.05, inplace=False)
    (1): Linear(in_features=1900, out_features=1, bias=True)
  )
)
Number of parameters = 6,259,601
Moving model to cuda
Epoch 0
Loss = 7.1559e-01, PNorm = 61.1713, GNorm = 3.1910, lr_0 = 2.9800e-04
Loss = 6.2602e-01, PNorm = 61.2284, GNorm = 1.3622, lr_0 = 4.7800e-04
Validation auc = 0.742750
Epoch 1
Loss = 6.5339e-01, PNorm = 61.3149, GNorm = 0.6819, lr_0 = 6.7600e-04
Loss = 6.3757e-01, PNorm = 61.4428, GNorm = 0.4851, lr_0 = 8.5600e-04
Loss = 6.1629e-01, PNorm = 61.6028, GNorm = 1.1409, lr_0 = 9.9344e-04
Validation auc = 0.813492
Epoch 2
Loss = 5.7497e-01, PNorm = 61.7627, GNorm = 0.8088, lr_0 = 9.6130e-04
Loss = 5.9557e-01, PNorm = 61.9205, GNorm = 0.5825, lr_0 = 9.3019e-04
Validation auc = 0.843101
Epoch 3
Loss = 5.6320e-01, PNorm = 62.1149, GNorm = 4.2948, lr_0 = 9.0009e-04
Loss = 4.9267e-01, PNorm = 62.2888, GNorm = 0.5404, lr_0 = 8.7096e-04
Loss = 4.8093e-01, PNorm = 62.4333, GNorm = 0.4024, lr_0 = 8.4278e-04
Validation auc = 0.854090
Epoch 4
Loss = 4.7562e-01, PNorm = 62.5777, GNorm = 1.3295, lr_0 = 8.1551e-04
Loss = 4.6424e-01, PNorm = 62.7456, GNorm = 0.7114, lr_0 = 7.8912e-04
Validation auc = 0.875305
Epoch 5
Loss = 4.2947e-01, PNorm = 62.9144, GNorm = 1.1078, lr_0 = 7.6358e-04
Loss = 4.6357e-01, PNorm = 63.0849, GNorm = 0.8733, lr_0 = 7.3888e-04
Loss = 4.6143e-01, PNorm = 63.2512, GNorm = 0.6563, lr_0 = 7.1497e-04
Validation auc = 0.905525
Epoch 6
Loss = 4.4337e-01, PNorm = 63.4029, GNorm = 0.5658, lr_0 = 6.9183e-04
Loss = 4.6284e-01, PNorm = 63.5560, GNorm = 0.6184, lr_0 = 6.6944e-04
Loss = 4.0239e-01, PNorm = 63.7115, GNorm = 2.5734, lr_0 = 6.4778e-04
Validation auc = 0.910104
Epoch 7
Loss = 4.7045e-01, PNorm = 63.8437, GNorm = 0.3938, lr_0 = 6.2682e-04
Loss = 3.9237e-01, PNorm = 64.0060, GNorm = 0.5868, lr_0 = 6.0654e-04
Validation auc = 0.916819
Epoch 8
Loss = 4.2290e-01, PNorm = 64.1434, GNorm = 1.5798, lr_0 = 5.8691e-04
Loss = 3.2230e-01, PNorm = 64.2715, GNorm = 0.8895, lr_0 = 5.6792e-04
Loss = 4.1181e-01, PNorm = 64.3825, GNorm = 0.8086, lr_0 = 5.4954e-04
Validation auc = 0.911935
Epoch 9
Loss = 3.4146e-01, PNorm = 64.5104, GNorm = 0.5597, lr_0 = 5.3176e-04
Loss = 3.5494e-01, PNorm = 64.6322, GNorm = 0.9159, lr_0 = 5.1455e-04
Validation auc = 0.923840
Epoch 10
Loss = 2.3448e-01, PNorm = 64.7551, GNorm = 2.0361, lr_0 = 4.9790e-04
Loss = 3.7462e-01, PNorm = 64.8757, GNorm = 1.1183, lr_0 = 4.8179e-04
Loss = 3.6988e-01, PNorm = 65.0050, GNorm = 0.9300, lr_0 = 4.6620e-04
Validation auc = 0.931471
Epoch 11
Loss = 3.3115e-01, PNorm = 65.1159, GNorm = 0.5672, lr_0 = 4.5111e-04
Loss = 2.8514e-01, PNorm = 65.2216, GNorm = 0.8584, lr_0 = 4.3652e-04
Loss = 3.1850e-01, PNorm = 65.3175, GNorm = 0.9741, lr_0 = 4.2239e-04
Validation auc = 0.930403
Epoch 12
Loss = 3.1385e-01, PNorm = 65.4216, GNorm = 1.2039, lr_0 = 4.0872e-04
Loss = 2.9751e-01, PNorm = 65.5140, GNorm = 0.8744, lr_0 = 3.9550e-04
Validation auc = 0.928571
Epoch 13
Loss = 2.8956e-01, PNorm = 65.5976, GNorm = 1.1572, lr_0 = 3.8270e-04
Loss = 2.6883e-01, PNorm = 65.6914, GNorm = 0.6358, lr_0 = 3.7032e-04
Loss = 2.7516e-01, PNorm = 65.7732, GNorm = 0.8164, lr_0 = 3.5833e-04
Validation auc = 0.936355
Epoch 14
Loss = 3.1195e-01, PNorm = 65.8491, GNorm = 1.5106, lr_0 = 3.4674e-04
Loss = 2.3045e-01, PNorm = 65.9261, GNorm = 0.5768, lr_0 = 3.3552e-04
Validation auc = 0.929182
Epoch 15
Loss = 2.8162e-01, PNorm = 66.0016, GNorm = 0.6427, lr_0 = 3.2466e-04
Loss = 2.0559e-01, PNorm = 66.0785, GNorm = 0.8168, lr_0 = 3.1415e-04
Loss = 2.6307e-01, PNorm = 66.1479, GNorm = 1.6845, lr_0 = 3.0399e-04
Validation auc = 0.934524
Epoch 16
Loss = 2.4940e-01, PNorm = 66.2168, GNorm = 0.7971, lr_0 = 2.9415e-04
Loss = 2.5424e-01, PNorm = 66.2854, GNorm = 1.9927, lr_0 = 2.8463e-04
Loss = 2.0398e-01, PNorm = 66.3480, GNorm = 0.7561, lr_0 = 2.7542e-04
Validation auc = 0.931319
Epoch 17
Loss = 1.8913e-01, PNorm = 66.4076, GNorm = 0.6115, lr_0 = 2.6651e-04
Loss = 2.2942e-01, PNorm = 66.4664, GNorm = 1.2699, lr_0 = 2.5789e-04
Validation auc = 0.927503
Epoch 18
Loss = 1.9667e-01, PNorm = 66.5199, GNorm = 0.8543, lr_0 = 2.4954e-04
Loss = 1.8339e-01, PNorm = 66.5693, GNorm = 1.4244, lr_0 = 2.4147e-04
Loss = 1.8874e-01, PNorm = 66.6161, GNorm = 0.8761, lr_0 = 2.3365e-04
Validation auc = 0.935592
Epoch 19
Loss = 2.2324e-01, PNorm = 66.6606, GNorm = 2.3139, lr_0 = 2.2609e-04
Loss = 1.6407e-01, PNorm = 66.7024, GNorm = 1.4558, lr_0 = 2.1878e-04
Validation auc = 0.929945
Epoch 20
Loss = 1.8737e-01, PNorm = 66.7447, GNorm = 1.2836, lr_0 = 2.1170e-04
Loss = 1.5435e-01, PNorm = 66.7919, GNorm = 0.5437, lr_0 = 2.0485e-04
Loss = 1.6931e-01, PNorm = 66.8300, GNorm = 1.2579, lr_0 = 1.9822e-04
Validation auc = 0.911630
Epoch 21
Loss = 1.6776e-01, PNorm = 66.8772, GNorm = 0.9947, lr_0 = 1.9180e-04
Loss = 1.4601e-01, PNorm = 66.9143, GNorm = 1.0822, lr_0 = 1.8560e-04
Loss = 1.5420e-01, PNorm = 66.9499, GNorm = 1.2672, lr_0 = 1.7959e-04
Validation auc = 0.928114
Epoch 22
Loss = 1.6160e-01, PNorm = 66.9778, GNorm = 1.2981, lr_0 = 1.7378e-04
Loss = 1.5886e-01, PNorm = 67.0176, GNorm = 0.9744, lr_0 = 1.6816e-04
Validation auc = 0.934676
Epoch 23
Loss = 2.0015e-01, PNorm = 67.0513, GNorm = 0.9318, lr_0 = 1.6272e-04
Loss = 1.3920e-01, PNorm = 67.0759, GNorm = 0.6261, lr_0 = 1.5745e-04
Loss = 1.2423e-01, PNorm = 67.1106, GNorm = 1.0594, lr_0 = 1.5236e-04
Validation auc = 0.925214
Epoch 24
Loss = 1.1173e-01, PNorm = 67.1404, GNorm = 1.2935, lr_0 = 1.4743e-04
Loss = 1.3731e-01, PNorm = 67.1661, GNorm = 1.2701, lr_0 = 1.4265e-04
Validation auc = 0.928266
Epoch 25
Loss = 9.2052e-02, PNorm = 67.1895, GNorm = 1.0442, lr_0 = 1.3804e-04
Loss = 9.2535e-02, PNorm = 67.2149, GNorm = 1.1519, lr_0 = 1.3357e-04
Loss = 1.3916e-01, PNorm = 67.2336, GNorm = 0.7572, lr_0 = 1.2925e-04
Validation auc = 0.913614
Epoch 26
Loss = 1.1603e-01, PNorm = 67.2551, GNorm = 1.5151, lr_0 = 1.2466e-04
Loss = 1.3768e-01, PNorm = 67.2774, GNorm = 1.7939, lr_0 = 1.2062e-04
Loss = 1.0370e-01, PNorm = 67.3039, GNorm = 0.5739, lr_0 = 1.1672e-04
Validation auc = 0.918956
Epoch 27
Loss = 1.0109e-01, PNorm = 67.3219, GNorm = 0.7793, lr_0 = 1.1294e-04
Loss = 1.2773e-01, PNorm = 67.3421, GNorm = 1.1028, lr_0 = 1.0929e-04
Validation auc = 0.920482
Epoch 28
Loss = 6.9837e-02, PNorm = 67.3608, GNorm = 0.7232, lr_0 = 1.0575e-04
Loss = 1.0850e-01, PNorm = 67.3766, GNorm = 1.0408, lr_0 = 1.0233e-04
Loss = 1.2211e-01, PNorm = 67.3929, GNorm = 1.2051, lr_0 = 1.0000e-04
Validation auc = 0.921703
Epoch 29
Loss = 9.3685e-02, PNorm = 67.4082, GNorm = 0.4694, lr_0 = 1.0000e-04
Loss = 1.1089e-01, PNorm = 67.4230, GNorm = 0.7357, lr_0 = 1.0000e-04
Validation auc = 0.908578
Model 4 best validation auc = 0.936355 on epoch 13
Loading pretrained parameter "encoder.encoder.0.cached_zero_vector".
Loading pretrained parameter "encoder.encoder.0.W_i.weight".
Loading pretrained parameter "encoder.encoder.0.W_h.weight".
Loading pretrained parameter "encoder.encoder.0.W_o.weight".
Loading pretrained parameter "encoder.encoder.0.W_o.bias".
Loading pretrained parameter "ffn.1.weight".
Loading pretrained parameter "ffn.1.bias".
Moving model to cuda
Model 4 test auc = 0.924067
Ensemble test auc = 0.932778
Fold 4
Splitting data with seed 4
Class sizes
Class 0: 50.83%, 1: 49.17%
Total size = 1,623 | train size = 1,298 | val size = 162 | test size = 163
Building model 0
MoleculeModel(
  (sigmoid): Sigmoid()
  (encoder): MPN(
    (encoder): ModuleList(
      (0): MPNEncoder(
        (dropout_layer): Dropout(p=0.05, inplace=False)
        (act_func): ReLU()
        (W_i): Linear(in_features=147, out_features=1700, bias=False)
        (W_h): Linear(in_features=1700, out_features=1700, bias=False)
        (W_o): Linear(in_features=1833, out_features=1700, bias=True)
      )
    )
  )
  (ffn): Sequential(
    (0): Dropout(p=0.05, inplace=False)
    (1): Linear(in_features=1900, out_features=1, bias=True)
  )
)
Number of parameters = 6,259,601
Moving model to cuda
Epoch 0
Loss = 7.8026e-01, PNorm = 61.1404, GNorm = 2.0348, lr_0 = 2.9800e-04
Loss = 6.8583e-01, PNorm = 61.1886, GNorm = 1.6350, lr_0 = 4.7800e-04
Validation auc = 0.795635
Epoch 1
Loss = 6.1871e-01, PNorm = 61.2805, GNorm = 0.7423, lr_0 = 6.7600e-04
Loss = 6.7392e-01, PNorm = 61.3774, GNorm = 0.9554, lr_0 = 8.5600e-04
Loss = 6.7865e-01, PNorm = 61.5012, GNorm = 0.5442, lr_0 = 9.9344e-04
Validation auc = 0.811203
Epoch 2
Loss = 6.2941e-01, PNorm = 61.6754, GNorm = 0.6787, lr_0 = 9.6130e-04
Loss = 6.0649e-01, PNorm = 61.8263, GNorm = 0.6080, lr_0 = 9.3019e-04
Validation auc = 0.862027
Epoch 3
Loss = 5.7109e-01, PNorm = 61.9880, GNorm = 1.6873, lr_0 = 9.0009e-04
Loss = 6.0294e-01, PNorm = 62.1343, GNorm = 0.5257, lr_0 = 8.7096e-04
Loss = 5.6623e-01, PNorm = 62.2959, GNorm = 0.4716, lr_0 = 8.4278e-04
Validation auc = 0.855006
Epoch 4
Loss = 5.3687e-01, PNorm = 62.4697, GNorm = 0.7572, lr_0 = 8.1551e-04
Loss = 5.1096e-01, PNorm = 62.5966, GNorm = 2.2314, lr_0 = 7.8912e-04
Validation auc = 0.879121
Epoch 5
Loss = 4.6969e-01, PNorm = 62.7272, GNorm = 0.3027, lr_0 = 7.6358e-04
Loss = 4.8007e-01, PNorm = 62.8643, GNorm = 1.5004, lr_0 = 7.3888e-04
Loss = 4.7970e-01, PNorm = 62.9907, GNorm = 0.5387, lr_0 = 7.1497e-04
Validation auc = 0.882479
Epoch 6
Loss = 5.1307e-01, PNorm = 63.1245, GNorm = 0.4299, lr_0 = 6.9183e-04
Loss = 4.7008e-01, PNorm = 63.2672, GNorm = 1.7125, lr_0 = 6.6944e-04
Loss = 4.4609e-01, PNorm = 63.3999, GNorm = 0.4978, lr_0 = 6.4778e-04
Validation auc = 0.899420
Epoch 7
Loss = 3.9619e-01, PNorm = 63.5447, GNorm = 0.7945, lr_0 = 6.2682e-04
Loss = 4.3438e-01, PNorm = 63.6465, GNorm = 0.8947, lr_0 = 6.0654e-04
Validation auc = 0.894231
Epoch 8
Loss = 3.8191e-01, PNorm = 63.7868, GNorm = 0.6094, lr_0 = 5.8691e-04
Loss = 4.3394e-01, PNorm = 63.9255, GNorm = 0.9564, lr_0 = 5.6792e-04
Loss = 3.7030e-01, PNorm = 64.0494, GNorm = 1.1633, lr_0 = 5.4954e-04
Validation auc = 0.899420
Epoch 9
Loss = 3.9412e-01, PNorm = 64.1535, GNorm = 0.7053, lr_0 = 5.3176e-04
Loss = 3.1605e-01, PNorm = 64.2718, GNorm = 1.7072, lr_0 = 5.1455e-04
Validation auc = 0.904457
Epoch 10
Loss = 2.9494e-01, PNorm = 64.3736, GNorm = 0.6076, lr_0 = 4.9790e-04
Loss = 3.6887e-01, PNorm = 64.4820, GNorm = 0.7332, lr_0 = 4.8179e-04
Loss = 3.6331e-01, PNorm = 64.5986, GNorm = 1.0053, lr_0 = 4.6620e-04
Validation auc = 0.909951
Epoch 11
Loss = 3.7911e-01, PNorm = 64.7141, GNorm = 0.7662, lr_0 = 4.5111e-04
Loss = 3.0688e-01, PNorm = 64.8335, GNorm = 0.6008, lr_0 = 4.3652e-04
Loss = 2.9189e-01, PNorm = 64.9350, GNorm = 0.9708, lr_0 = 4.2239e-04
Validation auc = 0.911172
Epoch 12
Loss = 2.8634e-01, PNorm = 65.0160, GNorm = 0.8841, lr_0 = 4.0872e-04
Loss = 3.2011e-01, PNorm = 65.0958, GNorm = 1.5232, lr_0 = 3.9550e-04
Validation auc = 0.904151
Epoch 13
Loss = 2.5547e-01, PNorm = 65.1738, GNorm = 0.7762, lr_0 = 3.8270e-04
Loss = 2.7330e-01, PNorm = 65.2659, GNorm = 1.6377, lr_0 = 3.7032e-04
Loss = 3.1121e-01, PNorm = 65.3400, GNorm = 0.9843, lr_0 = 3.5833e-04
Validation auc = 0.906593
Epoch 14
Loss = 3.0899e-01, PNorm = 65.4179, GNorm = 0.8061, lr_0 = 3.4674e-04
Loss = 2.8682e-01, PNorm = 65.5057, GNorm = 0.6906, lr_0 = 3.3552e-04
Validation auc = 0.913309
Epoch 15
Loss = 1.8180e-01, PNorm = 65.5761, GNorm = 0.8473, lr_0 = 3.2466e-04
Loss = 2.3547e-01, PNorm = 65.6436, GNorm = 0.6699, lr_0 = 3.1415e-04
Loss = 3.0416e-01, PNorm = 65.6996, GNorm = 1.7008, lr_0 = 3.0399e-04
Validation auc = 0.920330
Epoch 16
Loss = 3.1212e-01, PNorm = 65.7635, GNorm = 1.0444, lr_0 = 2.9415e-04
Loss = 2.3062e-01, PNorm = 65.8335, GNorm = 0.9689, lr_0 = 2.8463e-04
Loss = 2.1856e-01, PNorm = 65.8883, GNorm = 1.3037, lr_0 = 2.7542e-04
Validation auc = 0.921245
Epoch 17
Loss = 2.2706e-01, PNorm = 65.9420, GNorm = 0.6993, lr_0 = 2.6651e-04
Loss = 2.5344e-01, PNorm = 66.0069, GNorm = 0.6926, lr_0 = 2.5789e-04
Validation auc = 0.920330
Epoch 18
Loss = 2.8014e-01, PNorm = 66.0519, GNorm = 0.6564, lr_0 = 2.4954e-04
Loss = 2.0804e-01, PNorm = 66.1026, GNorm = 0.8838, lr_0 = 2.4147e-04
Loss = 2.0388e-01, PNorm = 66.1453, GNorm = 1.0616, lr_0 = 2.3365e-04
Validation auc = 0.932998
Epoch 19
Loss = 1.9164e-01, PNorm = 66.1810, GNorm = 1.1831, lr_0 = 2.2609e-04
Loss = 2.2981e-01, PNorm = 66.2267, GNorm = 1.0086, lr_0 = 2.1878e-04
Validation auc = 0.920788
Epoch 20
Loss = 1.4924e-01, PNorm = 66.2644, GNorm = 0.7170, lr_0 = 2.1170e-04
Loss = 2.2092e-01, PNorm = 66.3013, GNorm = 0.8774, lr_0 = 2.0485e-04
Loss = 1.8231e-01, PNorm = 66.3456, GNorm = 0.8394, lr_0 = 1.9822e-04
Validation auc = 0.924298
Epoch 21
Loss = 1.7525e-01, PNorm = 66.3828, GNorm = 1.2808, lr_0 = 1.9180e-04
Loss = 1.6938e-01, PNorm = 66.4185, GNorm = 1.8541, lr_0 = 1.8560e-04
Loss = 2.1429e-01, PNorm = 66.4563, GNorm = 1.4564, lr_0 = 1.7959e-04
Validation auc = 0.913156
Epoch 22
Loss = 1.6873e-01, PNorm = 66.4902, GNorm = 1.0528, lr_0 = 1.7378e-04
Loss = 1.8061e-01, PNorm = 66.5193, GNorm = 2.7248, lr_0 = 1.6816e-04
Validation auc = 0.930250
Epoch 23
Loss = 1.9291e-01, PNorm = 66.5594, GNorm = 1.6454, lr_0 = 1.6272e-04
Loss = 1.5746e-01, PNorm = 66.5917, GNorm = 0.8133, lr_0 = 1.5745e-04
Loss = 1.9441e-01, PNorm = 66.6195, GNorm = 1.8854, lr_0 = 1.5236e-04
Validation auc = 0.927350
Epoch 24
Loss = 1.5438e-01, PNorm = 66.6461, GNorm = 1.0631, lr_0 = 1.4743e-04
Loss = 1.6976e-01, PNorm = 66.6730, GNorm = 1.2276, lr_0 = 1.4265e-04
Validation auc = 0.926129
Epoch 25
Loss = 1.3709e-01, PNorm = 66.6959, GNorm = 1.8223, lr_0 = 1.3804e-04
Loss = 1.4227e-01, PNorm = 66.7179, GNorm = 1.6888, lr_0 = 1.3357e-04
Loss = 1.5408e-01, PNorm = 66.7375, GNorm = 2.2732, lr_0 = 1.2925e-04
Validation auc = 0.923535
Epoch 26
Loss = 1.5669e-01, PNorm = 66.7697, GNorm = 1.2685, lr_0 = 1.2466e-04
Loss = 1.6284e-01, PNorm = 66.7934, GNorm = 0.6483, lr_0 = 1.2062e-04
Loss = 1.6334e-01, PNorm = 66.8178, GNorm = 0.5414, lr_0 = 1.1672e-04
Validation auc = 0.927045
Epoch 27
Loss = 1.5036e-01, PNorm = 66.8359, GNorm = 0.5001, lr_0 = 1.1294e-04
Loss = 1.0457e-01, PNorm = 66.8540, GNorm = 0.8000, lr_0 = 1.0929e-04
Validation auc = 0.923687
Epoch 28
Loss = 1.1139e-01, PNorm = 66.8711, GNorm = 1.0396, lr_0 = 1.0575e-04
Loss = 1.1658e-01, PNorm = 66.8856, GNorm = 1.4746, lr_0 = 1.0233e-04
Loss = 1.5140e-01, PNorm = 66.9012, GNorm = 1.4176, lr_0 = 1.0000e-04
Validation auc = 0.919872
Epoch 29
Loss = 1.2360e-01, PNorm = 66.9142, GNorm = 1.6907, lr_0 = 1.0000e-04
Loss = 1.3240e-01, PNorm = 66.9345, GNorm = 1.9640, lr_0 = 1.0000e-04
Validation auc = 0.926282
Model 0 best validation auc = 0.932998 on epoch 18
Loading pretrained parameter "encoder.encoder.0.cached_zero_vector".
Loading pretrained parameter "encoder.encoder.0.W_i.weight".
Loading pretrained parameter "encoder.encoder.0.W_h.weight".
Loading pretrained parameter "encoder.encoder.0.W_o.weight".
Loading pretrained parameter "encoder.encoder.0.W_o.bias".
Loading pretrained parameter "ffn.1.weight".
Loading pretrained parameter "ffn.1.bias".
Moving model to cuda
Model 0 test auc = 0.909216
Building model 1
MoleculeModel(
  (sigmoid): Sigmoid()
  (encoder): MPN(
    (encoder): ModuleList(
      (0): MPNEncoder(
        (dropout_layer): Dropout(p=0.05, inplace=False)
        (act_func): ReLU()
        (W_i): Linear(in_features=147, out_features=1700, bias=False)
        (W_h): Linear(in_features=1700, out_features=1700, bias=False)
        (W_o): Linear(in_features=1833, out_features=1700, bias=True)
      )
    )
  )
  (ffn): Sequential(
    (0): Dropout(p=0.05, inplace=False)
    (1): Linear(in_features=1900, out_features=1, bias=True)
  )
)
Number of parameters = 6,259,601
Moving model to cuda
Epoch 0
Loss = 7.1574e-01, PNorm = 61.1399, GNorm = 0.8863, lr_0 = 2.9800e-04
Loss = 6.4775e-01, PNorm = 61.1859, GNorm = 1.4372, lr_0 = 4.7800e-04
Validation auc = 0.807387
Epoch 1
Loss = 6.1603e-01, PNorm = 61.2737, GNorm = 2.5817, lr_0 = 6.7600e-04
Loss = 5.8748e-01, PNorm = 61.3826, GNorm = 0.7289, lr_0 = 8.5600e-04
Loss = 6.4705e-01, PNorm = 61.5343, GNorm = 2.7688, lr_0 = 9.9344e-04
Validation auc = 0.841728
Epoch 2
Loss = 5.7792e-01, PNorm = 61.7217, GNorm = 0.8659, lr_0 = 9.6130e-04
Loss = 5.5571e-01, PNorm = 61.8912, GNorm = 0.5534, lr_0 = 9.3019e-04
Validation auc = 0.851190
Epoch 3
Loss = 5.3264e-01, PNorm = 62.0497, GNorm = 0.6746, lr_0 = 9.0009e-04
Loss = 5.3642e-01, PNorm = 62.2176, GNorm = 1.5602, lr_0 = 8.7096e-04
Loss = 5.0805e-01, PNorm = 62.3828, GNorm = 0.5415, lr_0 = 8.4278e-04
Validation auc = 0.889499
Epoch 4
Loss = 4.9629e-01, PNorm = 62.5520, GNorm = 1.0182, lr_0 = 8.1551e-04
Loss = 4.5995e-01, PNorm = 62.7062, GNorm = 0.9367, lr_0 = 7.8912e-04
Validation auc = 0.900183
Epoch 5
Loss = 4.5260e-01, PNorm = 62.8269, GNorm = 1.7989, lr_0 = 7.6358e-04
Loss = 4.4168e-01, PNorm = 62.9825, GNorm = 1.2370, lr_0 = 7.3888e-04
Loss = 4.3047e-01, PNorm = 63.1436, GNorm = 1.6916, lr_0 = 7.1497e-04
Validation auc = 0.899420
Epoch 6
Loss = 4.3399e-01, PNorm = 63.2906, GNorm = 0.6132, lr_0 = 6.9183e-04
Loss = 4.1164e-01, PNorm = 63.4597, GNorm = 2.1406, lr_0 = 6.6944e-04
Loss = 4.1948e-01, PNorm = 63.6228, GNorm = 0.7546, lr_0 = 6.4778e-04
Validation auc = 0.907509
Epoch 7
Loss = 3.6634e-01, PNorm = 63.7662, GNorm = 1.7391, lr_0 = 6.2682e-04
Loss = 4.2026e-01, PNorm = 63.8995, GNorm = 0.9575, lr_0 = 6.0654e-04
Validation auc = 0.906746
Epoch 8
Loss = 3.5777e-01, PNorm = 64.0457, GNorm = 1.1082, lr_0 = 5.8691e-04
Loss = 3.2789e-01, PNorm = 64.1753, GNorm = 0.7480, lr_0 = 5.6792e-04
Loss = 3.3828e-01, PNorm = 64.2933, GNorm = 0.6130, lr_0 = 5.4954e-04
Validation auc = 0.916819
Epoch 9
Loss = 3.6960e-01, PNorm = 64.4025, GNorm = 1.8492, lr_0 = 5.3176e-04
Loss = 3.6628e-01, PNorm = 64.5180, GNorm = 0.6799, lr_0 = 5.1455e-04
Validation auc = 0.910562
Epoch 10
Loss = 1.6998e-01, PNorm = 64.6328, GNorm = 0.5261, lr_0 = 4.9790e-04
Loss = 3.2021e-01, PNorm = 64.7513, GNorm = 0.8341, lr_0 = 4.8179e-04
Loss = 3.2797e-01, PNorm = 64.8432, GNorm = 0.6493, lr_0 = 4.6620e-04
Validation auc = 0.906441
Epoch 11
Loss = 2.5858e-01, PNorm = 64.9528, GNorm = 1.3532, lr_0 = 4.5111e-04
Loss = 3.0523e-01, PNorm = 65.0408, GNorm = 0.7244, lr_0 = 4.3652e-04
Loss = 3.0128e-01, PNorm = 65.1306, GNorm = 0.6334, lr_0 = 4.2239e-04
Validation auc = 0.918346
Epoch 12
Loss = 2.5512e-01, PNorm = 65.2267, GNorm = 1.9958, lr_0 = 4.0872e-04
Loss = 3.2673e-01, PNorm = 65.3134, GNorm = 1.5994, lr_0 = 3.9550e-04
Validation auc = 0.920330
Epoch 13
Loss = 2.5668e-01, PNorm = 65.4037, GNorm = 2.8179, lr_0 = 3.8270e-04
Loss = 2.6398e-01, PNorm = 65.4949, GNorm = 0.6911, lr_0 = 3.7032e-04
Loss = 2.9198e-01, PNorm = 65.5541, GNorm = 0.8223, lr_0 = 3.5833e-04
Validation auc = 0.925672
Epoch 14
Loss = 1.9817e-01, PNorm = 65.6227, GNorm = 0.3986, lr_0 = 3.4674e-04
Loss = 2.7385e-01, PNorm = 65.6897, GNorm = 0.7389, lr_0 = 3.3552e-04
Validation auc = 0.923993
Epoch 15
Loss = 2.1513e-01, PNorm = 65.7526, GNorm = 0.7361, lr_0 = 3.2466e-04
Loss = 2.5202e-01, PNorm = 65.8278, GNorm = 0.7804, lr_0 = 3.1415e-04
Loss = 2.2311e-01, PNorm = 65.8857, GNorm = 1.1494, lr_0 = 3.0399e-04
Validation auc = 0.929640
Epoch 16
Loss = 2.5941e-01, PNorm = 65.9457, GNorm = 1.0669, lr_0 = 2.9415e-04
Loss = 2.5223e-01, PNorm = 66.0146, GNorm = 1.5138, lr_0 = 2.8463e-04
Loss = 2.1246e-01, PNorm = 66.0743, GNorm = 0.7886, lr_0 = 2.7542e-04
Validation auc = 0.929182
Epoch 17
Loss = 2.0794e-01, PNorm = 66.1266, GNorm = 1.4749, lr_0 = 2.6651e-04
Loss = 2.1572e-01, PNorm = 66.1745, GNorm = 2.0536, lr_0 = 2.5789e-04
Validation auc = 0.924451
Epoch 18
Loss = 2.4080e-01, PNorm = 66.2315, GNorm = 2.1920, lr_0 = 2.4954e-04
Loss = 1.9496e-01, PNorm = 66.2830, GNorm = 0.5002, lr_0 = 2.4147e-04
Loss = 1.9974e-01, PNorm = 66.3289, GNorm = 0.6090, lr_0 = 2.3365e-04
Validation auc = 0.928114
Epoch 19
Loss = 2.0055e-01, PNorm = 66.3697, GNorm = 0.6491, lr_0 = 2.2609e-04
Loss = 1.6885e-01, PNorm = 66.4083, GNorm = 0.8094, lr_0 = 2.1878e-04
Validation auc = 0.920482
Epoch 20
Loss = 1.4806e-01, PNorm = 66.4440, GNorm = 0.5690, lr_0 = 2.1170e-04
Loss = 1.8007e-01, PNorm = 66.4873, GNorm = 0.6597, lr_0 = 2.0485e-04
Loss = 1.7210e-01, PNorm = 66.5223, GNorm = 0.7236, lr_0 = 1.9822e-04
Validation auc = 0.926129
Epoch 21
Loss = 1.7939e-01, PNorm = 66.5517, GNorm = 1.1368, lr_0 = 1.9180e-04
Loss = 1.9334e-01, PNorm = 66.5899, GNorm = 1.1185, lr_0 = 1.8560e-04
Loss = 1.6133e-01, PNorm = 66.6298, GNorm = 0.7354, lr_0 = 1.7959e-04
Validation auc = 0.931777
Epoch 22
Loss = 1.6883e-01, PNorm = 66.6593, GNorm = 0.9474, lr_0 = 1.7378e-04
Loss = 1.4614e-01, PNorm = 66.6918, GNorm = 1.0257, lr_0 = 1.6816e-04
Validation auc = 0.930861
Epoch 23
Loss = 1.7630e-01, PNorm = 66.7223, GNorm = 3.2656, lr_0 = 1.6272e-04
Loss = 1.3742e-01, PNorm = 66.7482, GNorm = 1.1770, lr_0 = 1.5745e-04
Loss = 1.6479e-01, PNorm = 66.7777, GNorm = 1.8162, lr_0 = 1.5236e-04
Validation auc = 0.929029
Epoch 24
Loss = 1.2158e-01, PNorm = 66.8082, GNorm = 0.8190, lr_0 = 1.4743e-04
Loss = 1.4858e-01, PNorm = 66.8351, GNorm = 0.6842, lr_0 = 1.4265e-04
Validation auc = 0.926587
Epoch 25
Loss = 1.1493e-01, PNorm = 66.8587, GNorm = 0.8596, lr_0 = 1.3804e-04
Loss = 1.1413e-01, PNorm = 66.8809, GNorm = 0.4648, lr_0 = 1.3357e-04
Loss = 1.5217e-01, PNorm = 66.9063, GNorm = 2.4792, lr_0 = 1.2925e-04
Validation auc = 0.923077
Epoch 26
Loss = 1.4931e-01, PNorm = 66.9330, GNorm = 1.4709, lr_0 = 1.2466e-04
Loss = 1.4250e-01, PNorm = 66.9558, GNorm = 1.0967, lr_0 = 1.2062e-04
Loss = 1.0275e-01, PNorm = 66.9762, GNorm = 0.8921, lr_0 = 1.1672e-04
Validation auc = 0.932234
Epoch 27
Loss = 1.1509e-01, PNorm = 66.9938, GNorm = 1.5602, lr_0 = 1.1294e-04
Loss = 1.1492e-01, PNorm = 67.0166, GNorm = 0.7204, lr_0 = 1.0929e-04
Validation auc = 0.924603
Epoch 28
Loss = 9.6906e-02, PNorm = 67.0310, GNorm = 0.9109, lr_0 = 1.0575e-04
Loss = 1.1979e-01, PNorm = 67.0505, GNorm = 1.0243, lr_0 = 1.0233e-04
Loss = 1.3067e-01, PNorm = 67.0685, GNorm = 1.5918, lr_0 = 1.0000e-04
Validation auc = 0.931013
Epoch 29
Loss = 1.0828e-01, PNorm = 67.0819, GNorm = 0.6292, lr_0 = 1.0000e-04
Loss = 1.0730e-01, PNorm = 67.0977, GNorm = 1.0667, lr_0 = 1.0000e-04
Validation auc = 0.928419
Model 1 best validation auc = 0.932234 on epoch 26
Loading pretrained parameter "encoder.encoder.0.cached_zero_vector".
Loading pretrained parameter "encoder.encoder.0.W_i.weight".
Loading pretrained parameter "encoder.encoder.0.W_h.weight".
Loading pretrained parameter "encoder.encoder.0.W_o.weight".
Loading pretrained parameter "encoder.encoder.0.W_o.bias".
Loading pretrained parameter "ffn.1.weight".
Loading pretrained parameter "ffn.1.bias".
Moving model to cuda
Model 1 test auc = 0.911206
Building model 2
MoleculeModel(
  (sigmoid): Sigmoid()
  (encoder): MPN(
    (encoder): ModuleList(
      (0): MPNEncoder(
        (dropout_layer): Dropout(p=0.05, inplace=False)
        (act_func): ReLU()
        (W_i): Linear(in_features=147, out_features=1700, bias=False)
        (W_h): Linear(in_features=1700, out_features=1700, bias=False)
        (W_o): Linear(in_features=1833, out_features=1700, bias=True)
      )
    )
  )
  (ffn): Sequential(
    (0): Dropout(p=0.05, inplace=False)
    (1): Linear(in_features=1900, out_features=1, bias=True)
  )
)
Number of parameters = 6,259,601
Moving model to cuda
Epoch 0
Loss = 7.7323e-01, PNorm = 61.1509, GNorm = 0.5207, lr_0 = 2.9800e-04
Loss = 7.0601e-01, PNorm = 61.2008, GNorm = 0.7680, lr_0 = 4.7800e-04
Validation auc = 0.720085
Epoch 1
Loss = 6.7612e-01, PNorm = 61.2964, GNorm = 0.8031, lr_0 = 6.7600e-04
Loss = 6.3519e-01, PNorm = 61.4298, GNorm = 1.1425, lr_0 = 8.5600e-04
Loss = 6.4594e-01, PNorm = 61.6056, GNorm = 1.4694, lr_0 = 9.9344e-04
Validation auc = 0.829060
Epoch 2
Loss = 5.9118e-01, PNorm = 61.8095, GNorm = 0.5403, lr_0 = 9.6130e-04
Loss = 5.5523e-01, PNorm = 61.9987, GNorm = 1.7564, lr_0 = 9.3019e-04
Validation auc = 0.872100
Epoch 3
Loss = 5.3915e-01, PNorm = 62.1503, GNorm = 1.0892, lr_0 = 9.0009e-04
Loss = 5.3676e-01, PNorm = 62.3486, GNorm = 0.4754, lr_0 = 8.7096e-04
Loss = 5.5076e-01, PNorm = 62.5084, GNorm = 0.7582, lr_0 = 8.4278e-04
Validation auc = 0.876374
Epoch 4
Loss = 4.9610e-01, PNorm = 62.6778, GNorm = 0.7260, lr_0 = 8.1551e-04
Loss = 5.2820e-01, PNorm = 62.8280, GNorm = 1.8330, lr_0 = 7.8912e-04
Validation auc = 0.872100
Epoch 5
Loss = 4.7086e-01, PNorm = 62.9552, GNorm = 0.4190, lr_0 = 7.6358e-04
Loss = 4.7261e-01, PNorm = 63.1441, GNorm = 1.8015, lr_0 = 7.3888e-04
Loss = 4.3656e-01, PNorm = 63.2843, GNorm = 1.9939, lr_0 = 7.1497e-04
Validation auc = 0.890568
Epoch 6
Loss = 5.0417e-01, PNorm = 63.4392, GNorm = 0.4608, lr_0 = 6.9183e-04
Loss = 4.4955e-01, PNorm = 63.6175, GNorm = 0.5764, lr_0 = 6.6944e-04
Loss = 4.0214e-01, PNorm = 63.7615, GNorm = 0.4634, lr_0 = 6.4778e-04
Validation auc = 0.895299
Epoch 7
Loss = 3.9740e-01, PNorm = 63.9110, GNorm = 1.4651, lr_0 = 6.2682e-04
Loss = 3.9702e-01, PNorm = 64.0717, GNorm = 1.0315, lr_0 = 6.0654e-04
Validation auc = 0.901557
Epoch 8
Loss = 3.5088e-01, PNorm = 64.1967, GNorm = 0.5880, lr_0 = 5.8691e-04
Loss = 3.5890e-01, PNorm = 64.3331, GNorm = 0.6943, lr_0 = 5.6792e-04
Loss = 3.9788e-01, PNorm = 64.4491, GNorm = 1.9182, lr_0 = 5.4954e-04
Validation auc = 0.882173
Epoch 9
Loss = 3.7768e-01, PNorm = 64.5992, GNorm = 0.4980, lr_0 = 5.3176e-04
Loss = 3.3509e-01, PNorm = 64.7461, GNorm = 0.5064, lr_0 = 5.1455e-04
Validation auc = 0.909799
Epoch 10
Loss = 2.6092e-01, PNorm = 64.8737, GNorm = 0.5894, lr_0 = 4.9790e-04
Loss = 3.1251e-01, PNorm = 64.9791, GNorm = 0.8137, lr_0 = 4.8179e-04
Loss = 3.2322e-01, PNorm = 65.0976, GNorm = 1.4710, lr_0 = 4.6620e-04
Validation auc = 0.904457
Epoch 11
Loss = 2.6013e-01, PNorm = 65.2195, GNorm = 0.7190, lr_0 = 4.5111e-04
Loss = 2.7793e-01, PNorm = 65.3326, GNorm = 3.2800, lr_0 = 4.3652e-04
Loss = 3.2246e-01, PNorm = 65.4191, GNorm = 1.0299, lr_0 = 4.2239e-04
Validation auc = 0.902015
Epoch 12
Loss = 3.3139e-01, PNorm = 65.5203, GNorm = 0.5940, lr_0 = 4.0872e-04
Loss = 3.0197e-01, PNorm = 65.6341, GNorm = 0.5262, lr_0 = 3.9550e-04
Validation auc = 0.918040
Epoch 13
Loss = 1.9655e-01, PNorm = 65.7292, GNorm = 0.5250, lr_0 = 3.8270e-04
Loss = 2.6276e-01, PNorm = 65.8081, GNorm = 1.5104, lr_0 = 3.7032e-04
Loss = 3.0980e-01, PNorm = 65.8862, GNorm = 1.0047, lr_0 = 3.5833e-04
Validation auc = 0.911020
Epoch 14
Loss = 2.5106e-01, PNorm = 65.9561, GNorm = 0.9237, lr_0 = 3.4674e-04
Loss = 1.9175e-01, PNorm = 66.0258, GNorm = 1.1235, lr_0 = 3.3552e-04
Validation auc = 0.919719
Epoch 15
Loss = 2.4158e-01, PNorm = 66.0802, GNorm = 1.1216, lr_0 = 3.2466e-04
Loss = 2.1552e-01, PNorm = 66.1431, GNorm = 1.4299, lr_0 = 3.1415e-04
Loss = 2.1538e-01, PNorm = 66.2064, GNorm = 1.3207, lr_0 = 3.0399e-04
Validation auc = 0.927961
Epoch 16
Loss = 1.9818e-01, PNorm = 66.2659, GNorm = 0.6393, lr_0 = 2.9415e-04
Loss = 1.8752e-01, PNorm = 66.3214, GNorm = 1.3811, lr_0 = 2.8463e-04
Loss = 2.6490e-01, PNorm = 66.3695, GNorm = 1.8168, lr_0 = 2.7542e-04
Validation auc = 0.921093
Epoch 17
Loss = 2.1246e-01, PNorm = 66.4214, GNorm = 0.9707, lr_0 = 2.6651e-04
Loss = 2.0597e-01, PNorm = 66.4804, GNorm = 0.6496, lr_0 = 2.5789e-04
Validation auc = 0.926282
Epoch 18
Loss = 1.6582e-01, PNorm = 66.5298, GNorm = 0.9514, lr_0 = 2.4954e-04
Loss = 1.9793e-01, PNorm = 66.5811, GNorm = 0.6864, lr_0 = 2.4147e-04
Loss = 1.9216e-01, PNorm = 66.6296, GNorm = 2.0798, lr_0 = 2.3365e-04
Validation auc = 0.918651
Epoch 19
Loss = 1.4687e-01, PNorm = 66.6761, GNorm = 0.7954, lr_0 = 2.2609e-04
Loss = 1.9133e-01, PNorm = 66.7214, GNorm = 1.1459, lr_0 = 2.1878e-04
Validation auc = 0.923382
Epoch 20
Loss = 1.2580e-01, PNorm = 66.7583, GNorm = 0.7805, lr_0 = 2.1170e-04
Loss = 1.4063e-01, PNorm = 66.8005, GNorm = 0.9055, lr_0 = 2.0485e-04
Loss = 2.1645e-01, PNorm = 66.8373, GNorm = 1.0563, lr_0 = 1.9822e-04
Validation auc = 0.924603
Epoch 21
Loss = 1.4981e-01, PNorm = 66.8836, GNorm = 1.3232, lr_0 = 1.9180e-04
Loss = 1.6122e-01, PNorm = 66.9171, GNorm = 0.6606, lr_0 = 1.8560e-04
Loss = 1.6935e-01, PNorm = 66.9526, GNorm = 1.7157, lr_0 = 1.7959e-04
Validation auc = 0.931929
Epoch 22
Loss = 1.4246e-01, PNorm = 66.9789, GNorm = 0.8023, lr_0 = 1.7378e-04
Loss = 1.6076e-01, PNorm = 67.0107, GNorm = 0.8349, lr_0 = 1.6816e-04
Validation auc = 0.924908
Epoch 23
Loss = 1.1897e-01, PNorm = 67.0390, GNorm = 1.0318, lr_0 = 1.6272e-04
Loss = 1.5043e-01, PNorm = 67.0666, GNorm = 1.1453, lr_0 = 1.5745e-04
Loss = 1.5818e-01, PNorm = 67.0898, GNorm = 0.9628, lr_0 = 1.5236e-04
Validation auc = 0.927198
Epoch 24
Loss = 1.3789e-01, PNorm = 67.1150, GNorm = 0.9772, lr_0 = 1.4743e-04
Loss = 1.2219e-01, PNorm = 67.1443, GNorm = 0.7892, lr_0 = 1.4265e-04
Validation auc = 0.928266
Epoch 25
Loss = 1.4498e-01, PNorm = 67.1678, GNorm = 1.5109, lr_0 = 1.3804e-04
Loss = 1.1291e-01, PNorm = 67.1942, GNorm = 0.9210, lr_0 = 1.3357e-04
Loss = 1.6466e-01, PNorm = 67.2117, GNorm = 1.0916, lr_0 = 1.2925e-04
Validation auc = 0.928419
Epoch 26
Loss = 1.2734e-01, PNorm = 67.2379, GNorm = 0.4636, lr_0 = 1.2466e-04
Loss = 1.3324e-01, PNorm = 67.2624, GNorm = 0.8255, lr_0 = 1.2062e-04
Loss = 1.3153e-01, PNorm = 67.2801, GNorm = 0.9997, lr_0 = 1.1672e-04
Validation auc = 0.927503
Epoch 27
Loss = 1.2298e-01, PNorm = 67.2991, GNorm = 0.8695, lr_0 = 1.1294e-04
Loss = 1.1812e-01, PNorm = 67.3177, GNorm = 1.7589, lr_0 = 1.0929e-04
Validation auc = 0.932387
Epoch 28
Loss = 1.0024e-01, PNorm = 67.3354, GNorm = 0.8552, lr_0 = 1.0575e-04
Loss = 1.0393e-01, PNorm = 67.3535, GNorm = 0.7495, lr_0 = 1.0233e-04
Loss = 1.3630e-01, PNorm = 67.3706, GNorm = 0.8161, lr_0 = 1.0000e-04
Validation auc = 0.929182
Epoch 29
Loss = 1.0829e-01, PNorm = 67.3865, GNorm = 1.1291, lr_0 = 1.0000e-04
Loss = 1.0961e-01, PNorm = 67.4081, GNorm = 1.1091, lr_0 = 1.0000e-04
Validation auc = 0.920177
Model 2 best validation auc = 0.932387 on epoch 27
Loading pretrained parameter "encoder.encoder.0.cached_zero_vector".
Loading pretrained parameter "encoder.encoder.0.W_i.weight".
Loading pretrained parameter "encoder.encoder.0.W_h.weight".
Loading pretrained parameter "encoder.encoder.0.W_o.weight".
Loading pretrained parameter "encoder.encoder.0.W_o.bias".
Loading pretrained parameter "ffn.1.weight".
Loading pretrained parameter "ffn.1.bias".
Moving model to cuda
Model 2 test auc = 0.922229
Building model 3
MoleculeModel(
  (sigmoid): Sigmoid()
  (encoder): MPN(
    (encoder): ModuleList(
      (0): MPNEncoder(
        (dropout_layer): Dropout(p=0.05, inplace=False)
        (act_func): ReLU()
        (W_i): Linear(in_features=147, out_features=1700, bias=False)
        (W_h): Linear(in_features=1700, out_features=1700, bias=False)
        (W_o): Linear(in_features=1833, out_features=1700, bias=True)
      )
    )
  )
  (ffn): Sequential(
    (0): Dropout(p=0.05, inplace=False)
    (1): Linear(in_features=1900, out_features=1, bias=True)
  )
)
Number of parameters = 6,259,601
Moving model to cuda
Epoch 0
Loss = 7.7186e-01, PNorm = 61.1468, GNorm = 2.7258, lr_0 = 2.9800e-04
Loss = 6.7550e-01, PNorm = 61.1966, GNorm = 0.9248, lr_0 = 4.7800e-04
Validation auc = 0.778083
Epoch 1
Loss = 6.6392e-01, PNorm = 61.2830, GNorm = 1.2295, lr_0 = 6.7600e-04
Loss = 5.9515e-01, PNorm = 61.4105, GNorm = 0.5744, lr_0 = 8.5600e-04
Loss = 6.0413e-01, PNorm = 61.5571, GNorm = 0.5283, lr_0 = 9.9344e-04
Validation auc = 0.849359
Epoch 2
Loss = 5.9458e-01, PNorm = 61.7226, GNorm = 0.5378, lr_0 = 9.6130e-04
Loss = 5.6365e-01, PNorm = 61.9078, GNorm = 0.6654, lr_0 = 9.3019e-04
Validation auc = 0.867063
Epoch 3
Loss = 4.9381e-01, PNorm = 62.0919, GNorm = 0.5169, lr_0 = 9.0009e-04
Loss = 5.3115e-01, PNorm = 62.2894, GNorm = 1.0451, lr_0 = 8.7096e-04
Loss = 5.5158e-01, PNorm = 62.4798, GNorm = 0.6663, lr_0 = 8.4278e-04
Validation auc = 0.833639
Epoch 4
Loss = 5.3789e-01, PNorm = 62.6592, GNorm = 1.9232, lr_0 = 8.1551e-04
Loss = 5.5399e-01, PNorm = 62.8331, GNorm = 1.9119, lr_0 = 7.8912e-04
Validation auc = 0.880189
Epoch 5
Loss = 4.8293e-01, PNorm = 63.0110, GNorm = 0.7420, lr_0 = 7.6358e-04
Loss = 4.5999e-01, PNorm = 63.1435, GNorm = 0.4738, lr_0 = 7.3888e-04
Loss = 4.0366e-01, PNorm = 63.3124, GNorm = 0.8982, lr_0 = 7.1497e-04
Validation auc = 0.902473
Epoch 6
Loss = 4.0478e-01, PNorm = 63.4464, GNorm = 1.0367, lr_0 = 6.9183e-04
Loss = 4.3268e-01, PNorm = 63.6260, GNorm = 0.6058, lr_0 = 6.6944e-04
Loss = 4.0875e-01, PNorm = 63.7872, GNorm = 0.5909, lr_0 = 6.4778e-04
Validation auc = 0.890263
Epoch 7
Loss = 3.7607e-01, PNorm = 63.9418, GNorm = 0.5128, lr_0 = 6.2682e-04
Loss = 3.7948e-01, PNorm = 64.0901, GNorm = 1.2555, lr_0 = 6.0654e-04
Validation auc = 0.895452
Epoch 8
Loss = 3.3195e-01, PNorm = 64.2335, GNorm = 0.7118, lr_0 = 5.8691e-04
Loss = 3.5138e-01, PNorm = 64.3997, GNorm = 1.6292, lr_0 = 5.6792e-04
Loss = 3.9297e-01, PNorm = 64.5375, GNorm = 0.5306, lr_0 = 5.4954e-04
Validation auc = 0.901404
Epoch 9
Loss = 3.1178e-01, PNorm = 64.6850, GNorm = 0.9321, lr_0 = 5.3176e-04
Loss = 3.6218e-01, PNorm = 64.8281, GNorm = 0.8976, lr_0 = 5.1455e-04
Validation auc = 0.909035
Epoch 10
Loss = 2.8183e-01, PNorm = 64.9678, GNorm = 1.6829, lr_0 = 4.9790e-04
Loss = 3.4007e-01, PNorm = 65.0836, GNorm = 1.5868, lr_0 = 4.8179e-04
Loss = 3.1029e-01, PNorm = 65.1962, GNorm = 1.0053, lr_0 = 4.6620e-04
Validation auc = 0.917582
Epoch 11
Loss = 2.5197e-01, PNorm = 65.3016, GNorm = 0.5505, lr_0 = 4.5111e-04
Loss = 3.2031e-01, PNorm = 65.3941, GNorm = 0.9607, lr_0 = 4.3652e-04
Loss = 2.9138e-01, PNorm = 65.5089, GNorm = 2.8153, lr_0 = 4.2239e-04
Validation auc = 0.925977
Epoch 12
Loss = 2.5238e-01, PNorm = 65.6170, GNorm = 0.5376, lr_0 = 4.0872e-04
Loss = 2.6487e-01, PNorm = 65.7054, GNorm = 1.0270, lr_0 = 3.9550e-04
Validation auc = 0.916819
Epoch 13
Loss = 2.2386e-01, PNorm = 65.7893, GNorm = 0.5183, lr_0 = 3.8270e-04
Loss = 2.4936e-01, PNorm = 65.8823, GNorm = 0.8444, lr_0 = 3.7032e-04
Loss = 2.7733e-01, PNorm = 65.9702, GNorm = 0.4845, lr_0 = 3.5833e-04
Validation auc = 0.921398
Epoch 14
Loss = 2.8323e-01, PNorm = 66.0413, GNorm = 1.1877, lr_0 = 3.4674e-04
Loss = 2.4181e-01, PNorm = 66.1239, GNorm = 0.7701, lr_0 = 3.3552e-04
Validation auc = 0.925672
Epoch 15
Loss = 2.4133e-01, PNorm = 66.2000, GNorm = 0.7603, lr_0 = 3.2466e-04
Loss = 2.3182e-01, PNorm = 66.2646, GNorm = 0.6174, lr_0 = 3.1415e-04
Loss = 2.0906e-01, PNorm = 66.3266, GNorm = 1.5608, lr_0 = 3.0399e-04
Validation auc = 0.927656
Epoch 16
Loss = 2.6732e-01, PNorm = 66.3933, GNorm = 0.8516, lr_0 = 2.9415e-04
Loss = 1.6882e-01, PNorm = 66.4592, GNorm = 1.3042, lr_0 = 2.8463e-04
Loss = 2.2876e-01, PNorm = 66.5117, GNorm = 1.1002, lr_0 = 2.7542e-04
Validation auc = 0.933150
Epoch 17
Loss = 2.1899e-01, PNorm = 66.5733, GNorm = 0.5493, lr_0 = 2.6651e-04
Loss = 1.7477e-01, PNorm = 66.6380, GNorm = 1.2788, lr_0 = 2.5789e-04
Validation auc = 0.923993
Epoch 18
Loss = 1.2928e-01, PNorm = 66.6935, GNorm = 0.6506, lr_0 = 2.4954e-04
Loss = 2.1563e-01, PNorm = 66.7495, GNorm = 2.0021, lr_0 = 2.4147e-04
Loss = 1.8994e-01, PNorm = 66.7999, GNorm = 0.6115, lr_0 = 2.3365e-04
Validation auc = 0.926740
Epoch 19
Loss = 1.7546e-01, PNorm = 66.8539, GNorm = 0.6983, lr_0 = 2.2609e-04
Loss = 1.7775e-01, PNorm = 66.8996, GNorm = 1.3161, lr_0 = 2.1878e-04
Validation auc = 0.931013
Epoch 20
Loss = 1.8309e-01, PNorm = 66.9428, GNorm = 0.9365, lr_0 = 2.1170e-04
Loss = 1.9073e-01, PNorm = 66.9879, GNorm = 3.1673, lr_0 = 2.0485e-04
Loss = 1.8358e-01, PNorm = 67.0324, GNorm = 1.3901, lr_0 = 1.9822e-04
Validation auc = 0.938645
Epoch 21
Loss = 1.2946e-01, PNorm = 67.0780, GNorm = 0.9764, lr_0 = 1.9180e-04
Loss = 1.8048e-01, PNorm = 67.1217, GNorm = 1.0698, lr_0 = 1.8560e-04
Loss = 1.6480e-01, PNorm = 67.1537, GNorm = 1.0250, lr_0 = 1.7959e-04
Validation auc = 0.934829
Epoch 22
Loss = 1.4455e-01, PNorm = 67.1862, GNorm = 0.7958, lr_0 = 1.7378e-04
Loss = 1.5346e-01, PNorm = 67.2192, GNorm = 1.2073, lr_0 = 1.6816e-04
Validation auc = 0.931777
Epoch 23
Loss = 1.4061e-01, PNorm = 67.2525, GNorm = 0.6330, lr_0 = 1.6272e-04
Loss = 1.4473e-01, PNorm = 67.2818, GNorm = 2.1264, lr_0 = 1.5745e-04
Loss = 1.3022e-01, PNorm = 67.3120, GNorm = 1.0453, lr_0 = 1.5236e-04
Validation auc = 0.927045
Epoch 24
Loss = 1.1810e-01, PNorm = 67.3419, GNorm = 1.7578, lr_0 = 1.4743e-04
Loss = 1.1064e-01, PNorm = 67.3695, GNorm = 1.3987, lr_0 = 1.4265e-04
Validation auc = 0.932998
Epoch 25
Loss = 1.5001e-01, PNorm = 67.3952, GNorm = 0.6561, lr_0 = 1.3804e-04
Loss = 1.1195e-01, PNorm = 67.4196, GNorm = 1.4302, lr_0 = 1.3357e-04
Loss = 9.9164e-02, PNorm = 67.4424, GNorm = 0.8078, lr_0 = 1.2925e-04
Validation auc = 0.932845
Epoch 26
Loss = 9.6514e-02, PNorm = 67.4629, GNorm = 0.7561, lr_0 = 1.2466e-04
Loss = 1.1110e-01, PNorm = 67.4837, GNorm = 1.7719, lr_0 = 1.2062e-04
Loss = 1.2890e-01, PNorm = 67.5062, GNorm = 0.8949, lr_0 = 1.1672e-04
Validation auc = 0.927350
Epoch 27
Loss = 1.0552e-01, PNorm = 67.5269, GNorm = 1.9629, lr_0 = 1.1294e-04
Loss = 1.1211e-01, PNorm = 67.5485, GNorm = 0.8540, lr_0 = 1.0929e-04
Validation auc = 0.925519
Epoch 28
Loss = 1.1853e-01, PNorm = 67.5647, GNorm = 2.1106, lr_0 = 1.0575e-04
Loss = 9.7286e-02, PNorm = 67.5813, GNorm = 1.8112, lr_0 = 1.0233e-04
Loss = 9.1741e-02, PNorm = 67.5954, GNorm = 1.3240, lr_0 = 1.0000e-04
Validation auc = 0.925672
Epoch 29
Loss = 8.7084e-02, PNorm = 67.6149, GNorm = 1.2812, lr_0 = 1.0000e-04
Loss = 9.3082e-02, PNorm = 67.6327, GNorm = 1.3498, lr_0 = 1.0000e-04
Validation auc = 0.930556
Model 3 best validation auc = 0.938645 on epoch 20
Loading pretrained parameter "encoder.encoder.0.cached_zero_vector".
Loading pretrained parameter "encoder.encoder.0.W_i.weight".
Loading pretrained parameter "encoder.encoder.0.W_h.weight".
Loading pretrained parameter "encoder.encoder.0.W_o.weight".
Loading pretrained parameter "encoder.encoder.0.W_o.bias".
Loading pretrained parameter "ffn.1.weight".
Loading pretrained parameter "ffn.1.bias".
Moving model to cuda
Model 3 test auc = 0.926363
Building model 4
MoleculeModel(
  (sigmoid): Sigmoid()
  (encoder): MPN(
    (encoder): ModuleList(
      (0): MPNEncoder(
        (dropout_layer): Dropout(p=0.05, inplace=False)
        (act_func): ReLU()
        (W_i): Linear(in_features=147, out_features=1700, bias=False)
        (W_h): Linear(in_features=1700, out_features=1700, bias=False)
        (W_o): Linear(in_features=1833, out_features=1700, bias=True)
      )
    )
  )
  (ffn): Sequential(
    (0): Dropout(p=0.05, inplace=False)
    (1): Linear(in_features=1900, out_features=1, bias=True)
  )
)
Number of parameters = 6,259,601
Moving model to cuda
Epoch 0
Loss = 7.8450e-01, PNorm = 61.1706, GNorm = 3.0100, lr_0 = 2.9800e-04
Loss = 6.8922e-01, PNorm = 61.2248, GNorm = 1.2873, lr_0 = 4.7800e-04
Validation auc = 0.826160
Epoch 1
Loss = 6.6445e-01, PNorm = 61.3208, GNorm = 1.0430, lr_0 = 6.7600e-04
Loss = 6.0979e-01, PNorm = 61.4350, GNorm = 1.5185, lr_0 = 8.5600e-04
Loss = 5.8646e-01, PNorm = 61.6012, GNorm = 0.6558, lr_0 = 9.9344e-04
Validation auc = 0.865079
Epoch 2
Loss = 5.1499e-01, PNorm = 61.7972, GNorm = 0.8937, lr_0 = 9.6130e-04
Loss = 5.7612e-01, PNorm = 61.9577, GNorm = 0.6158, lr_0 = 9.3019e-04
Validation auc = 0.883242
Epoch 3
Loss = 5.5899e-01, PNorm = 62.1446, GNorm = 1.4153, lr_0 = 9.0009e-04
Loss = 5.6148e-01, PNorm = 62.3245, GNorm = 0.8624, lr_0 = 8.7096e-04
Loss = 5.3712e-01, PNorm = 62.5253, GNorm = 0.6201, lr_0 = 8.4278e-04
Validation auc = 0.889194
Epoch 4
Loss = 4.8424e-01, PNorm = 62.7285, GNorm = 1.6446, lr_0 = 8.1551e-04
Loss = 4.6964e-01, PNorm = 62.8640, GNorm = 1.7292, lr_0 = 7.8912e-04
Validation auc = 0.900031
Epoch 5
Loss = 3.2276e-01, PNorm = 63.0359, GNorm = 0.5967, lr_0 = 7.6358e-04
Loss = 4.4606e-01, PNorm = 63.2140, GNorm = 0.6017, lr_0 = 7.3888e-04
Loss = 4.4306e-01, PNorm = 63.3592, GNorm = 0.7042, lr_0 = 7.1497e-04
Validation auc = 0.905983
Epoch 6
Loss = 4.4643e-01, PNorm = 63.5331, GNorm = 0.8616, lr_0 = 6.9183e-04
Loss = 3.7399e-01, PNorm = 63.6813, GNorm = 0.4997, lr_0 = 6.6944e-04
Loss = 3.7648e-01, PNorm = 63.8461, GNorm = 1.3206, lr_0 = 6.4778e-04
Validation auc = 0.913309
Epoch 7
Loss = 4.2893e-01, PNorm = 63.9614, GNorm = 0.4857, lr_0 = 6.2682e-04
Loss = 3.3957e-01, PNorm = 64.1335, GNorm = 1.0247, lr_0 = 6.0654e-04
Validation auc = 0.912698
Epoch 8
Loss = 3.6751e-01, PNorm = 64.2640, GNorm = 0.7415, lr_0 = 5.8691e-04
Loss = 3.7349e-01, PNorm = 64.3739, GNorm = 1.1770, lr_0 = 5.6792e-04
Loss = 3.2642e-01, PNorm = 64.5243, GNorm = 1.0952, lr_0 = 5.4954e-04
Validation auc = 0.912393
Epoch 9
Loss = 3.3212e-01, PNorm = 64.6472, GNorm = 2.7031, lr_0 = 5.3176e-04
Loss = 3.3501e-01, PNorm = 64.7771, GNorm = 0.4748, lr_0 = 5.1455e-04
Validation auc = 0.910714
Epoch 10
Loss = 2.5398e-01, PNorm = 64.8920, GNorm = 1.1760, lr_0 = 4.9790e-04
Loss = 2.8854e-01, PNorm = 65.0095, GNorm = 0.6237, lr_0 = 4.8179e-04
Loss = 2.8439e-01, PNorm = 65.1073, GNorm = 0.7500, lr_0 = 4.6620e-04
Validation auc = 0.924145
Epoch 11
Loss = 2.9712e-01, PNorm = 65.2062, GNorm = 0.9518, lr_0 = 4.5111e-04
Loss = 2.9110e-01, PNorm = 65.3062, GNorm = 1.0638, lr_0 = 4.3652e-04
Loss = 2.9859e-01, PNorm = 65.3964, GNorm = 1.0650, lr_0 = 4.2239e-04
Validation auc = 0.911172
Epoch 12
Loss = 2.8916e-01, PNorm = 65.5085, GNorm = 1.9005, lr_0 = 4.0872e-04
Loss = 2.6944e-01, PNorm = 65.5941, GNorm = 1.6492, lr_0 = 3.9550e-04
Validation auc = 0.927198
Epoch 13
Loss = 2.8329e-01, PNorm = 65.6730, GNorm = 0.5736, lr_0 = 3.8270e-04
Loss = 2.6747e-01, PNorm = 65.7603, GNorm = 1.3106, lr_0 = 3.7032e-04
Loss = 2.3180e-01, PNorm = 65.8409, GNorm = 0.7902, lr_0 = 3.5833e-04
Validation auc = 0.925366
Epoch 14
Loss = 2.6090e-01, PNorm = 65.9166, GNorm = 2.4451, lr_0 = 3.4674e-04
Loss = 2.4953e-01, PNorm = 65.9867, GNorm = 0.5737, lr_0 = 3.3552e-04
Validation auc = 0.927198
Epoch 15
Loss = 1.6215e-01, PNorm = 66.0525, GNorm = 0.6157, lr_0 = 3.2466e-04
Loss = 2.0414e-01, PNorm = 66.1020, GNorm = 1.1292, lr_0 = 3.1415e-04
Loss = 2.2941e-01, PNorm = 66.1684, GNorm = 0.8618, lr_0 = 3.0399e-04
Validation auc = 0.936508
Epoch 16
Loss = 1.9523e-01, PNorm = 66.2362, GNorm = 0.8487, lr_0 = 2.9415e-04
Loss = 2.2235e-01, PNorm = 66.3044, GNorm = 0.9225, lr_0 = 2.8463e-04
Loss = 2.2772e-01, PNorm = 66.3685, GNorm = 0.8788, lr_0 = 2.7542e-04
Validation auc = 0.929945
Epoch 17
Loss = 1.9188e-01, PNorm = 66.4230, GNorm = 0.7814, lr_0 = 2.6651e-04
Loss = 2.0813e-01, PNorm = 66.4787, GNorm = 1.3293, lr_0 = 2.5789e-04
Validation auc = 0.930708
Epoch 18
Loss = 1.7349e-01, PNorm = 66.5261, GNorm = 0.6530, lr_0 = 2.4954e-04
Loss = 1.8827e-01, PNorm = 66.5803, GNorm = 0.6734, lr_0 = 2.4147e-04
Loss = 1.9361e-01, PNorm = 66.6270, GNorm = 1.0460, lr_0 = 2.3365e-04
Validation auc = 0.927045
Epoch 19
Loss = 1.7750e-01, PNorm = 66.6756, GNorm = 0.6994, lr_0 = 2.2609e-04
Loss = 1.6604e-01, PNorm = 66.7320, GNorm = 0.5785, lr_0 = 2.1878e-04
Validation auc = 0.936508
Epoch 20
Loss = 1.1722e-01, PNorm = 66.7667, GNorm = 0.8823, lr_0 = 2.1170e-04
Loss = 1.7816e-01, PNorm = 66.8079, GNorm = 1.0722, lr_0 = 2.0485e-04
Loss = 1.5460e-01, PNorm = 66.8571, GNorm = 0.9768, lr_0 = 1.9822e-04
Validation auc = 0.934829
Epoch 21
Loss = 1.5642e-01, PNorm = 66.8885, GNorm = 1.2068, lr_0 = 1.9180e-04
Loss = 1.5372e-01, PNorm = 66.9260, GNorm = 0.9403, lr_0 = 1.8560e-04
Loss = 1.5113e-01, PNorm = 66.9639, GNorm = 0.9109, lr_0 = 1.7959e-04
Validation auc = 0.934524
Epoch 22
Loss = 1.2700e-01, PNorm = 66.9970, GNorm = 1.1622, lr_0 = 1.7378e-04
Loss = 1.8117e-01, PNorm = 67.0309, GNorm = 1.1793, lr_0 = 1.6816e-04
Validation auc = 0.937424
Epoch 23
Loss = 1.7510e-01, PNorm = 67.0633, GNorm = 0.9958, lr_0 = 1.6272e-04
Loss = 1.2856e-01, PNorm = 67.0940, GNorm = 0.6145, lr_0 = 1.5745e-04
Loss = 1.1927e-01, PNorm = 67.1215, GNorm = 1.0061, lr_0 = 1.5236e-04
Validation auc = 0.934982
Epoch 24
Loss = 1.1075e-01, PNorm = 67.1491, GNorm = 0.7101, lr_0 = 1.4743e-04
Loss = 1.1785e-01, PNorm = 67.1752, GNorm = 1.0607, lr_0 = 1.4265e-04
Validation auc = 0.933150
Epoch 25
Loss = 1.1720e-01, PNorm = 67.1952, GNorm = 1.0286, lr_0 = 1.3804e-04
Loss = 1.3078e-01, PNorm = 67.2148, GNorm = 0.9657, lr_0 = 1.3357e-04
Loss = 1.0077e-01, PNorm = 67.2385, GNorm = 0.7718, lr_0 = 1.2925e-04
Validation auc = 0.934676
Epoch 26
Loss = 1.2376e-01, PNorm = 67.2675, GNorm = 2.8893, lr_0 = 1.2466e-04
Loss = 9.6182e-02, PNorm = 67.2931, GNorm = 0.4683, lr_0 = 1.2062e-04
Loss = 1.4553e-01, PNorm = 67.3160, GNorm = 1.2444, lr_0 = 1.1672e-04
Validation auc = 0.931777
Epoch 27
Loss = 1.0904e-01, PNorm = 67.3407, GNorm = 0.7206, lr_0 = 1.1294e-04
Loss = 1.2571e-01, PNorm = 67.3573, GNorm = 1.9637, lr_0 = 1.0929e-04
Validation auc = 0.933455
Epoch 28
Loss = 7.2609e-02, PNorm = 67.3755, GNorm = 0.6871, lr_0 = 1.0575e-04
Loss = 1.0157e-01, PNorm = 67.3934, GNorm = 0.8524, lr_0 = 1.0233e-04
Loss = 1.0749e-01, PNorm = 67.4111, GNorm = 1.6429, lr_0 = 1.0000e-04
Validation auc = 0.936355
Epoch 29
Loss = 1.1295e-01, PNorm = 67.4240, GNorm = 1.6346, lr_0 = 1.0000e-04
Loss = 8.5828e-02, PNorm = 67.4403, GNorm = 0.9006, lr_0 = 1.0000e-04
Validation auc = 0.934219
Model 4 best validation auc = 0.937424 on epoch 22
Loading pretrained parameter "encoder.encoder.0.cached_zero_vector".
Loading pretrained parameter "encoder.encoder.0.W_i.weight".
Loading pretrained parameter "encoder.encoder.0.W_h.weight".
Loading pretrained parameter "encoder.encoder.0.W_o.weight".
Loading pretrained parameter "encoder.encoder.0.W_o.bias".
Loading pretrained parameter "ffn.1.weight".
Loading pretrained parameter "ffn.1.bias".
Moving model to cuda
Model 4 test auc = 0.936467
Ensemble test auc = 0.925903
5-fold cross validation
	Seed 0 ==> test auc = 0.926515
	Seed 1 ==> test auc = 0.906212
	Seed 2 ==> test auc = 0.916717
	Seed 3 ==> test auc = 0.932778
	Seed 4 ==> test auc = 0.925903
Overall test auc = 0.921625 +/- 0.009255
Elapsed time = 0:41:43
