# Supplementary material for: Data-Driven Derivation of Molecular Substructures That Enhance Drug Activity in Gram-Negative Bacteria
Source: J Med Chem. 2022 Apr 15;65(8):6088–99. doi: 10.1021/acs.jmedchem.1c01984 (PMC9059115; doi:10.1021/acs.jmedchem.1c01984)
Supplement: Supplementary file 2 — jm1c01984_si_002.csv [file jm1c01984_si_002.csv]

SMILES	Class	Comment
N#CCS(C1=C([N+]([O-])=O)N=CN1C)=O	1
FC1=CC2=C(N(C3CC3)C=C(C(NC4=CC=C(C(O5)=NNC5=S)C=C4)=O)C2=O)C(OC)=C1N6CC7CCCNC7C6.Cl	1
CC1=C(C2=CC=C(C=C2)C3=CC=CC=C3)C(C)=C(C)C1C.NC4=NC(NC5=CC=CC=C5)=N[Ir@](C)(N4)Cl	1
CC1=C(C2=CC=C(C=C2)C3=CC=CC=C3)C(C)=C(C)C1C.NC4=NC(NC5=CC=C(C=C5)F)=N[Ir@](C)(N4)Cl	1
CC1=C(C2=CC=C(C=C2)C3=CC=CC=C3)C(C)=C(C)C1C.NC4=NC(NCCC5=CC=CC=C5)=N[Ir@](C)(N4)Cl	1
c1(ccc(\C=N\c2ccccc2)o1)[N+](=O)[O-]	1
C(F)(C(NCCC(F)([N+](=O)[O-])[N+](=O)[O-])=O)([N+](=O)[O-])[N+](=O)[O-]	1
NC1=NON=C1[N+]2=NC3=NON=C3[N-]2	1
N12C(SCC(CSc3nnc(C)s3)=C1C(=O)[O-])C(C2=O)NC(=O)Cn(cnn4)n4.[Na+]	1
[N+](=O)([O-])c1ccc(c2c1cccn2)OC(=O)c3ccc(cc3Cl)Cl	1
CC1=C(C2=CC=C(C=C2)C3=CC=CC=C3)C(C)=C(C)C1C.NC4=NC(NC5=CC=CC=C5C)=N[Ir@](C)(N4)Cl	1
CN1CCN(C2=C(OCC3C)C(N3C=C(C(NC4=CC=C(C(O5)=NNC5=S)C=C4)=O)C6=O)=C6C=C2F)CC1.Cl	1
C1(N2C(S3)=NCCC2)=C3C(c(cccc4)c4C1=O)=O.Cl	1
C1(N2C(S3)=NCCC2)=C3C(c(cccc4)c4C1=O)=O.Cl	1
C1(N2C(S3)=NCCC2)=C3C(c(cccc4)c4C1=O)=O.Cl	1
C1(N2C(S3)=NCCC2)=C3C(c(cccc4)c4C1=O)=O.Cl	1
C1(N2C(S3)=NCCC2)=C3C(c(cccc4)c4C1=O)=O.Cl	1
C1(N2C(S3)=NCCC2)=C3C(c(cccc4)c4C1=O)=O.Cl	1
c1(no[n+]2[O-])c2cccc1[N+](=O)[O-]	1
[n+]12c(c(ccc1)c3)c(cc3)SCC2(C)C[Hg]Br.[Br-]	1
C(C(O)=O)(=CN(CC)c1c2cc(c(N(CC3)CCN3C(=S)NC(=O)c4c(cccc4OC)OC)c1)F)C2=O	1
C(C(O)=O)(=C1)C(=O)c(c2N1C3CC3)cc(c(N(CC4)CCN4C(=S)NC(=O)c5ccc(cc5)Cl)c2)F	1
c1(N)c2c(non2)c3c(non3)c1	0
CC1=CC=CC=C1NC2=CC=CC=C2C3=CC=CC=C3[N+]([O-])=O	0
CN1C=C(NC(C(C=C2)=CN=C2/C=C/C3=CC=C(N(C)C)C=C3)=O)C=C1C(NC4=CN(C)C(C(NCCN(C)C)=O)=C4)=O.OC(C(F)(F)F)=O.OC(C(F)(F)F)=O	0
CN1C=C(NC(C(C=C2)=CC=C2/C=C/C3=CC(C=CC=C4)=C4N=C3)=O)C=C1C(NC5=CN(C)C(C(NCCN(C)C)=O)=C5)=O.OC(C(F)(F)F)=O.OC(C(F)(F)F)=O	0
CN1C=C(NC(C(C=C2)=CC=C2/C=C/C3=CC(C=CC=C4)=C4N=C3)=O)C=C1C(NC5=CN(CCCN=[N+]=[N-])C(C(NCCN6CCOCC6)=O)=C5)=O.OC(C(F)(F)F)=O.OC(C(F)(F)F)=O	0
O=C(NC1=CN(C)C(C(NCCN2CCOCC2)=O)=C1)C(C=C3)=CC=C3/C=C/C4=CC5=C(C=CC=C5)N=C4.OC(C(F)(F)F)=O.OC(C(F)(F)F)=O	0
O=C(N([H])C1=CN(C)C(C(N(C2=CN(C)C(C(N([H])CCC(N)=N)=O)=C2)[H])=O)=C1)C3=CC=C(/C=C/C4=CC=CC(OC)=C4)C=C3.OC(C(F)(F)F)=O	0
O=C(N([H])C1=CN(C)C(C(N(C2=CN(C)C(C(N([H])CCC(N)=N)=O)=C2)[H])=O)=C1)C3=CC=C(/C=C/C4=CC=C(OC)C=C4)N=C3.OC(C(F)(F)F)=O.OC(C(F)(F)F)=O	0
CN1C=C(NC(C(C=C2)=CN=C2/C=C/C3=CC=C(N(C)C)C=C3)=O)C=C1C(NC4=CN(C)C(C(NCCN(C)C)=O)=C4)=O.OC(C(F)(F)F)=O	0
CN1C=C(NC(C(C=C2)=CC=C2/C=C/C3=CC(C=CC=C4)=C4N=C3)=O)C=C1C(NC5=CN(C)C(C(NCCN(C)C)=O)=C5)=O.OC(C(F)(F)F)=O.OC(C(F)(F)F)=O	0
CN1C=C(NC(C(C=C2)=CC=C2/C=C/C3=CC(C=CC=C4)=C4N=C3)=O)C=C1C(NC5=CN(C(C)C)C(C(NCCN6CCOCC6)=O)=C5)=O.OC(C(F)(F)F)=O.OC(C(F)(F)F)=O	0
OCC1=CC=C[N+]([Pt+]2(C)([N+]3=C(C4=CC=C3)C5=C(C6=C4N=C7CCC=CC7=N6)C=CC=[N+]52)(C)C)=C1.F[P-](F)(F)(F)(F)F	0
[N+]1(C2=NON=C2N3CCOCC3)=NC4=NON=C4[N-]1	0
CC(C)CCC1=C(C(NCCCN(C)C)=O)N=C(NC(C2=CC(NC(C3=CC(NC(C4=C(C(F)(F)F)N=C(N)S4)=O)=CN3C)=O)=CN2C)=O)S1.OC(C(F)(F)F)=O	0
[O-][N+](C(N=N1)=NN1CC(C2=CC=CC=C2)=O)=O	0
c1(ccccc1C(NCCCCCCCCCCCCCCCCCC)=O)C(c2ccccc2)=O	0
n12c(nnn1)c(N)nc(non3)c23	0
c1(c(C)nn2c3ccccc3)c2OC(N)=C(C#N)C14c5c(NC4=O)cccc5	0
[N+](=O)([O-])c(ccc(c1\C=N\NC(COc2c(C)cccc2C)=O)O)c1	0
[N+](=O)([O-])c(ccc(c1\C=N\c(cn2)cnc2N)O)c1	0
N1(c2cccc(cccc3)c23)C(=O)c(c4)c(c(c5)C1=O)c(cc4[N+](=O)[O-])cc5[N+](=O)[O-]	0
[N+](=O)([O-])c1cccc(OCC(=O)N\N=C\c(cc2Br)cc(c2O)Br)c1	0
c12c(cccn1)c(ccc2O)COC	0
C(C#N)(C1c2ccc(cc2)F)=C(SCC(N)=O)NC(C)=C1C(C)=O	0
c1(ccc(\C=N\NC(CNc2ccccc2C)=O)o1)[N+](=O)[O-]	0
c(cc(cc1[N+](=O)[O-])[N+](=O)[O-])([N+](=O)[O-])c1NCCCO	0
C(=C/c1ccc(cc1Cl)Cl)(/C(C)=NN2c3ccccc3)\C2=O	0
N1(Nc(cc2)ccc2Cl)C(=O)c(cc3)c(c(ccc4[N+](=O)[O-])C1=O)c4c3[N+](=O)[O-]	0
C(COc1cccc(Br)c1)(NCCCCCCCCCNC(COc2cccc(Br)c2)=O)=O	0
N1(Nc2ccccc2C)C(=O)c(cc3)c(c(ccc4[N+](=O)[O-])C1=O)c4c3[N+](=O)[O-]	0
N1(c(ccc(c2C(O)=O)Cl)c2)C(=O)c(cc3)c(c(ccc4[N+](=O)[O-])C1=O)c4c3[N+](=O)[O-]	0
c1(ccc(\C=N\NC(COc(cccc2[N+](=O)[O-])c2)=O)o1)[N+](=O)[O-]	0
S(=O)(=O)(c(cc1)ccc1[N+](=O)[O-])Nc2c(C)cccc2C	0
N1(c2ccccc2O)C(=O)c(cc3)c(c(ccc4[N+](=O)[O-])C1=O)c4c3[N+](=O)[O-]	0
N1(c(cc2)ccc2[N+](=O)[O-])C(=O)c(c3)c(c(c4)C1=O)c(cc3[N+](=O)[O-])cc4[N+](=O)[O-]	0
[N+](=O)([O-])c1cccc(\C=N\c2cccc(Cl)c2Cl)c1O	0
[N+](=O)([O-])c(ccc(c1\C=N\c2cccc(Cl)c2Cl)O)c1	0
N1C(=O)\C(\SC1=S)=C/c2ccccc2Cl	0
[N+](=O)([O-])\C=C\c1ccc(cc1Cl)Cl	0
C(=O)(c1ccc(c2c1)cccc2)Nc(ccc(c34)OCCO3)c4	0
S(=O)(=O)(c1ccc(cc1)CCCl)Nc(cc2)c(C)cc2[N+](=O)[O-]	0
c1(OC(=O)c2cc(F)c(cc2Cl)F)c(Cl)c(Cl)c(c(Cl)c1Cl)Cl	0
N1(CNc2cccc(F)c2)C(=O)\C(\SC1=S)=C/c3cccc(F)c3	0
C1(=O)Oc(c(c2)S1)cc(c2OC(OCCCl)=O)Br	0
[N+](=O)([O-])c1cc(ccc1Cl)\C=N\c(ccc(c2Cl)F)c2	0
N1(CNc2ccc(cc2C)I)C(=O)\C(\SC1=S)=C/c3ccccc3Cl	0
C(F)(F)(C(F)(F)C(F)(F)C(F)(F)F)C(F)(F)C(F)(F)C(=O)N\N=C\c(c(O)ccc1[N+](=O)[O-])c1	0
N1(CNc(cc2)ccc2c3ccccc3)C(=O)\C(\SC1=S)=C/c4ccc(cc4Cl)Cl	0
N1(CNc2cccc(F)c2)C(=O)\C(\SC1=S)=C/c3ccccc3Cl	0
c1(\C=N\NC(CNC(=O)C(c2ccccc2)c3ccccc3)=O)c(cc(cc1[N+](=O)[O-])[N+](=O)[O-])[N+](=O)[O-]	0
[N+](=O)([O-])c(ccc(c1\C=N\c2c(C)cccc2O)O)c1	0
N1(CNc(cc2)ccc2C(OC)=O)C(=O)\C(\SC1=S)=C/c3cccc(Cl)c3Cl	0
c1(c(ccc(c1)[N+](=O)[O-])Oc2cccc(c2)\C=N\NC(=O)c(cccn3)c3)[N+](=O)[O-]	0
N1(NC(=O)c2ccccc2[N+](=O)[O-])C(=O)c(cc3)c(c(ccc4[N+](=O)[O-])C1=O)c4c3[N+](=O)[O-]	0
N1(CNc2c(C)ccc(Cl)c2)C(=O)\C(\SC1=S)=C/c3cccc(Cl)c3Cl	0
N1(CNc(cc2)ccc2CC)C(=O)\C(\SC1=S)=C\c3cccc(Cl)c3Cl	0
S(=O)(=O)(c(cccn1)c1)Nc2ccc(cc2C(=O)Nc(cc3)ccc3Cl)Cl	0
OCC(C)(C)[C@@H](O)C(NCCC(NCCCCCCC)=O)=O	0
c1(c(C)nn2c3ccccc3)c2OC(=C(C#N)C14c5c(NC4=O)ccc(Br)c5)N.[Na+]	0
c1(ccc(\C=N\NC(CNc2cccc(cccc3)c23)=O)o1)[N+](=O)[O-]	0
S(=O)(=O)(c(ccc(c1[N+](=O)[O-])Cl)c1)Nc2ccc(cc2C(=O)Nc3c(Cl)ccc(Cl)c3)Cl	0
c1(c(C)nn2c3ccccc3)c2OC(=C(C#N)C14c5c(NC4=O)ccc(F)c5)N.[Na+]	0
c1(NC(C)CCCN(CC)CC)c(ccc(c2)Cl)c2nc(\C=C\c(cc3)ccc3Br)n1	0
[N+](=O)([O-])c(ccc(c1\C=N\c2ccc(c(cccn3)c23)Br)O)c1	0
n1(CC(O)CN2CCCCC2)c3c(c(cc(Br)cc4)c14)cc(Br)cc3	0
c1(ccc(\C=N\NC(COc2ccc(cc2Br)Cl)=O)o1)[N+](=O)[O-]	0
S(=O)(=O)(c(cc1)ccc1[N+](=O)[O-])Oc(cc2)ccc2\C=N\c3ccc(cc3C)C	0
[N+](=O)([O-])c(ccc(c1\C=N\NC(CCC(=O)Nc2cccc(Br)c2)=O)O)c1	0
C(=C/c(ccc(c1OC)OC)c1)(/c2c3cccc2)\c4c3ccc(C(CCCCN5CCCCC5)=O)c4	0
C(=C\c(cc1)ccc1N(C)C)(/c2c3cccc2)\c4c3ccc(C(CCCCN5CCCCC5)=O)c4.Cl	0
S(NCCCCCCCCCCCCCCCCCC)(=O)(=O)c1ccc(cc1)CCCl	0
[n+](cc1)(ccc1c(cc2)cc[n+]2CCCN)CI.[Br-]	0
c1(ccc(\C=N\NC(=O)c(cc2OC)cc(c2OC)OC)o1)[N+](=O)[O-]	0
[n+]1(c(cc2)ccc2[N+](=O)[O-])noc([O-])n1	0
[n+]1(c(cc2)ccc2[N+](=O)[O-])noc([O-])n1	0
C1(=O)c2c(cccc2)c(c3C1=O)cccc3	0
c1(CC2(C)C)c(ccc(cccc3)c13)C=N2	0
[P+](c1ccccc1)(c2ccccc2)(c3ccccc3)Cc4cccc(N)c4.[I-]	0
[N+](=O)([O-])c(ccc(c1\C=N\NC(=O)c(cccn2)c2)OC(c3ccccc3)=O)c1	0
[N+](=O)([O-])c(ccc(c1\C=N\NC(=O)c(cccn2)c2)OC(=O)c3cccc(Br)c3)c1	0
[P+](c1ccccc1)(c2ccccc2)(c3ccccc3)c4cccc(N)c4.[I-]	0
c1(nonc1c2ccccc2)[N+]([O-])=Nc3nonc3c4ccccc4	0
N1(C)\C(=C\C=C\c2cc(c3ccccc3)cc(c4ccccc4)[o+]2)\C(c(cccc5)c15)(C)C	0
[N+](=O)([O-])c1ccc(cc1NCCOc(cc2)ccc2CC)N3CCNC(C)C3	0
N1C(=O)\C(\SC1=S)=C\c2ccc(cc2Cl)Cl	0
C(c(ccc(c1)N(CC)CC)c12)(c3ccccc3C(O)=O)=C4C(O2)=C\C(=[N+](\CC)/CC)\C=C4.[Cl-]	0
[n+]1([O-])n(C(C)CC)nc(NC([H])=O)c1[N+](=O)[O-]	0
[N+](=O)([O-])c(ccc(c1\C=N\NC(CNC(=O)c2cccc(F)c2)=O)O)c1	0
[N+](=O)([O-])c(ccc(c1\C=N\c(c(Cl)cc(c2NC(c3ccccc3)=O)Cl)c2)O)c1	0
NC1=NC(NC2=CC=CC=C2)=N[Ir](N1)[P-]34C[N@]5C[N@@](C4)CN(C5)C3.CC6=C(C7=CC=C(C=C7)C8=CC=CC=C8)C(C)=C(C)C6C.[Cl-]	0
c(ccc(c1Cl)Cl)(C(CCNc2ccccc2Br)=O)c1	0
[N+](=O)([O-])c1ccc(cc1NCCOc(cc2)ccc2CC)N(CC3C)CC(N3)C	0
C(=C\c(c(O)ccc1[N+](=O)[O-])c1)(/C2=O)\C(=O)N(C(=O)N2C)C	0
c1(cc(cc([nH]n2)c1c2)[N+](=O)[O-])[N+](=O)[O-]	0
C1(C(Oc(c23)cc(c(C)c2)NCC)=CC(=[N+]([H])CC)C(C)=C1)=C3c4ccccc4C(OCC)=O.C(C(C)C)(=O)[O-]	0
c1(\N=C\c(c(O)ccc2[N+](=O)[O-])c2)n(c3ccccc3)ncc1C(OCC)=O	0
S(=O)(=O)(c(cccc1C(=O)Oc2cccc(cccn3)c23)c1)N4CCCCC4	0
n1(nnc(C(=O)N\N=C\c(ccc(c2[N+](=O)[O-])O)c2)c1CN(CC)CC)c3nonc3N	0
N(=C(N\N=C\c(c(O)ccc1[N+](=O)[O-])c1)NN=C2Cc(ccc(c3OC)OC)c3)C2=O	0
N(COc(c12)ccc(c1)[N+](=O)[O-])(c(cccc3)c34)C2OC4(c5ccccc5)c6ccccc6	0
CC(/C=C/C=C/C(NCCC(NC(C(NC(C(NC(C(NC(Cc1ccc(OC2OCC(C(C2O)O)O)cc1)C(NC(C)C(C(NC(CC(c3c(O)cc(O)cc3)=O)C(NC(C(N4CCCC4C(O)=O)=O)C)=O)=O)NC(CNC(C(NC(CNC(C(NC(N(N)CC(C)C)=O)CC(C)=O)=O)=O)CO)=O)=O)=O)=O)CC(C(O)=O)O)=O)CC(c5ccccc5)O)=O)CCCN)=O)=O)C	0
n(nnc1C(=O)N\N=C\c(c(O)ccc2[N+](=O)[O-])c2)(c1COC)c3nonc3N	0
c(cc1c2\C(=C\C=C(/C=C3)\c(cccc4)c4N3C)\C=N1)cc2.I	0
[N+](=O)([O-])c(ccc(c1\C=N\NC(Cc2ccccc2)=O)O)c1	0
c1(ccc(cc1[N+](=O)[O-])[N+](=O)[O-])C(=O)Oc2cccc(cccn3)c23	0
c1(C2=O)c(n(c(C)n1)c3ccccc3)C(c4c2non4)=O	0
C(F)(F)(C(C)OS(=O)(=O)c1ccc(cc1)N)[N+](=O)[O-]	0
C1(O)(CC(=O)c(c2O1)ccc(cccc3)c23)C(F)(F)C(F)(F)OC(F)(F)F	0
[N+](=O)([O-])c(ccc(c1\C=N\c2ncccc2NC(OCC)=O)O)c1	0
N1(C(=O)CSC1=S)c(c2)cc(cc2[N+](=O)[O-])[N+](=O)[O-]	0
C1(C#N)(C#N)C(c2ccc(cc2)SC)C(C3)C(C(C#N)=C1N)=CCN3CC	0
c1(\N=C\c(c(O)ccc2[N+](=O)[O-])c2)c(c3ccc(c(OCC)c3)O)nc(cccc4)n14	0
c(c1c(cc2)ccc2O)nc(non3)c3n1	0
c1(n2)c(c3c(cccc3)C1=O)nc4c2non4	0
[N+](=O)([O-])c(cc(cc1[N+](=O)[O-])C(=O)OCc2nonc2COC(=O)c(cc(cc3[N+](=O)[O-])[N+](=O)[O-])c3)c1	0
B1(O)c2c(CO1)cccc2	0
C(=O)(Nc1cccc(c1)\N=C\c(cc(Br)cc2Br)c2O)c3ccco3	0
c1(c2ccc(cc2)\N=C/c3ccccc3O)[nH]c(c(ccc4c(ccc(c5[nH]6)nc6c7ccc(cc7)\N=C/c8ccccc8O)c5)n1)c4	0
CC(C)CCC1=C(C(NCCCN(C)C)=O)N=C(NC(C2=CC(NC(C3=CC(NC(C4=CC(OC)=CC=C4)=N)=CN3C)=O)=CN2C)=O)S1.OC(C(F)(F)F)=O.OC(C(F)(F)F)=O	0
CN1C=C(NC(C(C=C2)=CC=C2/C=C/C3=CC=NC=C3)=O)C=C1C(NC4=CN(CCCN5CCOCC5)C(C(NCCN6CCOCC6)=O)=C4)=O.OC(C(F)(F)F)=O.OC(C(F)(F)F)=O	0
O=C(N([H])C1=CN(C)C(C(N(C2=CN(C)C(C(N([H])CCC(N)=N)=O)=C2)[H])=O)=C1)C3=CC=C(/C=C/C4=CC=CC(OC)=C4)C=C3.OC(C(F)(F)F)=O	0
CN1C=C(NC(C2=CC(NC(C3=CN=C(/C=C/C4=CC=C(OC)C=C4)C=C3)=O)=CN2C)=O)C=C1C(NCCN5CCC(OCCOC)CC5)=O	0
CN1C=C(NC(C2=CN=C(/C=C/C3=CC=C(N(C)C)C=C3)C=C2)=O)C=C1C(NC4=CN(C)C(C(NCCN5CCOCC5)=O)=C4)=O.OC(C(F)(F)F)=O	0
O=C(N([H])C1=CN(C)C(C(N(C2=CN(C)C(C(N([H])CCC(N)=N)=O)=C2)[H])=O)=C1)C3=CC=C(/C=C/C4=CC=CC(OC)=C4)C=C3.OC(C(F)(F)F)=O	0
O=C(NCCN1CCOCC1)C2=C(CCC3=CC=CC=C3)SC(NC(C4=CC(NC(C5=CC=C(OC)C=C5)=N)=CN4C)=O)=N2.OC(C(F)(F)F)=O.OC(C(F)(F)F)=O	0
CC(C)CCC1=C(C(NCCCN(C)C)=O)N=C(NC(C2=CC(NC(C3=CC(NC(C4=CN=C(C=CC=C5)C5=C4)=N)=CN3C)=O)=CN2C)=O)S1.OC(C(F)(F)F)=O.OC(C(F)(F)F)=O	0
O=C(NCCCCCCCCCCCCCCCCCC)C(C=C1)=CC=C1NC(CCCCC)=O	0
C=C[C@@]1(C)[C@@H](O)[C@H](C)[C@@]23[C@@H](C(CC2)=O)[C@@](C)([C@@H](CC3)C)[C@H](OC(CO)=O)C1	0
C[Pt+]1([N+]2=CC=CC=C2)([N+]3=C(C4=CC=C3)C5=C(C6=C4N=C7C=CC=CC7=N6)C=CC=[N+]51)(C)C.F[P-](F)(F)(F)(F)F	0
c1(c(C)nn2c3ccccc3)c2OC(=C(C#N)C14c5c(NC4=O)ccc(Cl)c5)N.[Na+]	0
[N+](=O)([O-])c(ccc(c1\C=N\NC(CNc2cccc(cccc3)c23)=O)O)c1	0
[N+](=O)([O-])c(ccc(c1\C=N\NC(CNc(ccc(c23)cccc2)c3)=O)O)c1	0
c1(cc(Br)cc(Br)c1O)C(=O)Nc(cc(Cl)cc2C(=O)c3ccc(cc3)C)c2Cl	0
CN1C=C(NC(C2=CC=C(/C=C/C3=CC=C(C=CC=C4)C4=N3)C=C2)=O)C=C1C(NC5=CN(C)C(C(NCCN6CCOCC6)=O)=C5)=O.OC(C(F)(F)F)=O	0
[N+](=O)([O-])c(ccc(c1\C=N\c(c(Cl)ccc2C(F)(F)F)c2)O)c1	0
Cl[Pt](P(C1=CC=CC=C1)(C2=CC=CC=C2)C3=CC=CC=C3)(C4=C5C6=CC=CC=C6C=C4)N[C@@H]5C	0
Cl[Pt](P(C1=CC=CC=C1)(C2=CC=CC=C2)C3=CC=CC=C3)(C4=C5C6=CC=CC=C6C=C4)N[C@H]5C	0
OC1=CC=C(CCl)C2=CC=C[N+]([H])=C21.[Cl-]	0
C(NCCCCCCCCCCCCCCCCCC)(=O)c1ccc(cc1)NC(CCCCCCC)=O	0
c(c(ccc1[N+](=O)[O-])C(C2=O)=O)(c2ccc3[N+](=O)[O-])c13	0
[N+](=O)([O-])c1c(Cl)ccc(c1)C(=O)Oc2cccc(cccn3)c23	0
CC(/C=C/C=C/C(NCCC(NC(C(NC(C(NC(C(NC(Cc1ccc(OC2OCC(C(C2O)O)O)cc1)C(NC(C)C(C(NC(CC(c3c(O)cc(O)cc3)=O)C(N(C(C(N4CCCC4C(O)=O)=O)C)[H])=O)=O)NC(CNC(C(NC(CNC(C(NC(C(NC(CCN)=O)CC(C)C)=O)CC(C)=O)=O)=O)CO)=O)=O)=O)=O)CC(C(O)=O)O)=O)CC(c5ccccc5)O)=O)CCCN)=O)=O)C	0
C1(SC(C(OC)=O)(C(F)(F)F)C(F)(F)F)=C(C)N(N(c2ccccc2)C1=O)C	0
[N+](=O)([O-])c(cc(cc1[N+](=O)[O-])C(=O)Oc(cc2)ccc2C(=O)Nc3ccccc3)c1	0
S(=O)(=O)(NCc(cccn1)c1)c(ccc(c23)C(=O)c4c(cccc4)C2=O)c3	0
[N+](=O)([O-])c(ccc(c1\C=N\c(c2)c(ccc2C(F)(F)F)Oc3ccccc3)O)c1	0
C(F)(F)(F)c1ccccc1N\N=C(/C#N)\C#N	0
C(F)(F)(COc1ccc(cc1\N=C\c(cc(Cl)cc2Cl)c2O)\N=C\c(cc(Cl)cc3Cl)c3O)C(F)F	0
S(CCCCCCCCCC)(=O)(=O)N\N=C\c(cc1)ccc1F	0
c1(c(ccn2)NCCCc3ccccc3)c2cc(cccc4)c4c1	0
N1(c2cccc(C)c2)C(=O)c(c3)c(c(c4)C1=O)c(cc3[N+](=O)[O-])cc4[N+](=O)[O-]	0
N1(c2ccccn2)C(=O)c(c3)c(c(c4)C1=O)c(cc3[N+](=O)[O-])cc4[N+](=O)[O-]	0
N1(CNc(ccc(c2C)C)c2)C(=O)\C(\SC1=S)=C/c3ccc(cc3Cl)Cl	0
N1(CNc2cccc(C)c2C)C(=O)\C(\SC1=S)=C\c3cccc(Br)c3	0
N1(CNc2cccc(C)c2C)C(=O)\C(\SC1=S)=C/c3cccc(F)c3	0
N1(c2ccc(cc2C)C)C(=O)c(c3)c(c(c4)C1=O)c(cc3[N+](=O)[O-])cc4[N+](=O)[O-]	0
N1(c2ccc(cc2)O)C(=O)c(c3)c(c(c4)C1=O)c(cc3[N+](=O)[O-])cc4[N+](=O)[O-]	0
N1(c2ccc(cc2)O)C(=O)c(cc3)c(c(ccc4[N+](=O)[O-])C1=O)c4c3[N+](=O)[O-]	0
N1(NC(=O)c(cccc2[N+](=O)[O-])c2)C(=O)c(cc3)c(c(ccc4[N+](=O)[O-])C1=O)c4c3[N+](=O)[O-]	0
N1(Nc2cccc(Cl)c2)C(=O)c(cc3)c(c(ccc4[N+](=O)[O-])C1=O)c4c3[N+](=O)[O-]	0
c1(cc(cc(Cc(cc2[N+](=O)[O-])c3cc2)c13)[N+](=O)[O-])[N+](=O)[O-]	0
C1(C#N)(C#N)C(c2ccc(cc2)OCCCC)C3C(C(C#N)=C1N)=CCCC3	0
c1(c(ccc(c1)[N+](=O)[O-])Oc2cccc(c2)\C=N\c3cc(C)ccc3O)[N+](=O)[O-]	0
c(Nc1ccccc1)(nc(N\N=C\c2ccccc2Br)nc3Nc4ccccc4)n3	0
C(=O)(C(c1ccccc1)c2ccccc2)NCC(=O)N\N=C\c3cc(Br)ccc3O	0
c1(\C=N\NC(CNC(=O)c2ccccc2Br)=O)c(cc(cc1[N+](=O)[O-])[N+](=O)[O-])[N+](=O)[O-]	0
N1(CNc(ccc(c2C)C)c2)C(=O)\C(\SC1=S)=C/c3cccc(Cl)c3Cl	0
c(\C=N\NC(CNc(cc1)ccc1C)=O)(cc(OCO2)c2c3)c3Cl	0
S(CCCC)(=O)(=O)\C=C/C=C\S(CCCC)(=O)=O	0
c(CN(CC1)CCO1)(cc(Br)c(c23)cccn2)c3O	0
[N+](=O)([O-])c1ccc(cc1NCCOc(cc2)ccc2Cl)N3CCNC(C)C3	0
c1(nnc(c2cccc(C)c2)o1)NC(=O)c3ccc(cc3)Cl	0
C(c1ccccc1)(c2ccccc2)(c3c4cccc3)NC(=N4)C=C	0
[N+](=O)([O-])c1ccc(cc1NCCOc2ccccc2C)N(CC3C)CC(N3)C	0
[N+](=O)([O-])c(ccc(c1\C=N\NC(=O)c(ccc(n2)C)c2)OC(c3ccccc3)=O)c1	0
c1(nnc(SCC)s1)NC(=O)c(cc(cc2[N+](=O)[O-])[N+](=O)[O-])c2	0
[N+](=O)([O-])c(ccc(c1\C=N\c2cc(ccc2N3CCCCC3)C(F)(F)F)O)c1	0
CC1=C(C2=CC=C(C=C2)C3=CC=CC=C3)C(C)=C(C)C1C.NC4=NC(N(C)C)=N[Ir@](C)(N4)Cl	0
NC1=NC(N(C)C)=N[Ir](N1)[P+]23C[N@]4C[N@@](C3)CN(C4)C2.CC5=C(C6=CC=C(C=C6)C7=CC=CC=C7)C(C)=C(C)C5C.[Cl-]	0
c1(nnc(SCC)s1)NC(=O)c(cccc2[N+](=O)[O-])c2	0
S(c1ccccc1)(=O)(=O)c(cc2)ccc2[N+](=O)[O-]	0
[n+]1(cc(CCSc(cc2)ccc2C(C)(C)C)ccc1C)CC(=O)c(cc3)ccc3[N+](=O)[O-]	0
C1(C2)(CC(CN2CCO)(CC=C1)[N+](=O)[O-])[N+](=O)[O-]	0
C(/C(C)=NN1c2ccccc2)(=C(\C(OC)=O)/C(F)(F)F)\C1=O	0
N1(Cc(ccc(c2Cl)Cl)c2)C(CCCC3)=C3C(C4=C1CCC4)=N	0
C(/C#N)(=C/N=C(\C=C1)/C=CN1CCCCCCCCCCCCCCCC)\C(=O)C(OCC)=O	0
C1(=N2)N(c3c(cccc3)N1CCN(CC4)CCO4)\C(\C2=O)=C/c(ccc5[N+](=O)[O-])o5	0
c1(cc(cc(SCC(OC)=O)c1C#N)[N+](=O)[O-])[N+](=O)[O-]	0
C(/c(cccc1)c1CC2(C)C)(=C\c3ccc(c4n3)cccc4)\N2	0
c1(Sc2[nH]c(c3n2)cccc3)c(cc(cc1[N+](=O)[O-])C(F)(F)F)[N+](=O)[O-]	0
c1(C(=O)N(C)C)c(cc(cc1[N+](=O)[O-])[N+](=O)[O-])[N+](=O)[O-]	0
c1(C(=O)N(C)C)c(cc(cc1[N+](=O)[O-])F)[N+](=O)[O-].c2(c(F)cc(cc2[N+](=O)[O-])[N+](=O)[O-])C(=O)N(C)C	0
N1(c2ccc(cc2)OC)C(c3ccccc3OCc4c(cccc4Cl)Cl)N(N=C1C(C)=O)c5ccccc5	0
N1(c2ccc(cc2)OC)C(c3ccccc3OCc4c(cccc4Cl)Cl)N(N=C1C(C)=O)c5ccccc5	0
C1C[C@](C)(C([C@H](O)CC(\C(=C(\C(O)=O)/CC\C=C(/C)\C)\[C@@H](OC(C)=O)C2)[C@]23C)[C@]3(C)CC4)C4[C@H](C)[C@@H]1O	0
S(=O)(=O)(c(cccc1C(=O)Oc2cccc(cccn3)c23)c1)N4CCCCCC4	0
S(=O)(=O)(CC(OC)=O)c1cc(cc([N+](=O)[O-])c1C#N)[N+](=O)[O-]	0
N(c1ccc(c(Cl)c1)Cl)(C(c2ccccc2)=NN3c4ccccc4)C3c5ccccc5OCc(cc6)ccc6Cl	0
N(c1ccccc1)(C(c2ccccc2)=NN3c4ccccc4)C3c5ccccc5OCc(cc6)ccc6Cl	0
c1([nH]nc2N=NN(CC)CC)c2c(cc(C)n1)C	0
c(c1)(c(cc(Cl)c1[N+](=O)[O-])Nc2ccccc2\N=C\c(c(O)ccc3[N+](=O)[O-])c3)[N+](=O)[O-]	0
c1(C(=O)N(CC2)CCO2)c(cc(cc1[N+](=O)[O-])[N+](=O)[O-])[N+](=O)[O-]	0
N1(c2ccc(cc2)OC)C(c3cccc(c3)OCc(cc4)ccc4Cl)N(N=C1C(C)=O)c5ccccc5	0
N1(c2ccccc2)C(c3ccc(c(OC)c3)OCc(cc4)ccc4Cl)N(N=C1C(C)=O)c5ccccc5	0
N1(c2ccc(c(Cl)c2)Cl)C(c3ccccc3OCc4c(cccc4Cl)Cl)N(N=C1C(C)=O)c5ccccc5	0
N1(c2ccc(c(Cl)c2)Cl)C(c3ccccc3OCc4c(cccc4Cl)Cl)N(N=C1C(C)=O)c5ccc(cc5)Cl	0
c1(N2)c(cc(c(Cl)c1Br)Cl)OC2=O	0
C1C[C@](C)(C([C@H](O)CC(\C(=C(\C(=O)O\C(=N\CCCN(C)C)\NCC)/CC\C=C(/C)\C)\[C@@H](OC(C)=O)C2)[C@]23C)[C@]3(C)CC4)C4[C@H](C)[C@@H]1O	0
[N+](=O)([O-])c1ccccc1OCC(=O)N\N=C\c(c2)c(ccc2[N+](=O)[O-])OC(=O)c3cccc(Br)c3	0
[N+](=O)([O-])c(ccc(c1\C=N\NC(CNC(=O)c2ccc(cc2)Cl)=O)O)c1	0
c1(\C=N\NC(CNC(=O)c2ccc(c(OC)c2)OC)=O)c(cc(cc1[N+](=O)[O-])[N+](=O)[O-])[N+](=O)[O-]	0
c1(sc(c2n1)cccc2)\C(\C#N)=C\c(ccc(c3[N+](=O)[O-])O)c3	0
c1(cc(oc1C)C)C(=O)Nc(cc2)ccc2N(C)C	0
N1(c2ccc(cc2)OCC)C(c3ccc(c(OC)c3)OCc4ccc(cc4Cl)Cl)N(N=C1C(C)=O)c5ccc(cc5)C	0
N1(c2ccc(c(C)c2)C)C(c3ccc(cc3)C)N(N=C1C(C)=O)c4ccc(cc4)OC	0
c1(cnn2CN3CCCOC3)c2cc(cc1[N+](=O)[O-])[N+](=O)[O-]	0
N1(c2ccc(cc2)C)C(c3cccc(OC)c3OCc4ccccc4Cl)N(N=C1C(C)=O)c5ccc(cc5)C	0
S(=O)(=O)(Nc1c(Cl)cc(c(Cl)c1)Cl)c2c(Cl)cc(c(Cl)c2)Cl	0
S(=O)(=O)(Nc1c(Cl)cc(c(Cl)c1)Cl)c2c(Cl)cc(c(Cl)c2)Cl	0
S(=O)(=O)(Nc1c(Cl)cc(c(Cl)c1)Cl)c2c(Cl)cc(c(Cl)c2)Cl	0
c(cc(cc1[N+](=O)[O-])[N+](=O)[O-])([N+](=O)[O-])c1NC(=O)OC(C)(C)C#C	0
n1(c(c2ccccc2)c(nn1)C(=O)N\N=C\c(ccc3[N+](=O)[O-])o3)c4nonc4N	0
c1(Sc2cc(C#N)c(cc2[N+](=O)[O-])C#N)[nH]c(c3n1)cccc3	0
c1([N+](=O)[O-])c(C)c(nsn2)c2c(nsn3)c13	0
N1(c(cc2)ccc2N(C)C)C(c3ccccc3OCc4ccccc4)N(N=C1C(C)=O)c5ccc(cc5)C	0
N1(c(cc2)ccc2N(C)C)C(c3c(ccc(cccc4)c34)OCc(cc5)ccc5Cl)N(N=C1C(C)=O)c6ccc(cc6)C	0
[N+](=O)([O-])c(cc1)cc(c12)SNC2=O	0
n(C(C)C(=C1C)C)(c2CCCCCCC)c1cc3c2c(C)c(n3)C(OCC)=O	0
[N+](=O)([O-])\C=C\c(cc1)ccc1N(C)C	0
c1(c2c(sc1NC(=O)C(F)(F)F)CCCCC2)C(=O)Nc3ccccc3	0
c1(c2c(sc1NC(=O)C(F)(F)F)CCCCC2)C(=O)Nc3ccccc3	0
c1(c2c(sc1NC(=O)C(F)(F)F)CCCCC2)C(=O)Nc3ccccc3	0
c1(C2C(CC=C2)C(N3)c4ccc(cc4Cl)Cl)c3c(O)cc(Cl)c1[N+](=O)[O-]	0
c1(C2C(CC=C2)C(N3)C(C)C)c3c(O)cc(Cl)c1[N+](=O)[O-]	0
c1(no[n+]([O-])c1S(=O)(=O)c2ccc(cc2)C)S(=O)(=O)c3ccc(cc3)C	0
C(=C(/O)\c1ccc(cc1)Br)/C(=O)C(F)(F)F	0
C1(NC(C)=O)=C(N)C(c(cccc2)c2C1=O)=O	0
N1(CC(OC)=O)Sc2c(ccc(c2)[N+](=O)[O-])C1=O	0
C1(=O)c2c(SN1c3ccccc3)cc(cc2N)[N+](=O)[O-]	0
C12(C)C(C)(C)C(CC1OCC[N+](C)(C)CC(=O)OC3C(C)(C)C(CC34C)CC4)CC2.[Cl-]	0
c1(ccc(cc1[N+](=O)[O-])[N+](=O)[O-])C(=O)Nc2ccccc2Cl	0
c12c(non1)nc(Nc(cc3)ccc3Cl)c(Nc4cccc(C)c4C)n2	0
c(S(CCCCCCCC)=O)(c1N)sc(c12)nc(cc2C(F)(F)F)c3cccs3	0
C1(N2C(S3)=NCCC2)=C3C(c(cccc4)c4C1=O)=O.Cl	0
C1(N2C(S3)=NCCC2)=C3C(c(cccc4)c4C1=O)=O.Cl	0
C1(N2C(S3)=NCCC2)=C3C(c(cccc4)c4C1=O)=O.Cl	0
c1(Sc2ccc(cc2[N+](=O)[O-])n3cnnn3)nnnn1c4ccccc4	0
c1(nonc1N)[N+](=O)[O-]	0
c1(C(O)=O)c(cc(cc1[N+](=O)[O-])[N+](=O)[O-])[N+](=O)[O-]	0
c1(CC(O)=O)c(cc(cc1[N+](=O)[O-])[N+](=O)[O-])[N+](=O)[O-]	0
c(cc(cc1[N+](=O)[O-])[N+](=O)[O-])(c1CCO)[N+](=O)[O-]	0
[n+]([O-])(n(C\C(\C)=N\Nc1ccc(cc1[N+](=O)[O-])[N+](=O)[O-])nc2[N+](=O)[O-])c2[N+](=O)[O-]	0
n1c(Cl)c(Cl)c(c(Cl)c1N(CC2)CCCN2)C#N.Cl	0
C1(c2ccc3c(ccc(C)c3)n2)=CN(CC)c4c(cc(cc4)C)C1c5c6c(n([H])c5)cccc6	0
N1(c2ccccc2C)Sc(c3C1=O)cccc3	0
c1(snc(OC)c1C#N)S(C)(=O)=O	0
S(=O)(=O)(c(cc1)ccc1[N+](=O)[O-])c2nccn2C	0
[s+]1c(SCCCCCCCCCCCCCCCC)c(sc1N2CCCCC2)C.[I-]	0
n1c(c2ccccc2)c3c(c(N\N=C\C(\Br)=C\c4ccccc4)n1)cccc3.Br	0
[N+](=O)([O-])c1ccccc1C(OC)C[Hg]Cl	0
N1(c(cc2)ccc2N(CC)CC)C(c3ccccc3OCc4c(cccc4Cl)Cl)N(N=C1C(C)=O)c5ccccc5	0
N1(Cc2ccccc2)Sc3c(ccc(c3)[N+](=O)[O-])C1=O	0
C12(C)C(C)(C)C(CC1OCC[N+](C)(C)CC(=O)OC3CC(C)CCC3C(C)C)CC2.[Cl-]	0
N1(c2cccc(OC)c2)C(c3ccc(cc3)OCc(cc4)ccc4Cl)N(N=C1C(C)=O)c5ccc(cc5)Cl	0
N1(c(c2C)c(C)[nH]n2)C(=O)c(c3)c(c(c4)C1=O)c(cc3[N+](=O)[O-])cc4[N+](=O)[O-]	0
[n+]1([O-])onc(c(nnc2c3nonc3[N+](=O)[O-])o2)c1O	0
[N+](=O)([O-])c1ccc(cc1NC(C)C23C[C@]4([H])C[C@](C[C@](C4)([H])C2)([H])C3)N(CC5)CCN5	0
c1cc(ccc1C(OCC)=O)NC(=O)C(=S)N\N=C\c2ccc([N+](=O)[O-])o2	0
S(=O)(=O)(c(ccc(c1[N+](=O)[O-])Cl)c1)Nc2ccc(cc2C(=O)Nc(ccc(c3Cl)Cl)c3)Cl	0
C1(=O)N(C)Sc2c1ccc(c2)[N+](=O)[O-]	0
c1(c(O)ccc(c1)[N+](=O)[O-])C2N(CCCN2Cc3ccccc3)Cc4ccccc4	0
N1(c2ccc(cc2)OC(F)(Cl)F)C(=O)CC(N(CC3)CCO3)C1=O	0
C12(c3c(N(CC)C1=O)cccc3)C(C#N)=C(N)OC(NC(=O)NC4=O)=C24	0
C(O)(C(OC)=O)(C(F)(F)F)NC(=O)OC(C)(C)C	0
C(O)(C(F)(F)F)(C(F)(F)F)c1c(C)cc(c(Cl)c1)O	0
c12c(non1)ncc(c3ccccc3)n2	0
N(c1ccc(cc1)Br)(CC(=O)c(cc2)ccc2C3CCCCC3)C(CCCCC4)=N4.Br	0
C1C[C@](C)(C([C@H](O)CC(\C(=C(\C(=O)On2nnc(ccc(Cl)c3)c23)/CC\C=C(/C)\C)\[C@@H](OC(C)=O)C4)[C@]45C)[C@]5(C)CC6)C6[C@H](C)[C@@H]1O	0
c1(cc(ccc1C(=O)OCc(cc2)ccc2[N+](=O)[O-])[N+](=O)[O-])[N+](=O)[O-]	0
N1(CNc(cc2)ccc2CC)C(=O)\C(\SC1=S)=C/c3ccc(cc3Cl)Cl	0
C12(c3c(NC1=O)cccc3)C(C#N)=C(COC)OC(N)=C2C(OC)=O.[Na+]	0
S=C(N)N/N=C1C2=NC3=NON=C3N=C2C4=CC=CC=C\14	0
S=C(N)N/N=C1C2=NC3=NON=C3N=C2C4=CC=CC=C\14	0
N12c(c(C3C(CC=C3)C1)c(C)cc4C)c4C5C(CC=C5)C2C(O)=O	0
n1(c2ccccc2)nc(c(\C=N\NC(=O)c3cccc(F)c3)c1O)C	0
[N+]1(C2=NON=C2N3CCCCCC3)=NC4=NON=C4[N-]1	0
C(Nc(cc1)ccc1F)(C(OC)=O)(C(F)(F)F)NC(=O)Nc(cc2)ccc2OC(F)(F)F	0
O=C(NCCCCCCCCCCCCCCCCCC)C1=C(C)ON=C1C2=CC=CC=C2	0
C(Nc1ccccc1)(C(OC)=O)(C(F)(F)F)NC(=O)Nc(cc2)ccc2OC(F)(F)F	0
N(=C\c(cc(I)cc1I)c1O)/c2c(C)cccc2O	0
[N+](=O)([O-])c(ccc(c1\C=N\c2n[nH]cn2)O)c1	0
C(C(OC)=O)(Nc1cccc(C)c1Cl)(C(F)(F)F)NC(=O)Nc(cc2)ccc2OC(F)(F)F	0
C(Nc(cccc1C(F)(F)F)c1)(C(OC)=O)(C(F)(F)F)NC(=O)Nc(cc2)ccc2OC(F)(F)F	0
C1(N2CCc(c3C2)cccc3)=C(NC(C)=O)C(c(cccc4)c4C1=O)=O	0
c1(c(Cl)ccc(Cl)n1)C(NCC[N+]2(CCCCC2)CCCCCCCCCCCC)=O.[Br-]	0
N1(C(=O)\C(\SC1=N)=C\c2ccc(cc2Cl)Cl)c3nonc3N	0
c([N+](=O)[O-])(cc(Br)c(c12)nsn1)c2Br	0
N(CC(OC)=O)(Sc(c12)cc(cc1[N+](=O)[O-])[N+](=O)[O-])C2=O	0
C(=O)(c1cccc(Cl)c1)Oc2cccc(cccn3)c23	0
[N+](=O)([O-])c(ccc(c1\C=N\NC(=O)C(=O)Nc2ccccc2OC(F)(F)C([H])(F)F)O)c1	0
c12c(cc(cc1[N+](=O)[O-])[N+](=O)[O-])\C(\c3c2ccc(c3)[N+](=O)[O-])=C\OCC	0
S(CCCC)(=O)(=O)\C=C\C=C/S(CCCC)(=O)=O	0
n1c2c(oc1Cc3ccccc3)ccc(c2)\N=C\c(c(O)ccc4[N+](=O)[O-])c4	0
C(CCl)(=O)c1ccc(cc1)Oc(cc2)ccc2C(CCl)=O	0
[N+](=O)([O-])c1ccc(cc1C)C(=O)Oc2cccc(cccn3)c23	0
c1(sc(c2c1C(OCC)=O)CCCC2)NS(=O)(=O)c(cc3)ccc3[N+](=O)[O-]	0
N1(c2ccc(cc2)C)C(c3cccc(c3)OCc4c(cccc4Cl)Cl)N(N=C1C(C)=O)c5ccc(cc5)Cl	0
C12(c3c(N(CC(OC)=O)C1=O)cccc3)C(C#N)=C(N)Oc4c2c(C)nn4c5cccc(Cl)c5	0
n1(\N=C\c(c(O)ccc2[N+](=O)[O-])c2)c(CCl)nnc1CCl	0
NC(=O)N\N=C\c1ccc(o1)[N+]([O-])=O	1
ClC1=CC=C(\C=N\NC(=O)C2=CC(=NN2)C2=CC=C(Cl)C=C2)C=C1	1
ClC1=CC=C(C=C1)C1=NNC(=C1)C(=O)N\N=C\C1=C(Cl)C=CC=C1	1
COC1=CC=C(\C=N\NC(=O)C2=CC(=NN2)C2=CC=C(Cl)C=C2)C=C1	1
CCN1C=C(C(O)=O)C(=O)C2=CC(F)=C(C=C12)N1CCN(C)CC1	1
OC1=C(OC2=C(Cl)C=C(Cl)C=C2)C=CC(Cl)=C1	1
CCN1C=C(C(O)=O)C(=O)C2=CC(F)=C(C=C12)N1C=CC=C1	1
CCN1C=C(C(O)=O)C(=O)C2=CC=C(C=C12)C1=CC=NC=C1	1
CN(C)[C@H]1[C@@H]2C[C@@H]3Cc4c(cc(NC(=O)CNC(C)(C)C)c(O)c4C(=O)C3=C(O)[C@]2(O)C(=O)C(C(N)=O)=C1O)N(C)C	1
CCN1C=C(C(O)=O)C(=O)C2=CC(F)=C(N=C12)N1CCNCC1	1
C[C@@H](O)[C@@H]1[C@H]2[C@@H](C)C(S[C@@H]3CN[C@@H](C3)C(=O)N(C)C)=C(N2C1=O)C(O)=O	1
CCN1CCN(C(=O)N[C@@H](C(=O)N[C@H]2[C@H]3SC(C)(C)[C@@H](N3C2=O)C(O)=O)C2=CC=CC=C2)C(=O)C1=O	1
NC[C@@H]1O[C@H](O[C@@H]2[C@@H](CO)O[C@@H](O[C@@H]3[C@@H](O)[C@H](N)C[C@H](N)[C@H]3O[C@H]3O[C@H](CO)[C@@H](O)[C@H](O)[C@H]3N)[C@@H]2O)[C@H](N)[C@@H](O)[C@@H]1O	1
CN[C@H]1[C@H](O)[C@@H](O)[C@H](CO)O[C@H]1O[C@H]1[C@H](O[C@@H]2[C@@H](O)[C@H](O)[C@@H](NC(N)=N)[C@H](O)[C@H]2NC(N)=N)O[C@@H](C)[C@]1(O)C=O	1
CCCCCCCCCCN1C=[N+](CCCCCCCCCC)C=C1C[C@H](N)C(=O)N[C@@H](CCCNC(N)=N)C(N)=O	1
N[C@@H](CC1=CNC2=C1C=CC=C2)C(=O)N[C@@H](CCCN=C(N)N)C(=O)N[C@@H](CC1=CNC2=C1C=CC=C2)C(=O)N[C@@H](CCCN=C(N)N)C(=O)N[C@@H](CC1=CNC2=C1C=CC=C2)C(=O)N[C@@H](CCCN=C(N)N)C(N)=O	1
N[C@@H](CC1=C[N+](CCCC2CCCCC2)=CN1CCCC1CCCCC1)C(=O)N[C@@H](CCCNC(N)=N)C(=O)N[C@@H](CCCNC(N)=N)C(N)=O	1
N[C@@H](CCCNC(N)=N)C(=O)N[C@@H](CCCNC(N)=N)C(=O)N[C@@H](CC1=C[N+](CCCC2CCCCC2)=CN1CCCC1CCCCC1)C(N)=O	1
N[C@@H](CCCNC(N)=N)C(=O)N[C@@H](CC1=C[N+](CCCC2CCCCC2)=CN1CCCC1CCCCC1)C(=O)N[C@@H](CCCNC(N)=N)C(N)=O	1
CSC1=CC=C(C=C1)C1CC(=NN1C1=CC=CC=C1)C1=CC=CC(Br)=C1	1
CSC1=CC=C(C=C1)C1CC(=NN1C1=CC=CC=C1)C1=CC=C(C)C=C1	1
CSC1=CC=C(C=C1)C1CC(=NN1C1=CC=CC=C1)C1=CC=C(Cl)C=C1	1
COC1=CC=C(C=C1)C1=NN(C(C1)C1=CC=C(SC)C=C1)C1=CC=CC=C1	1
COC1=CC(=CC=C1)C1=NN(C(C1)C1=CC=C(SC)C=C1)C1=CC=CC=C1	1
CSC1=CC=C(C=C1)C1CC(=NN1C1=CC=CC=C1)C1=CC=CC=C1Cl	1
CSC1=CC=C(C=C1)C1CC(=NN1C1=CC=CC=C1)C1=CC=C(Br)C=C1	1
COC1=C(OC)C=C(C=C1)C1=NN(C(C1)C1=CC=C(SC)C=C1)C1=CC=CC=C1	1
CSC1=CC=C(C=C1)C1CC(=NN1C1=CC=CC=C1)C1=CC=C(F)C=C1	1
CCOC1=CC=C(C=C1)C1=NN(C(C1)C1=CC=C(SC)C=C1)C1=CC=CC=C1	1
CSC1=CC=C(C=C1)C1CC(=NN1C1=CC=CC=C1)C1=C2OCOC2=CC=C1	1
CS(=O)(=O)C1=CC=C(C=C1)C1CC(=NN1C1=CC=CC=C1)C1=CC=C(Cl)C=C1	1
CSC1=CC=C(C=C1)C1CC(=NN1C1=CC=CC=C1)C1=CC=CC=C1	1
CC(C)O\N=C(/C(=O)N[C@H]1[C@H]2COC(CSC3=NN=NN3CCO)=C(N2C1=O)C(O)=O)C1=NSC(N)=N1	1
CO\N=C(/C(=O)N[C@H]1[C@H]2COC(CSC3=NN=NN3CCO)=C(N2C1=O)C(O)=O)C1=NSC(N)=N1	1
CCO\N=C(/C(=O)N[C@H]1[C@H]2COC(CSC3=NN=NN3CCO)=C(N2C1=O)C(O)=O)C1=NSC(N)=N1	1
NC1=NC(=NS1)C(=N\OC1CCCC1)\C(=O)N[C@H]1[C@H]2COC(CSC3=NN=NN3CCO)=C(N2C1=O)C(O)=O	1
CC1=CC=C(C=C1)N1C=C(C(=O)C2=CC=C(C)C=C2)C(=N1)C1=CC=C(S1)[N+]([O-])=O	1
[O-][N+](=O)C1=CC=C(S1)C1=NN(C=C1C(=O)C1=CC=CC=C1)C1=CC=CC=C1	1
COC1=CC=C(C=C1)C(=O)C1=CN(N=C1C1=CC=C(S1)[N+]([O-])=O)C1=CC=CC=C1	1
COC1=CC=C(C=C1)N1C=C(C(=O)C2=CC=C(C)C=C2)C(=N1)C1=CC=C(S1)[N+]([O-])=O	1
COC1=CC=C(C=C1)N1C=C(C(=O)C2=CC=C(Cl)C=C2)C(=N1)C1=CC=C(S1)[N+]([O-])=O	1
CC1=CC=C(C=C1)N1C=C(C(=O)C2=CC=C(Cl)C=C2)C(=N1)C1=CC=C(S1)[N+]([O-])=O	1
[O-][N+](=O)C1=CC=C(S1)C1=NN(C=C1C(=O)C1=CC=C(Cl)C=C1)C1=CC=CC=C1	1
CC1=CC=C(C=C1)N1C=C(C(=O)C2=CC=CC=C2)C(=N1)C1=CC=C(S1)[N+]([O-])=O	1
CC1=CC=C(C=C1)C(=O)C1=CN(N=C1C1=CC=C(S1)[N+]([O-])=O)C1=CC=CC=C1	1
CC(C)(C)C1=CC=C(CC(CN)(CC2=CC=C(C=C2)C(C)(C)C)C(=O)NCCN)C=C1	1
CN(C)CCNC(=O)C(CN)(CC1=CC=C(C=C1)C(C)(C)C)CC1=CC=C(C=C1)C(C)(C)C	1
CC[C@@H](C)[C@@H](N)C(=O)NC[C@H]1OCC[C@H]1SC1=C(N2C([C@@H]([C@@H](C)O)C2=O)[C@H]1C)C(O)=O	1
C[C@@H](O)[C@@H]1C2[C@@H](C)C(S[C@H]3COC[C@H]3CNC(=O)[C@@H](C)N)=C(N2C1=O)C(O)=O	1
C[C@@H](O)[C@@H]1C2[C@@H](C)C(S[C@@H]3COC[C@@H]3CNC(=O)[C@@H](C)N)=C(N2C1=O)C(O)=O	1
C[C@@H](O)[C@@H]1C2[C@@H](C)C(S[C@@H]3CCO[C@@H]3CNC(=O)[C@H](C)N)=C(N2C1=O)C(O)=O	1
C[C@@H](O)[C@@H]1C2[C@@H](C)C(S[C@@H]3CCO[C@@H]3CNC(=O)[C@@H](C)N)=C(N2C1=O)C(O)=O	1
C[C@@H](O)[C@@H]1C2[C@@H](C)C(S[C@@H]3CCO[C@@H]3CNC(=O)[C@@H](N)CC3=CC=CC=C3)=C(N2C1=O)C(O)=O	1
C[C@@H](O)[C@@H]1C2[C@@H](C)C(S[C@@H]3CO[C@H](CNC(=O)[C@@H](C)N)C3)=C(N2C1=O)C(O)=O	1
C[C@@H](O)[C@@H]1C2[C@@H](C)C(S[C@H]3CO[C@H](CNC(=O)[C@@H](C)N)C3)=C(N2C1=O)C(O)=O	1
C[C@@H](O)[C@@H]1C2[C@@H](C)C(S[C@@H]3CCO[C@@H]3CNC(=O)CN)=C(N2C1=O)C(O)=O	1
CC1=C(\C=C/C2=C(N3C(SC2)C(NC(=O)C(=N/O)\C2=CSC(N)=N2)C3=O)C(O)=O)N=NS1	1
CO\N=C(/C(=O)NC1C2SCC(\C=C/C3=C(C)N=CS3)=C(N2C1=O)C(O)=O)C1=CSC(N)=N1	1
CO\N=C(/C(=O)NC1C2SCC(\C=C/C3=CSN=N3)=C(N2C1=O)C(O)=O)C1=CSC(N)=N1	1
CC[C@H](C)[C@H](NC(=O)CN)C(=O)NCC(=O)N[C@@H](CCCCN)C(=O)N[C@@H](CC1=CC=CC=C1)C(=O)N[C@@H](CC(C)C)C(=O)N[C@@H](CCCCN)C(=O)N[C@@H](CCCCN)C(=O)N[C@@H](C)C(=O)N[C@@H](CCCCN)C(=O)N[C@@H](CCCCN)C(=O)N[C@@H](CC1=CC=CC=C1)C(=O)NCC(=O)N[C@@H](CCCCN)C(=O)N[C@@H](C)C(=O)N[C@@H](CC1=CC=CC=C1)C(=O)N[C@@H](C(C)C)C(=O)N[C@@H](CCCCN)C(=O)N[C@@H]([C@@H](C)CC)C(=O)N[C@@H](CC(C)C)C(=O)N[C@@H](CCCCN)C(=O)N[C@@H](CCC…	1
CCCCCCO[C@H]1[C@H](N)C[C@H](N)[C@@H](O[C@H]2O[C@H](CN)[C@@H](OCCCCCC)[C@H](OCCCCCC)[C@H]2N)[C@@H]1O	1
CCCCCCCCCO[C@H]1[C@H](N)C[C@H](N)[C@@H](O[C@H]2O[C@H](CN)[C@@H](O)[C@H](OCCCCCCCCC)[C@H]2N)[C@@H]1O	1
CCNCC(=O)NC1=C(O)C2=C(C[C@H]3C[C@H]4[C@H](N(C)C)C(O)=C(C(N)=O)C(=O)[C@@]4(O)C(O)=C3C2=O)C(F)=C1	1
CN(C)[C@H]1[C@@H]2C[C@@H]3CC4=C(C(O)=C(NC(=O)CN5CCC5)C=C4F)C(=O)C3=C(O)[C@]2(O)C(=O)C(C(N)=O)=C1O	1
CN(C)[C@H]1[C@@H]2C[C@@H]3CC4=C(C(O)=C(NC(=O)CN5CC6=C(C5)C=CC=C6)C=C4F)C(=O)C3=C(O)[C@]2(O)C(=O)C(C(N)=O)=C1O	1
COC[C@@H]1CCCN1CC(=O)NC1=C(O)C2=C(C[C@H]3C[C@H]4[C@H](N(C)C)C(O)=C(C(N)=O)C(=O)[C@@]4(O)C(O)=C3C2=O)C(F)=C1	1
CN(C)[C@H]1[C@@H]2C[C@@H]3CC4=C(C(O)=C(NC(=O)CNC(C)(C)C)C=C4F)C(=O)C3=C(O)[C@]2(O)C(=O)C(C(N)=O)=C1O	1
COCCNCC(=O)NC1=C(O)C2=C(C[C@H]3C[C@H]4[C@H](N(C)C)C(O)=C(C(N)=O)C(=O)[C@@]4(O)C(O)=C3C2=O)C(F)=C1	1
CC(C)NCC(=O)NC1=C(O)C2=C(C[C@H]3C[C@H]4[C@H](N(C)C)C(O)=C(C(N)=O)C(=O)[C@@]4(O)C(O)=C3C2=O)C(F)=C1	1
CN(C)CC(=O)NC1=C(O)C2=C(C[C@H]3C[C@H]4[C@H](N(C)C)C(O)=C(C(N)=O)C(=O)[C@@]4(O)C(O)=C3C2=O)C(F)=C1	1
CN(C)[C@H]1[C@@H]2C[C@@H]3CC4=C(C(O)=C(NC(=O)CN5CCCCC5)C=C4F)C(=O)C3=C(O)[C@]2(O)C(=O)C(C(N)=O)=C1O	1
CN(C)[C@H]1[C@@H]2C[C@@H]3CC4=C(C(O)=C(NC(=O)CN5CC[C@@H](F)C5)C=C4F)C(=O)C3=C(O)[C@]2(O)C(=O)C(C(N)=O)=C1O	1
CN(C)[C@H]1[C@@H]2C[C@@H]3CC4=C(C(O)=C(NC(=O)CN5CC[C@H](F)C5)C=C4F)C(=O)C3=C(O)[C@]2(O)C(=O)C(C(N)=O)=C1O	1
CN(C)[C@H]1[C@@H]2C[C@@H]3CC4=C(C(O)=C(NC(=O)CN5CC[C@@H](O)C5)C=C4F)C(=O)C3=C(O)[C@]2(O)C(=O)C(C(N)=O)=C1O	1
OC1CCN(CC1)C1=C(F)C=C2C(=O)C(=CN3[C@@H](CF)COC1=C23)C(O)=O	1
OC(=O)C1=CN2[C@@H](CF)COC3=C2C(=CC(F)=C3N2CCC2)C1=O	1
C[C@H]1COC2=C3N1C=C(C(O)=O)C(=O)C3=CC(F)=C2N1CCC(O)CC1	1
C[C@H]1COC2=C3N1C=C(C(O)=O)C(=O)C3=CC(F)=C2N1CC[C@H](O)C1	1
O[C@@H]1CCN(C1)C1=C(F)C=C2C(=O)C(=CN3[C@@H](CF)COC1=C23)C(O)=O	1
C[C@H]1COC2=C3N1C=C(C(O)=O)C(=O)C3=CC(F)=C2N1CC[C@@H](O)C1	1
COC(=O)[C@H]1O[C@H](CN)[C@H]1SC1=C(N2[C@@H]([C@@H]([C@@H](C)O)C2=O)[C@H]1C)C(O)=O	1
COC(=O)[C@H]1O[C@H](CO)[C@H]1SC1=C(N2[C@@H]([C@@H]([C@@H](C)O)C2=O)[C@H]1C)C(O)=O	1
C[C@@H](O)[C@@H]1[C@H]2[C@@H](C)C(S[C@@H]3[C@@H](CO)O[C@@H]3C(=O)N(C)C)=C(N2C1=O)C(O)=O	1
C[C@@H](O)[C@@H]1C2[C@@H](C)C(S[C@@H]3[C@@H](C)O[C@@H]3CN)=C(N2C1=O)C(O)=O	1
C[C@@H](O)[C@@H]1C2[C@@H](C)C(S[C@H]3[C@@H](CN)O[C@@H]3CO)=C(N2C1=O)C(O)=O	1
CC[C@H](C)[C@H](N)C(=O)N[C@@H](CCCCN)C(=O)N[C@@H]([C@@H](C)CC)C(=O)N1CCC[C@H]1C(=O)N[C@@H](CO)C(=O)N[C@@H](CC1=CC=CC=C1)C(=O)N[C@@H](CC1=CC=CC=C1)C(=O)N[C@@H](CCCNC(N)=N)C(=O)N[C@@H](CC(N)=O)C(=O)N[C@@H]([C@@H](C)CC)C(=O)N[C@@H](CC(C)C)C(=O)N[C@@H](CCCCN)C(=O)N[C@@H](CCCCN)C(=O)N[C@@H](C(C)C)C(=O)NCC(=O)N[C@@H](CCCCN)C(=O)N[C@@H](CCC(O)=O)C(=O)N[C@@H](C)C(=O)N[C@@H](C(C)C)C(=O)N[C@@H](CO)C(=O)N[C…	1
CC(C)C(=O)C1=C(O)C=C2OC(C)(C)C3CCC4(C)CC3C2=C1O4	1
CCC(C)C(=O)C1=C(O)C=C(O)C(C\C=C(/C)CCC=C(C)C)=C1O	1
CC(C)C(=O)C1=C(O)C=C(O)C2=C1O[C@]1(C)CC[C@@H](O)C(C)(C)[C@H]1C2	1
CC(C)C1=C2OC(C)(C)C3CCC4(C)CC3C2=C(O4)C=C1O	1
CCC(C)C(=O)C1=C(O)C=C2OC(C)(C)C3CCC4(C)CC3C2=C1O4	1
CC(C)C(=O)C1=C(O)C=C(O)C(C\C=C(/C)CCC=C(C)C)=C1O	1
CCC(C)C(=O)C1=C(O)C=C(O)C2=C1O[C@](C)(CCC=C(C)C)[C@@H](O)C2	1
CC[C@H](C)[C@H](NC(=O)[C@@H](NC(=O)[C@H](CCSC)NC(=O)[C@@H]1CCCN1C(=O)[C@H](CCCCN)NC(=O)[C@H](CCCCN)NC(=O)[C@H](CC1=CC=CC=C1)NC(=O)[C@@H](NC(=O)[C@H](CCCCN)NC(=O)[C@H](CCCCN)NC(=O)[C@H](CC(C)C)NC(=O)[C@H](CCCNC(N)=N)NC(=O)[C@H](CCCCN)NC(=O)[C@H](CCCCN)NC(=O)[C@@H](NC(=O)[C@H](CO)NC(=O)[C@H](CCCCN)NC(=O)[C@H](CCCCN)NC(=O)[C@@H](NC(=O)[C@H](CCCCN)NC(=O)[C@H](CCCCN)NC(=O)[C@H](CC1=CC=CC=C1)NC(=O)[C@H…	1
CCN1C=C(C2=CSC(N)=N2)C(=O)C2=CC(N3CCCC3)=C(Cl)C=C12	1
CCCCCCCC(=O)N[C@@H](CCN)C(=O)N[C@@H]([C@@H](C)O)C(=O)N[C@@H](CCN)C(=O)N[C@H]1CCNC(=O)[C@@H](NC(=O)[C@H](CCN)NC(=O)[C@H](CCN)NC(=O)[C@H](CC2=CC=C(C=C2)C2=CC=CC=C2)NC(=O)[C@@H](CC2=CC=CC=C2)NC(=O)[C@H](CCN)NC1=O)[C@@H](C)O	1
CCCCCCCCC1NC(=O)[C@@H](CC2=CC=CC=C2)NC(=O)[C@H](CCN)NC(=O)[C@H](CCNC(=O)[C@@H](NC(=O)[C@H](CCN)NC(=O)[C@H](CCN)NC1=O)[C@@H](C)O)NC(=O)[C@H](CCN)NC(=O)[C@@H](NC(=O)[C@H](CCN)NC(=O)CCCCCCC)[C@@H](C)O	1
CCCCCCCC(=O)N[C@@H](CCN)C(=O)N[C@@H]([C@@H](C)O)C(=O)N[C@@H](CCN)C(=O)N[C@H]1CCNC(=O)[C@@H](NC(=O)[C@H](CCN)NC(=O)[C@H](CCN)NC(=O)[C@H](CC(C)C)NC(=O)[C@@H](CC2=CC=C(C=C2)C2=CC=CC=C2)NC(=O)[C@H](CCN)NC1=O)[C@@H](C)O	1
NCC[C@H](O)C(=O)N[C@H]1C[C@H](N)[C@H](O[C@H]2OC(CN)=CC[C@@H]2N)[C@H](O[C@H]2O[C@H](CO)[C@H](O[C@H]3O[C@H](CN)[C@H](O)[C@H](O)[C@@H]3N)[C@@H]2O)[C@@H]1O	1
NC[C@H]1O[C@H](O[C@H]2[C@@H](CO)O[C@H](O[C@@H]3[C@H](O)[C@@H](N)C[C@H](N)[C@@H]3O[C@H]3OC(CN)=CC[C@@H]3N)[C@H]2O)[C@@H](N)[C@@H](O)[C@H]1O	1
CCN(CC)[C+]1SC2=C(S1)C1=CC(Cl)=CC=C1OC2C1=CC=C(I)C=C1	1
CCN(CC)[C+]1SC2=C(S1)C1=CC(Cl)=CC=C1OC2C1=CC=C(Br)C=C1	1
CCN(CC)[C+]1SC2=C(S1)C1=CC(Cl)=CC=C1OC2C1=CC=C(Cl)C=C1	1
CCN(CC)[C+]1SC2=C(S1)C1=CC(F)=CC=C1OC2C1=CC=C(I)C=C1	1
CC(C)[C@H](N)C(=O)N[C@@H](CCCCN)C(=O)N[C@@H](CCCNC(N)=N)C(=O)N[C@@H](CC1=CNC2=C1C=CC=C2)C(=O)N[C@@H](CCCCN)C(=O)N[C@@H](CCCCN)C(=O)N[C@@H](CC1=CNC2=C1C=CC=C2)C(=O)N[C@@H](CCCNC(N)=N)C(=O)N[C@@H](CC1=CNC2=C1C=CC=C2)C(=O)N[C@@H](CCCCN)C(=O)N[C@@H](CC1=CNC2=C1C=CC=C2)C(=O)N[C@@H](CCCCN)C(=O)N[C@@H](CCCCN)C(=O)N[C@@H](CC1=CNC2=C1C=CC=C2)C(=O)N[C@@H](C(C)C)C(N)=O	1
CC(C)C(N)C(=O)NC(CCCCN)C(=O)N[C@@H](CCCNC(N)=N)C(=O)NC(CC1=CNC2=C1C=CC=C2)C(=O)NC(CCCCN)C(=O)N[C@@H](CCCCN)C(=O)NC(CC1=CC=CC=C1)C(=O)NC(CC1=CNC2=C1C=CC=C2)C(=O)NC(CCCNC(N)=N)C(=O)NC(CCCCN)C(=O)NC(CC1=CNC2=C1C=CC=C2)C(=O)NC(CCCCN)C(=O)NC(CCCCN)C(=O)NC(CC1=CNC2=C1C=CC=C2)C(=O)NC(CC1=CNC2=C1C=CC=C2)C(N)=O	1
CO[C@H]1\C=C\O[C@@]2(C)OC3=C(C)C(O)=C4C(O)=C(NC(=O)\C(C)=C/C=C/[C@H](C)[C@H](O)[C@@H](C)[C@@H](O)[C@@H](C)[C@H](OC(C)=O)[C@@H]1C)C(CN[C@@H](CC1=CC=C(O)C=C1)C(=O)OC)=C(O)C4=C3C2=O	1
CO[C@H]1\C=C\O[C@@]2(C)OC3=C(C)C(O)=C4C(O)=C(NC(=O)\C(C)=C/C=C/[C@H](C)[C@H](O)[C@@H](C)[C@@H](O)[C@@H](C)[C@H](OC(C)=O)[C@@H]1C)C(CN[C@@H](CC1=CNC5=C1C=CC=C5)C(=O)OCC1=CC=CC=C1)=C(O)C4=C3C2=O	1
CCOC(=O)[C@H](CC1=CC=C(O)C=C1)NCC1=C(O)C2=C3C(=O)[C@]4(C)OC3=C(C)C(O)=C2C(O)=C1NC(=O)\C(C)=C/C=C/[C@H](C)[C@H](O)[C@@H](C)[C@@H](O)[C@@H](C)[C@H](OC(C)=O)[C@H](C)[C@@H](OC)\C=C\O4	1
CO[C@H]1\C=C\O[C@@]2(C)OC3=C(C)C(O)=C4C(O)=C(NC(=O)\C(C)=C/C=C/[C@H](C)[C@H](O)[C@@H](C)[C@@H](O)[C@@H](C)[C@H](OC(C)=O)[C@@H]1C)C(CN[C@@H](CC1=CNC5=C1C=CC=C5)C(=O)OC)=C(O)C4=C3C2=O	1
CCOC(=O)[C@H](CC1=CC=CC=C1)NCC1=C(O)C2=C3C(=O)[C@]4(C)OC3=C(C)C(O)=C2C(O)=C1NC(=O)\C(C)=C/C=C/[C@H](C)[C@H](O)[C@@H](C)[C@@H](O)[C@@H](C)[C@H](OC(C)=O)[C@H](C)[C@@H](OC)\C=C\O4	1
CO[C@H]1\C=C\O[C@@]2(C)OC3=C(C)C(O)=C4C(O)=C(NC(=O)\C(C)=C/C=C/[C@H](C)[C@H](O)[C@@H](C)[C@@H](O)[C@@H](C)[C@H](OC(C)=O)[C@@H]1C)C(CN[C@@H](CC1=CC=CC=C1)C(=O)OC(C)(C)C)=C(O)C4=C3C2=O	1
CO[C@H]1\C=C\O[C@@]2(C)OC3=C(C)C(O)=C4C(O)=C(NC(=O)\C(C)=C/C=C/[C@H](C)[C@H](O)[C@@H](C)[C@@H](O)[C@@H](C)[C@H](OC(C)=O)[C@@H]1C)C(CN[C@@H](CC1=CC=CC=C1)C(=O)OC)=C(O)C4=C3C2=O	1
CCOC(=O)[C@H](CC1=CNC2=C1C=CC=C2)NCC1=C(O)C2=C3C(=O)[C@]4(C)OC3=C(C)C(O)=C2C(O)=C1NC(=O)\C(C)=C/C=C/[C@H](C)[C@H](O)[C@@H](C)[C@@H](O)[C@@H](C)[C@H](OC(C)=O)[C@H](C)[C@@H](OC)\C=C\O4	1
OC(=O)C1=CN(C2CC2)C2=CC(N3CCN(CN4N=C(N(CC5=CC=C(F)C=C5)C4=S)C4=CC=CC(O)=C4)CC3)=C(F)C=C2C1=O	1
OC(=O)C1=CN(C2CC2)C2=CC(N3CCN(CN4N=C(N(C4=S)C4=CC=C(F)C=C4)C4=CC=CC=C4O)CC3)=C(F)C=C2C1=O	1
COC1=CC=C(C=C1)N1C(=S)N(CN2CCN(CC2)C2=C(F)C=C3C(=O)C(=CN(C4CC4)C3=C2)C(O)=O)N=C1C1=CC=C(O)C=C1	1
OC(=O)C1=CN(C2CC2)C2=CC(N3CCN(CN4N=C(N(C4=S)C4=CC=C(F)C=C4)C4=CC=CC(O)=C4)CC3)=C(F)C=C2C1=O	1
OC(=O)C1=CN(C2CC2)C2=CC(N3CCN(CN4N=C(N(C4=S)C4=CC=CC=C4)C4=CC=C(O)C=C4)CC3)=C(F)C=C2C1=O	1
COC1=CC=C(CN2C(=S)N(CN3CCN(CC3)C3=C(F)C=C4C(=O)C(=CN(C5CC5)C4=C3)C(O)=O)N=C2C2=CC=C(O)C=C2)C=C1	1
OC(=O)C1=CN(C2CC2)C2=CC(N3CCN(CN4N=C(N(C4=S)C4=CC=C(F)C=C4)C4=CC=C(O)C=C4)CC3)=C(F)C=C2C1=O	1
OC(=O)C1=CN(C2CC2)C2=CC(N3CCN(CN4N=C(N(CC5=CC=CC=C5)C4=S)C4=CC=C(O)C=C4)CC3)=C(F)C=C2C1=O	1
COC1=CC=C(C=C1)N1C(=S)N(CN2CCN(CC2)C2=C(F)C=C3C(=O)C(=CN(C4CC4)C3=C2)C(O)=O)N=C1C1=CC=CC(O)=C1	1
OC(=O)C1=CN(C2CC2)C2=CC(N3CCN(CN4N=C(N(CC5=CC=C(Cl)C=C5)C4=S)C4=CC=CC(O)=C4)CC3)=C(F)C=C2C1=O	1
OC(=O)C1=CN(C2CC2)C2=CC(N3CCN(CN4N=C(N(C4=S)C4=CC=C(Cl)C=C4)C4=CC=CC(O)=C4)CC3)=C(F)C=C2C1=O	1
OC(=O)C1=CN(C2CC2)C2=CC(N3CCN(CN4N=C(N(C4=S)C4=CC=CC=C4)C4=CC=CC(O)=C4)CC3)=C(F)C=C2C1=O	1
COC1=CC=C(CN2C(=S)N(CN3CCN(CC3)C3=C(F)C=C4C(=O)C(=CN(C5CC5)C4=C3)C(O)=O)N=C2C2=CC=CC=C2O)C=C1	1
OC(=O)C1=CN(C2CC2)C2=CC(N3CCN(CN4N=C(N(CC5=CC=C(Cl)C=C5)C4=S)C4=CC=CC=C4O)CC3)=C(F)C=C2C1=O	1
OC(=O)C1=CN(C2CC2)C2=CC(N3CCN(CN4N=C(N(C4=S)C4=CC=C(Cl)C=C4)C4=CC=CC=C4O)CC3)=C(F)C=C2C1=O	1
OC(=O)C1=CN(C2CC2)C2=CC(N3CCN(CN4N=C(N(CC5=CC=CC=C5)C4=S)C4=CC=CC=C4O)CC3)=C(F)C=C2C1=O	1
OC(=O)C1=CN(C2CC2)C2=CC(N3CCN(CN4N=C(N(CC5=CC=C(F)C=C5)C4=S)C4=CC=CC=C4O)CC3)=C(F)C=C2C1=O	1
COC1=CC=C(CN2C(=S)N(CN3CCN(CC3)C3=C(F)C=C4C(=O)C(=CN(C5CC5)C4=C3)C(O)=O)N=C2C2=CC=CC(O)=C2)C=C1	1
OC(=O)C1=CN(C2CC2)C2=CC(N3CCN(CN4N=C(N(CC5=CC=CC=C5)C4=S)C4=CC=CC(O)=C4)CC3)=C(F)C=C2C1=O	1
CCCCCCCCCCCCCC[N+](C)(C)CC1=CC(C[N+](C)(C)CCCCCCCCCCCCCC)=CC(C[N+](C)(C)C)=C1	1
CCCCCCCCCCCC[N+](C)(C)CC1=CC(C[N+](C)(C)CCCCCCCCCCCC)=CC(C[N+]2=CC=CC=C2)=C1	1
CCCCCCCCCCCC[N+](C)(C)CC1=CC(C[N+](C)(C)CCCCCCCCCCCC)=CC(C[N+](C)(C)C)=C1	1
OC(=O)C1=CN(C2CC2)C2=CC(N3CCN(CCOCCOCCOC4=CC=C5C=CC(=O)OC5=C4)CC3)=C(F)C=C2C1=O	1
OC(=O)C1=CN(C2CC2)C2=CC(N3CCN(CC=C)CC3)=C(F)C=C2C1=O	1
OC(=O)C1=CN(C2CC2)C2=CC(N3CCN(CC4=CC(CN5CCN(CC5)C5=C(F)C=C6C(=O)C(=CN(C7CC7)C6=C5)C(O)=O)=CC=C4)CC3)=C(F)C=C2C1=O	1
OC(=O)C1=CN(C2CC2)C2=CC(N3CCN(CC3)C(=O)CCC=C)=C(F)C=C2C1=O	1
OC(=O)C1=CN(C2CC2)C2=CC(N3CCN(CCOCCOCCOCCOCCOCCN4CCN(CC4)C4=C(F)C=C5C(=O)C(=CN(C6CC6)C5=C4)C(O)=O)CC3)=C(F)C=C2C1=O	1
OC(=O)C1=CN(C2CC2)C2=CC(N3CCN(CCOCCOCCOCCOCCOCCOCCOCCN4CCN(CC4)C4=C(F)C=C5C(=O)C(=CN(C6CC6)C5=C4)C(O)=O)CC3)=C(F)C=C2C1=O	1
CC1=CC(=CC(=C1)C(=O)N1CCN(CC1)C1=C(F)C=C2C(=O)C(=CN(C3CC3)C2=C1)C(O)=O)C(=O)N1CCN(CC1)C1=C(F)C=C2C(=O)C(=CN(C3CC3)C2=C1)C(O)=O	1
CN(CC(=O)N1CCN(CC1)C1=C(F)C=C2C(=O)C(=CN(C3CC3)C2=C1)C(O)=O)CC(=O)N1CCN(CC1)C1=C(F)C=C2C(=O)C(=CN(C3CC3)C2=C1)C(O)=O	1
CN(C)[C@H]1[C@@H]2C[C@@H]3CC4=C(OC(F)(F)F)C5=C(NC[C@@H]6CC7CCCCN7[C@H]56)C(O)=C4C(=O)C3=C(O)[C@]2(O)C(=O)C(C(N)=O)=C1O	1
CN(C)[C@H]1[C@@H]2C[C@@H]3CC4=C(F)C5=C(NC[C@@H]6CCN(CCO)[C@H]56)C(O)=C4C(=O)C3=C(O)[C@]2(O)C(=O)C(C(N)=O)=C1O	1
CN(C)[C@H]1[C@@H]2C[C@@H]3CC4=C(OC(F)(F)F)C5=C(NC[C@@H]6CC7CCCN7[C@H]56)C(O)=C4C(=O)C3=C(O)[C@]2(O)C(=O)C(C(N)=O)=C1O	1
CN(C)[C@H]1[C@@H]2C[C@@H]3CC4=C(F)C5=C(NC[C@]6(C)CCN(C)[C@H]56)C(O)=C4C(=O)C3=C(O)[C@]2(O)C(=O)C(C(N)=O)=C1O	1
CN(C)[C@H]1[C@@H]2C[C@@H]3CC4=C(F)C5=C(NC[C@@H]6CCN(C)[C@H]56)C(O)=C4C(=O)C3=C(O)[C@]2(O)C(=O)C(C(N)=O)=C1O	1
CN(C)[C@H]1[C@@H]2C[C@@H]3CC4=C(F)C5=C(NCC6CCNC56)C(O)=C4C(=O)C3=C(O)[C@]2(O)C(=O)C(C(N)=O)=C1O	1
CN(C)[C@H]1[C@@H]2C[C@@H]3CC4=C(OC(F)(F)F)C5=C(NC[C@@H]6CCN(C)[C@H]56)C(O)=C4C(=O)C3=C(O)[C@]2(O)C(=O)C(C(N)=O)=C1O	1
CC1C[C@H]2CNC3=C([C@H]2N1C)C(OC(F)(F)F)=C1C[C@H]2C[C@H]4[C@H](N(C)C)C(O)=C(C(N)=O)C(=O)[C@@]4(O)C(O)=C2C(=O)C1=C3O	1
CCCCCCCCCCCCCC(=O)NCC1OC(OC2C(O)C(N)CC(N)C2OC2OC(CN)C(O)C(O)C2N)C(O)C1OC1OC(CN)C(O)C(O)C1N	1
CCN(CC)[C+]1SC2=C(S1)C1=CC(Br)=CC=C1OC2C1=CC=C(Cl)C=C1	1
CO\N=C1\CN([C@H]1CN)C1=C(OC)C2=C(C=C1F)C(=O)C(=CN2[C@@H]1C[C@@H]1F)C(O)=O	1
CCO\N=C1\CN(CC1CN)C1=CC2=C(C=C1F)C(=O)C(=CN2[C@@H]1C[C@@H]1F)C(O)=O	1
NC[C@@H]1N(C\C1=N\OCC1=CC=CC=C1)C1=CC2=C(C=C1F)C(=O)C(=CN2[C@@H]1C[C@@H]1F)C(O)=O	1
CO\N=C1\CN([C@@H]1CN)C1=NC2=C(C=C1F)C(=O)C(=CN2[C@@H]1C[C@@H]1F)C(O)=O	1
CO\N=C1\CN([C@H]1CN)C1=NC2=C(C=C1F)C(=O)C(=CN2[C@@H]1C[C@@H]1F)C(O)=O	1
CO\N=C1\CCN(CC1N)C1=NC2=C(C=C1F)C(=O)C(=CN2[C@@H]1C[C@@H]1F)C(O)=O	1
CO\N=C1\CCN(CC1N)C1=C(Cl)C2=C(C=C1F)C(=O)C(=CN2[C@@H]1C[C@@H]1F)C(O)=O	1
CO\N=C1\CN(CC1CN)C1=C(Cl)C2=C(C=C1F)C(=O)C(=CN2[C@@H]1C[C@@H]1F)C(O)=O	1
NC[C@H]1N(C\C1=N\OCC1=CC=CC=C1)C1=CC2=C(C=C1F)C(=O)C(=CN2[C@@H]1C[C@@H]1F)C(O)=O	1
CO\N=C1\CCN(CC1N)C1=C(OC)C2=C(C=C1F)C(=O)C(=CN2[C@@H]1C[C@@H]1F)C(O)=O	1
NC[C@@H]1N(C\C1=N\OCC1=CC=CC=C1)C1=NC2=C(C=C1F)C(=O)C(=CN2[C@@H]1C[C@@H]1F)C(O)=O	1
CCO\N=C1\CN([C@H]1CN)C1=NC2=C(C=C1F)C(=O)C(=CN2[C@@H]1C[C@@H]1F)C(O)=O	1
CO\N=C1\CN(CC1CN)C1=NC2=C(C=C1F)C(=O)C(=CN2[C@@H]1C[C@@H]1F)C(O)=O	1
NCC1CN(C\C1=N\OCC1=CC=CC=C1)C1=C(Cl)C2=C(C=C1F)C(=O)C(=CN2[C@@H]1C[C@@H]1F)C(O)=O	1
CCO\N=C1\CN(CC1CN)C1=C(Cl)C2=C(C=C1F)C(=O)C(=CN2[C@@H]1C[C@@H]1F)C(O)=O	1
NCC1CN(C\C1=N\OCC1=CC=CC=C1)C1=NC2=C(C=C1F)C(=O)C(=CN2[C@@H]1C[C@@H]1F)C(O)=O	1
CO\N=C1\CN(CC1CN)C1=CC2=C(C=C1F)C(=O)C(=CN2[C@@H]1C[C@@H]1F)C(O)=O	1
CO\N=C1\CN([C@H]1CN)C1=CC2=C(C=C1F)C(=O)C(=CN2[C@@H]1C[C@@H]1F)C(O)=O	1
CO\N=C1\CN([C@@H]1CN)C1=CC2=C(C=C1F)C(=O)C(=CN2[C@@H]1C[C@@H]1F)C(O)=O	1
CCO\N=C1\CN([C@@H]1CN)C1=CC2=C(C=C1F)C(=O)C(=CN2[C@@H]1C[C@@H]1F)C(O)=O	1
NCC1CN(C\C1=N\OCC1=CC=CC=C1)C1=CC2=C(C=C1F)C(=O)C(=CN2[C@@H]1C[C@@H]1F)C(O)=O	1
CCO\N=C1\CN(CC1CN)C1=C(OC)C2=C(C=C1F)C(=O)C(=CN2[C@@H]1C[C@@H]1F)C(O)=O	1
CCO\N=C1\CN(CC1CN)C1=NC2=C(C=C1F)C(=O)C(=CN2[C@@H]1C[C@@H]1F)C(O)=O	1
ClC1=CC=CC(Cl)=C1NC1=CC=CC=C1CC1=NN(CN2CCOCC2)C(=S)N1\N=C\C1=CC=CS1	1
COC1=CC=C(\C=N\N2C(=S)N(CN3CCOCC3)N=C2CC2=CC=CC=C2NC2=C(Cl)C=CC=C2Cl)C=C1	1
COC1=CC=CC(OC)=C1C1=NN=C(O1)C1=CC(=CN1)[N+]([O-])=O	1
[O-][N+](=O)C1=CNC(=C1)C1=NN=C(O1)C1=C(Br)C=CC=C1	1
[O-][N+](=O)C1=CNC(=C1)C1=NN=C(CC2=CC=C(F)C3=CC=CC=C23)O1	1
OC1=C(C=C(C=C1[N+]([O-])=O)[N+]([O-])=O)C1=NN=C(O1)C1=CC(=CN1)[N+]([O-])=O	1
CN1C=C(C=C1C1=NN=C(O1)C1=CC2=C(N1)C=CC(Cl)=C2)[N+]([O-])=O	1
CN1C=C(C=C1C1=NN=C(CC2=CC=CC=C2F)O1)[N+]([O-])=O	1
CN1C=C(C=C1C1=NN=C(O1)C1=C(O)C(=CC=C1)[N+]([O-])=O)[N+]([O-])=O	1
CN1C=C(C=C1C1=NN=C(O1)C1=C(OC(F)(F)F)C=CC=C1)[N+]([O-])=O	1
CN1C=C(C=C1C1=NN=C(O1)C1=CC(=NC2=CC=C(Cl)C=C12)C1=CC=CC=C1)[N+]([O-])=O	1
COC1=C(O)C=CC(\C=C\C2=NN=C(O2)C2=CC(=CN2C)[N+]([O-])=O)=C1	1
[O-][N+](=O)C1=CNC(=C1)C1=NN=C(O1)C1(CC1)C1=CC=CC=C1	1
[O-][N+](=O)C1=CNC(=C1)C1=NN=C(O1)C1=CC=CN1	1
CN1C=C(C=C1C1=NN=C(O1)C1=C(Cl)C=C(Cl)C=C1)[N+]([O-])=O	1
[O-][N+](=O)C1=CNC(=C1)C1=NN=C(O1)C1=CC2=C(N1)C=CC(Cl)=C2	1
[O-][N+](=O)C1=CNC(=C1)C1=NN=C(O1)C1=CC=CS1	1
OC(=O)C1=CN(C2CC2)C2=C(C=C(F)C(=C2)N2CCN(CC2)C(=O)CN2CCN(CC2)C2=CC=C(Cl)C=C2)C1=O	1
COC1=CC(=CC=C1)N1CCN(CC(=O)N2CCN(CC2)C2=CC3=C(C=C2F)C(=O)C(=CN3C2CC2)C(O)=O)CC1	1
OC(=O)C1=CN(C2CC2)C2=C(C=C(F)C(=C2)N2CCN(CC2)C(=O)CN2CCN(CC2)C2=NC=CC=C2)C1=O	1
COC1=CC=C(C=C1OC)N1CCN(CC(=O)N2CCN(CC2)C2=CC3=C(C=C2F)C(=O)C(=CN3C2CC2)C(O)=O)CC1	1
OC(=O)C1=CN(C2CC2)C2=C(C=C(F)C(=C2)N2CCN(CC2)C(=O)CN2CCN(CC2)C2=CC=CC(O)=C2)C1=O	1
OC(=O)C1=CN(C2CC2)C2=C(C=C(F)C(=C2)N2CCN(CC2)C(=O)CN2CCN(CC2)C2=CC=CC(=C2)C(F)(F)F)C1=O	1
CC(N1CCN(CC(=O)N2CCN(CC2)C2=CC3=C(C=C2F)C(=O)C(=CN3C2CC2)C(O)=O)CC1)C1=CC=CC=C1	1
OC(=O)C1=CN(C2CC2)C2=C(C=C(F)C(=C2)N2CCN(CC2)C(=O)CN2CCN(CC2)C2=NC=CC=N2)C1=O	1
CC1=CC(=CC=C1)N1CCN(CC(=O)N2CCN(CC2)C2=CC3=C(C=C2F)C(=O)C(=CN3C2CC2)C(O)=O)CC1	1
OC(=O)C1=CN(C2CC2)C2=C(C=C(F)C(=C2)N2CCN(CC2)C(=O)CN2CCN(CC2)C2=CC=CC=C2Cl)C1=O	1
OC(=O)C1=CN(C2CC2)C2=C(C=C(F)C(=C2)N2CCN(CC2)C(=O)CN2CCN(CC2)C2=CC=C(C=C2)C#N)C1=O	1
OC(=O)C1=CN(C2CC2)C2=C(C=C(F)C(=C2)N2CCN(CC2)C(=O)CN2CCN(CC2)C2=CC=CC=C2C#N)C1=O	1
COC1=CC(NS(=O)(=O)C2=CC(=CC(F)=C2)C(F)(F)F)=CC=C1N1C=NC(Cl)=C1	1
COC1=CC(NS(=O)(=O)C2=C(Cl)C(=CC=C2F)C(F)(F)F)=CC=C1N1C=NC(Cl)=C1	1
FC1=CC=C(CN2C(=O)C3=C(C=CC(Cl)=C3)N=C2C2=CC=CC=C2)C=C1	1
CN(C)CCN1C(=O)C2=C(C=CC(Cl)=C2)N=C1C1=CC=CC=C1	1
FC1=CC=C(C=C1)N1C(=O)C2=C(C=CC(Cl)=C2)N=C1C1=CC=CC=C1	1
F[C@H]1CN(CCN2C(=O)C=CC3=CC=C(C=C23)C#N)CC[C@H]1NCC1=NC=C2OCCOC2=C1	1
COC1=CC=C2N=CC=C(\C=C\[C@@H]3CC[C@H](CO3)NCC3=CC=C4SCC(=O)NC4=N3)C2=N1	1
COC1=NC2=C([C@@H](O)[C@H](O)[C@@H]3CC[C@H](CO3)NCC3=NN=C4OCCSC4=C3)C(F)=CN=C2C=C1	1
COC1=CC=C2N=CC(F)=C([C@@H](O)CC[C@@H]3CCN(CCSC4=CC=CS4)C[C@@H]3C(O)=O)C2=C1	1
COC1=CC=C2N=CC=C(\C=C\[C@@H]3CC[C@H](CO3)NCC3=CC4=C(OCCO4)C=N3)C2=N1	1
COC1=NC2=C([C@@H](O)[C@H](O)[C@@H]3CC[C@H](CO3)NCC3=NN=C4OCCSC4=C3)C(F)=CC=C2N=C1	1
COC1=CC=C2N=CC=C([C@@H](O)[C@H](O)[C@@H]3CC[C@H](CO3)NCC3=NC=C4OCCOC4=C3)C2=N1	1
COC1=NC2=C([C@@H](O)[C@H](O)[C@@H]3CC[C@H](CO3)NCC3=NC=C4OCCSC4=C3)C(F)=CC=C2N=C1	1
COC1=CC=C2N=CC=C([C@H](O)[C@@H](O)[C@H]3CC[C@@H](CO3)NCC3=CC=C4SCC(=O)NC4=N3)C2=N1	1
COC1=NC2=C(C=CC=C2C=C1)[C@@H](O)[C@H](O)[C@@H]1CC[C@H](CO1)NCC1=CC=C2SCC(=O)NC2=N1	1
COC1=CC=C2N=CC=C(OC[C@@H]3CC[C@H](CO3)NCC3=CC=C4SCC(=O)NC4=N3)C2=N1	1
COC1=NC2=C([C@@H](O)[C@H](O)[C@@H]3CC[C@H](CO3)NCC3=CC=C4SCC(=O)NC4=N3)C(F)=CC=C2N=C1	1
FC1=C2C(CN3CCC(CC3)NCC3=CC4=C(OCCO4)C=N3)CN3C2=C(C=C1)C=CC3=O	1
COC1=CC=C2N=CC=C(NC(=O)[C@@H]3CC[C@H](CO3)NCC3=CC=C4SCC(=O)NC4=N3)C2=N1	1
COC1=CC=C2N=CC=C(NC(=O)[C@@H]3CC[C@H](CO3)NCC3=CC4=C(OCCO4)C=N3)C2=N1	1
COC1=NC2=C([C@@H](O)[C@H](O)[C@@H]3CC[C@H](CO3)NCC3=NC=C4OCCSC4=C3)C(F)=CN=C2C=C1	1
COC1=NC2=C(NC(=O)[C@H]3CC[C@@H](CC3)NCC3=NC4=C(SCC(=O)N4)C=C3)C=CN=C2C=C1	1
COC1=CC=C2N=CC=C(OC[C@@H]3CC[C@H](CO3)NCC3=CC4=C(OCCO4)C=N3)C2=N1	1
COC1=NC2=C([C@@H](O)[C@H](O)[C@@H]3CC[C@H](CO3)NCC3=NC=C4OCCOC4=C3)C(F)=CN=C2C=C1	1
COC1=NC2=C([C@@H](O)[C@H](O)[C@@H]3CC[C@H](CO3)NCC3=NN=C4OCCOC4=C3)C(F)=CN=C2C=C1	1
COC1=CC=C2N=CC=C(C(O)C[C@@H]3CC[C@H](CO3)NCC3=CC4=C(OCCO4)C=N3)C2=N1	1
COC1=CC=C2N=CC=C(C(O)C[C@@H]3CC[C@H](CO3)NCC3=CC=C4SCC(=O)NC4=N3)C2=N1	1
COC1=CC=C2N=CC=C(CC[C@@H]3CC[C@H](CO3)NCC3=CC=C4SCC(=O)NC4=N3)C2=N1	1
COC1=NC2=C(C=CC=C2N=C1)[C@@H](O)[C@H](O)[C@@H]1CC[C@H](CO1)NCC1=CC=C2SCC(=O)NC2=N1	1
COC1=CC=C2N=CC=C([C@@H](O)[C@H](O)[C@H]3CC[C@@H](CO3)NCC3=CC=C4SCC(=O)NC4=N3)C2=N1	1
COC1=CC2=C([C@@H](O)[C@H](O)[C@@H]3CC[C@H](CO3)NCC3=CC=C4SCC(=O)NC4=N3)C(F)=CN=C2C=C1	1
COC1=CC2=C(C=CN=C2C(F)=C1)[C@@H](O)[C@H](O)[C@@H]1CC[C@H](CO1)NCC1=CC=C2SCC(=O)NC2=N1	1
COC1=CC2=C(C=CN=C2C=C1)[C@@H](O)[C@H](O)[C@@H]1CC[C@H](CO1)NCC1=CC=C2SCC(=O)NC2=N1	1
COC1=CC=C2N=CC=C(CC[C@@H]3CC[C@H](CO3)NCC3=CC4=C(OCCO4)C=N3)C2=N1	1
COC1=CC2=C(C=CC=C2N=C1)[C@@H](O)[C@H](O)[C@@H]1CC[C@H](CO1)NCC1=CC=C2SCC(=O)NC2=N1	1
COC1=NC2=C([C@@H](O)[C@H](O)[C@@H]3CC[C@H](CO3)NCC3=NC=C4OCCOC4=C3)C(F)=CC=C2N=C1	1
COC1=C(OC)C=C(C=C1)C1=NN(C(C1)C1=CC=C(O1)C1=CC(Cl)=C(Cl)C=C1Cl)C1=NC(=CS1)C1=CC=C(C=C1)[N+]([O-])=O	1
CCOC1=C(CN(C2=CC=CC=C2)C2=CC=CC=C2)C=CC=C1\C=N/NC(=O)C1=CC=NC=C1	1
CCN1C=C(C(O)=O)C(=O)C2=CC(F)=C(C=C12)N1CCN(CC1)C(=O)CCl	1
CCN1C=C(C(O)=O)C(=O)C2=CC(F)=C(C=C12)N1CCN(CC1)C1=C(F)C=C(N)C=C1	1
CCN1C=C(C(O)=O)C(=O)C2=CC(F)=C(C=C12)N1CCN(CC1)C1=C(F)C=C(NC(=S)NCC2=CC=CC=C2)C=C1	1
OC(=O)C1=CN(C2CC2)C2=CC(N3CCN(CN4N=C(N(C4=S)C4=CC=C(Br)C=C4)C4=CC(Cl)=CC=C4)CC3)=C(F)C=C2C1=O	1
CN1C(=S)N(CN2CCN(CC2)C2=C(F)C=C3C(=O)C(=CN(C4CC4)C3=C2)C(O)=O)N=C1C1=CC(Cl)=CC=C1	1
OC(=O)C1=CN(C2CC2)C2=CC(N3CCN(CN4N=C(N(C4=S)C4=CC=CC(=C4)[N+]([O-])=O)C4=CC(O)=CC=C4)CC3)=C(F)C=C2C1=O	1
OC(=O)C1=CN(C2CC2)C2=CC(N3CCN(CN4N=C(N(C4=S)C4=CC(Cl)=CC(Cl)=C4)C4=CC(O)=CC=C4)CC3)=C(F)C=C2C1=O	1
OC(=O)C1=CN(C2CC2)C2=CC(N3CCN(CN4N=C(N(C4=S)C4=CC=C(Cl)C=C4Cl)C4=CC(Cl)=CC=C4)CC3)=C(F)C=C2C1=O	1
OC(=O)C1=CN(C2CC2)C2=CC(N3CCN(CN4N=C(N(C4=S)C4=CC=C(F)C=C4F)C4=CC(Cl)=CC=C4)CC3)=C(F)C=C2C1=O	1
CCCCCCN1C(=S)N(CN2CCN(CC2)C2=C(F)C=C3C(=O)C(=CN(C4CC4)C3=C2)C(O)=O)N=C1C1=CC(Cl)=CC=C1	1
COC1=CC=C(C=C1)N1C(=S)N(CN2CCN(CC2)C2=C(F)C=C3C(=O)C(=CN(C4CC4)C3=C2)C(O)=O)N=C1C1=CC(Cl)=CC=C1	1
OC(=O)C1=CN(C2CC2)C2=CC(N3CCN(CN4N=C(N(C4=S)C4=CC(I)=CC=C4)C4=CC(Cl)=CC=C4)CC3)=C(F)C=C2C1=O	1
OC(=O)C1=CN(C2CC2)C2=CC(N3CCN(CN4N=C(N(C4=S)C4=CC=C(I)C=C4)C4=CC(Cl)=CC=C4)CC3)=C(F)C=C2C1=O	1
CCCCN1C(=S)N(CN2CCN(CC2)C2=C(F)C=C3C(=O)C(=CN(C4CC4)C3=C2)C(O)=O)N=C1C1=CC(Cl)=CC=C1	1
OC(=O)C1=CN(C2CC2)C2=CC(N3CCN(CN4N=C(N(C4=S)C4=CC=CC(I)=C4)C4=CC(O)=CC=C4)CC3)=C(F)C=C2C1=O	1
OC(=O)C1=CN(C2CC2)C2=CC(N3CCN(CN4N=C(N(C4=S)C4=CC=C(Cl)C=C4Cl)C4=CC(O)=CC=C4)CC3)=C(F)C=C2C1=O	1
COC1=CC=C(C=C1)C1=NN=C(O1)C1=CC(Br)=C(Br)N1	1
FC1=CC=C(Cl)C(=C1)C1=NN=C(O1)C1=CC(Br)=C(Br)N1	1
BrC1=C(Br)C=C(N1)C1=NN=C(O1)C1=CC(Br)=C(Br)N1	1
[O-][N+](=O)C1=CC=C(C=C1)C1=NN=C(O1)C1=CC(Br)=C(Br)N1	1
BrC1=C(Br)C=C(N1)C1=NN=C(O1)C(=O)CC1=CC=CC=C1	1
C[C@H](O)[C@]1(NC(=O)N(C)C)[C@@H](N)[C@H](NC2=CC(=CC=C2)C(C)=O)[C@](O)(CO)[C@]1(C)O	1
COC1=CC(CN2CCN(CC2)C2=C(F)C=C3C(=O)C(=CN(C4CC4)C3=C2)C(O)=O)=CC(OC)=C1OC	1
COC1=C(OCC2=CC=CC=C2)C=CC(CN2CCN(CC2)C2=C(F)C=C3C(=O)C(=CN(C4CC4)C3=C2)C(O)=O)=C1	1
COC1=C(OC)C(OC)=C(CN2CCN(CC2)C2=C(F)C=C3C(=O)C(=CN(C4CC4)C3=C2)C(O)=O)C=C1	1
OC(=O)C1=CN(C2CC2)C2=CC(N3CCN(CC4=CC5=C(OCO5)C=C4)CC3)=C(F)C=C2C1=O	1
OC(=O)C1=CN(C2CC2)C2=CC(N3CCN(CC4=C(C=C5OCOC5=C4)[N+]([O-])=O)CC3)=C(F)C=C2C1=O	1
COC1=CC(CN2CCN(CC2)C2=C(F)C=C3C(=O)C(=CN(C4CC4)C3=C2)C(O)=O)=C(C=C1OC)[N+]([O-])=O	1
OC(=O)C1=CN(C2CC2)C2=CC(N3CCN(CC4=CC=CC=C4)CC3)=C(F)C=C2C1=O	1
COC1=CC=C(OC)C(CN2CCN(CC2)C2=C(F)C=C3C(=O)C(=CN(C4CC4)C3=C2)C(O)=O)=C1	1
COC1=CC=CC(CN2CCN(CC2)C2=C(F)C=C3C(=O)C(=CN(C4CC4)C3=C2)C(O)=O)=C1OC	1
COC1=C(OC)C(Cl)=C(CN2CCN(CC2)C2=C(F)C=C3C(=O)C(=CN(C4CC4)C3=C2)C(O)=O)C=C1	1
COC1=C(OC)C=C(CN2CCN(CC2)C2=C(F)C=C3C(=O)C(=CN(C4CC4)C3=C2)C(O)=O)C=C1	1
CCN1C=C(C(O)=O)C(=O)C2=CC(F)=C(N3CCC(NC)\C(C3)=N\OC)C(F)=C12	1
CNC1CCN(C\C1=N/OC)C1=C(F)C=C2C(=O)C(=CN(C3CC3)C2=C1F)C(O)=O	1
CNC1CCN(C\C1=N/OC)C1=CC=C2C(=O)C(=CN(C3CC3)C2=N1)C(O)=O	1
CO\N=C1/CN(CCC1N)C1=C(F)C=C2C(=O)C(=CN(C3CC3)C2=C1OC)C(O)=O	1
CNC1CCN(C\C1=N/OC)C1=C(F)C=C2C(=O)C(=CN(C3CC3)C2=C1OC)C(O)=O	1
CNC1CCN(C\C1=N/OC)C1=C(F)C=C2C(=O)C(=CN3[C@@H](C)COC1=C23)C(O)=O	1
CCN1C(=S)N(CN2CCN(CC2)C2=CC(=CC=C2)C(F)(F)F)N=C1C1=CC=CS1	1
CCN1C(=S)N(CN2CCC(C)CC2)N=C1C1=CC=CS1	1
CC1CCN(CN2N=C(N(C2=S)C2=CC=CC=C2)C2=CC=CS2)CC1	1
CC1CCN(CN2N=C(N(CC=C)C2=S)C2=CC=CS2)CC1	1
C[C@H]1O[C@@H](O[C@@H]2[C@@H](O)[C@@H](C[C@H](N)[C@H]2O[C@H]2O[C@H](CN)CC[C@H]2N)NC(=O)[C@@H](O)CCN)[C@H](O)[C@@H](O)[C@@H]1N	1
NCC[C@H](O)C(=O)N[C@@H]1C[C@H](N)[C@@H](O[C@H]2O[C@H](CN)[C@@H](O)[C@H](O)[C@H]2N)[C@H](O[C@@H]2O[C@H](CO)[C@@H](O[C@@H]3O[C@H](CN)[C@H](O)[C@@H](O)[C@@H]3N)[C@H]2O)[C@H]1O	1
CCCCCCCCCCCCCCCC(=O)NC[C@H]1O[C@@H](O[C@@H]2[C@@H](O)[C@H](N)C[C@H](N)[C@H]2O[C@H]2O[C@H](CN)[C@@H](O)[C@H](O)[C@H]2N)[C@H](O)[C@@H]1O[C@@H]1O[C@H](CN)[C@H](O)[C@@H](O)[C@@H]1N	1
CC[C@H](C)[C@H](NC(=O)[C@H](CC1=CN=CN1)NC(=O)[C@H](CO)NC(=O)[C@@H](NC(=O)[C@@H](NC(=O)[C@@H](NC(=O)[C@@H](NC(=O)[C@H](CCCNC(N)=N)NC(=O)[C@H](CC(C)C)NC(=O)[C@H](CCCCN)NC(=O)[C@H](CCC(O)=O)NC(=O)[C@H](CCCCN)NC(=O)[C@H](CC(C)C)NC(=O)[C@H](CCCCN)NC(=O)[C@@H]1CSSC[C@H](NC(=O)[C@H](CCCCN)NC(=O)[C@@H](N)CCCNC(N)=N)C(=O)N[C@@H](CC(N)=O)C(=O)N[C@@H](CC2=CC=CC=C2)C(=O)N[C@@H](CC(C)C)C(=O)N1)[C@@H](C)O)C(C)…	1
[O-][N+](=O)\C=C\C1=CC=C(Br)O1	1
CC(C)(C)C1=C(C[C@@H](NC(=O)[C@H](N)CCCNC(N)=N)C(=O)N[C@H](CCCNC(N)=N)C(=O)NCCC2=CC=CC=C2)C2=C(N1)C(=CC(=C2)C(C)(C)C)C(C)(C)C	1
CC(C)(C)C1=C(C[C@@H](NC(=O)[C@@H](N)CCCNC(N)=N)C(=O)N[C@H](CCCNC(N)=N)C(=O)NCCC2=CC=CC=C2)C2=C(N1)C(=CC(=C2)C(C)(C)C)C(C)(C)C	1
CC[C@H](C)[C@H](NC(=O)CN)C(=O)NCC(=O)N[C@@H](CCCCN)C(=O)N[C@@H](CC1=CC=CC=C1)C(=O)N[C@@H](CC(C)C)C(=O)N[C@@H](CCCCN)C(=O)N[C@@H](CCCCN)C(=O)N[C@@H](C)C(=O)N[C@@H](CCCCN)C(=O)N[C@@H](CCCCN)C(=O)N[C@@H](CC1=CC=CC=C1)C(=O)NCC(=O)N[C@@H](CCCCN)C(=O)N[C@@H](C)C(=O)N[C@@H](CC1=CC=CC=C1)C(=O)N[C@@H](C(C)C)C(=O)N[C@@H](CCCCN)C(=O)N[C@@H]([C@@H](C)CC)C(=O)N[C@@H](CC(C)C)C(=O)N[C@@H](CCCCN)C(=O)N[C@@H](CCC…	1
CC1=CC2=C(C=C1)N=C(S2)C1=CC=C(NC2=NC(=NC(=N2)N2C[C@@H](N)C[C@@H](N)C2)N2C[C@@H](N)C[C@@H](N)C2)C=C1	1
N[C@H]1C[C@@H](N)CN(C1)C1=NC(=NC(NC2=CC=C(NC(=O)C3=C(O)C4=C(C=CC=C4)C=C3)C=C2)=N1)N1C[C@@H](N)C[C@@H](N)C1	1
ClC1=CC(Cl)=C(C[N+]2=CN(CC3=CC=C(CN4C5=C(C=CC=C5)C5=C4C=CC=C5)C=C3)N=C2)C=C1	1
OC(=O)C1=CN(C2CC2)C2=C(C=C(F)C(=C2)N2CCN(CC2)S(=O)(=O)C2=CC=C(F)C=C2F)C1=O	1
COC1=CC=C(C=C1OC)S(=O)(=O)N1CCN(CC1)C1=CC2=C(C=C1F)C(=O)C(=CN2C1CC1)C(O)=O	1
OC(=O)C1=CN(C2CC2)C2=C(C=C(F)C(=C2)N2CCN(CC2)S(=O)(=O)C2=CC=C(Cl)C(Cl)=C2)C1=O	1
CCN1C=C(C(O)=O)C(=O)C2=C1C=C(N1CCN(CC1)S(=O)(=O)C1=CC=C(Cl)C(Cl)=C1)C(F)=C2	1
OC(=O)C1=CN(C2CC2)C2=C(C=C(F)C(=C2)N2CCN(CC2)S(=O)(=O)C2=CC=C(Cl)C=C2Cl)C1=O	1
CCN1C=C(C(O)=O)C(=O)C2=C1C=C(N1CCN(CC1)S(=O)(=O)C1=CC=C(Cl)C=C1Cl)C(F)=C2	1
CCN1C=C(C(O)=O)C(=O)C2=C1C=C(N1CCN(CC1)S(=O)(=O)C1=CC=C(F)C=C1F)C(F)=C2	1
CCN1C=C(C(O)=O)C(=O)C2=C1C=C(N1CCN(CC1)S(=O)(=O)C1=CC=C(OC)C(OC)=C1)C(F)=C2	1
COC1=CC=C(C(OC)=C1)S(=O)(=O)N1CCN(CC1)C1=CC2=C(C=C1F)C(=O)C(=CN2C1CC1)C(O)=O	1
CCN1C=C(C(O)=O)C(=O)C2=C1C=C(N1CCN(CC1)S(=O)(=O)C1=CC=C(OC)C=C1OC)C(F)=C2	1
COC1=C(C=CC=C1)C1=NN=C(CN2C(C)=NC=C2[N+]([O-])=O)O1	1
NCC1CN(C\C1=N/OC(F)F)C1=C(F)C=C2C(=O)C(=CN(C3=CC=C(F)C=C3F)C2=N1)C(O)=O	1
CC1(CN)CN(C\C1=N/OCF)C1=C(F)C=C2C(=O)C(=CN(C3CC3)C2=N1)C(O)=O	1
NCC1CN(C\C1=N/OCF)C1=C(F)C=C2C(=O)C(=CN(C3=CC=C(F)C=C3F)C2=N1)C(O)=O	1
NCC1CN(C\C1=N/OCF)C1=CC=C2C(=O)C(=CN(C3CC3)C2=N1)C(O)=O	1
NCC1CN(C\C1=N/OCF)C1=C(F)C=C2C(=O)C(=CN(C3CC3)C2=N1)C(O)=O	1
NCC1CN(C\C1=N/OC(F)F)C1=C(F)C=C2C(=O)C(=CN(C3CC3)C2=N1)C(O)=O	1
CCC(C)CCCC(=O)N[C@@H](CCN)C(=O)N[C@@H]([C@@H](C)O)C(=O)N[C@@H](CCN)C(=O)N[C@H]1CCNC(=O)[C@@H](NC(=O)[C@H](CCN)NC(=O)[C@H](CCN)NC(=O)[C@H](CC(C)C)NC(=O)[C@@H](CC(C)C)NC(=O)[C@H](CCN)NC1=O)[C@H](C)O	1
NC1=NC=C(COCC2=CN(N=N2)C2=NC3=C(C=C2F)C(=O)C(=CN3C2CC2)C(O)=O)C(N)=N1	1
OC(=O)C1=CN(C2CC2)C2=C(C=C(F)C(=N2)N2CCN(CC#C)CC2)C1=O	1
OC1=C(C=NC2=C(C=CC=C12)C(F)(F)F)C(=O)N\N=C\C1=CN=CN1	1
OC1=C(C=NC2=C(C=CC=C12)C(F)(F)F)C(=O)NNC(=S)NC1=CC=CC=C1F	1
OC1=CC=C(F)C=C1\C=N\NC(=O)C1=C(O)C2=CC=CC(=C2N=C1)C(F)(F)F	1
CC1=CC=C(NC(=O)NNC(=O)C2=C(O)C3=CC=CC(=C3N=C2)C(F)(F)F)C=C1	1
COC1=CC=C(\C=N\NC(=O)C2=C(O)C3=CC=CC(=C3N=C2)C(F)(F)F)C(F)=C1	1
COC1=CC2=C(NC=C2\C=N\NC(=O)C2=C(O)C3=CC=CC(=C3N=C2)C(F)(F)F)C=C1	1
CN1N=NC2=CC(\C=N/NC(=O)C3=C(O)C4=CC=CC(=C4N=C3)C(F)(F)F)=CC=C12	1
CC1=CC=CC2=C1NC=C2\C=N\NC(=O)C1=C(O)C2=CC=CC(=C2N=C1)C(F)(F)F	1
CC1=C(\C=N\NC(=O)C2=C(O)C3=CC=CC(=C3N=C2)C(F)(F)F)N=CN1	1
COC1=CC=C(NC(=O)NNC(=O)C2=C(O)C3=CC=CC(=C3N=C2)C(F)(F)F)C=C1	1
OC1=C(C=NC2=C(C=CC=C12)C(F)(F)F)C(=O)NNC(=O)NC1=CC=CC(Cl)=C1	1
CC1=CC(NC(=O)NNC(=O)C2=C(O)C3=CC=CC(=C3N=C2)C(F)(F)F)=CC(C)=C1	1
CC1=CC=C(\C=N\NC(=O)C2=C(O)C3=CC=CC(=C3N=C2)C(F)(F)F)C=C1	1
COC1=CC=C(\C=N\NC(=O)C2=C(O)C3=CC=CC(=C3N=C2)C(F)(F)F)C=C1	1
ClC1=CC=C(C=C1)C1SCC(=O)N1NC(=O)C1=CC(=NN1)C1=CC=C(Cl)C=C1	1
ClC1=CC=C(C=C1)C1=NNC(=C1)C(=O)NN1C(SCC1=O)C1=C(Cl)C=CC=C1	1
[O-][N+](=O)C1=CC(\C=N\NC(=O)C2=CC(=NN2)C2=CC=C(Cl)C=C2)=CC=C1	1
COC1=C(O)C=CC(=C1)C1SCC(=O)N1NC(=O)C1=CC(=NN1)C1=CC=C(Cl)C=C1	1
COC1=CC=C(C=C1OC)C1SCC(=O)N1NC(=O)C1=CC(=NN1)C1=CC=C(Cl)C=C1	1
COC1=CC=C(C=C1)C1SCC(=O)N1NC(=O)C1=CC(=NN1)C1=CC=C(Cl)C=C1	1
Cl[C@@H]1[C@H](N(NC(=O)C2=CC(=NN2)C2=CC=C(Cl)C=C2)C1=O)C1=CC=CC=C1	1
OC1=CC=CC=C1\C=N\NC(=O)C1=CC(=NN1)C1=CC=C(Cl)C=C1	1
OC1=CC=C(\C=N\NC(=O)C2=CC(=NN2)C2=CC=C(Cl)C=C2)C=C1	1
[O-][N+](=O)C1=CC=CC(=C1)[C@@H]1[C@@H](Cl)C(=O)N1NC(=O)C1=CC(=NN1)C1=CC=C(Cl)C=C1	1
Cl[C@@H]1[C@H](N(NC(=O)C2=CC(=NN2)C2=CC=C(Cl)C=C2)C1=O)C1=CC=C(Cl)C=C1	1
[O-][N+](=O)C1=C(C=CC=C1)C1SCC(=O)N1NC(=O)C1=CC(=NN1)C1=CC=C(Cl)C=C1	1
OC1=CC=C(C=C1)[C@@H]1[C@@H](Cl)C(=O)N1NC(=O)C1=CC(=NN1)C1=CC=C(Cl)C=C1	1
OC1=C(C=CC=C1)C1SCC(=O)N1NC(=O)C1=CC(=NN1)C1=CC=C(Cl)C=C1	1
COC1=C(O)C=CC(=C1)[C@@H]1[C@@H](Cl)C(=O)N1NC(=O)C1=CC(=NN1)C1=CC=C(Cl)C=C1	1
COC1=CC(\C=N\NC(=O)C2=CC(=NN2)C2=CC=C(Cl)C=C2)=CC=C1O	1
COC1=C(OC)C=C(C=C1)[C@@H]1[C@@H](Cl)C(=O)N1NC(=O)C1=CC(=NN1)C1=CC=C(Cl)C=C1	1
COC1=CC=C(C=C1)[C@@H]1[C@@H](Cl)C(=O)N1NC(=O)C1=CC(=NN1)C1=CC=C(Cl)C=C1	1
ClC1=CC=C(C=C1)C1=NNC(=C1)C(=O)NN1C(SCC1=O)C1=CC=CC=C1	1
CN(C)CCOC(=O)C1=C2C=CC(Br)=CN2C2=C1C(=O)C1=CC=CN=C1C2=O	1
BrC1=CN2C(C=C1)=C(C(=O)OCCN1CCCCC1)C1=C2C(=O)C2=NC=CC=C2C1=O	1
NCC1CN(C\C1=N/OCC1=CC2=C(OCCO2)C=C1)C1=C(F)C=C2C(=O)C(=CN(C3CC3)C2=N1)C(O)=O	1
COC1=C(OC)C(OC)=C(CO\N=C2/CN(CC2CN)C2=C(F)C=C3C(=O)C(=CN(C4CC4)C3=N2)C(O)=O)C=C1	1
COC1=C(OC)C(=C(CO\N=C2/CN(CC2CN)C2=C(F)C=C3C(=O)C(=CN(C4CC4)C3=N2)C(O)=O)C=C1)[N+]([O-])=O	1
NCC1CN(C\C1=N/OCC1=CC2=C(OCO2)C=C1Cl)C1=C(F)C=C2C(=O)C(=CN(C3CC3)C2=N1)C(O)=O	1
NCC1CN(C\C1=N/OCC1=CC=CC=C1)C1=C(F)C=C2C(=O)C(=CN(C3CC3)C2=N1)C(O)=O	1
COC1=C(OC(F)F)C=CC(CO\N=C2/CN(CC2CN)C2=C(F)C=C3C(=O)C(=CN(C4CC4)C3=N2)C(O)=O)=C1	1
NCC1CN(C\C1=N/OCC1=CC2=C(OCO2)C=C1[N+]([O-])=O)C1=C(F)C=C2C(=O)C(=CN(C3CC3)C2=N1)C(O)=O	1
NCC1CN(C\C1=N/OCC1=CC=C(OCC2=CC=CC=C2)C=C1)C1=C(F)C=C2C(=O)C(=CN(C3CC3)C2=N1)C(O)=O	1
COC1=C(OC)C(Cl)=CC(CO\N=C2/CN(CC2CN)C2=C(F)C=C3C(=O)C(=CN(C4CC4)C3=N2)C(O)=O)=C1	1
COC1=CC=C(CO\N=C2/CN(CC2CN)C2=C(F)C=C3C(=O)C(=CN(C4CC4)C3=N2)C(O)=O)C=C1	1
COC1=CC(CO\N=C2/CN(CC2CN)C2=C(F)C=C3C(=O)C(=CN(C4CC4)C3=N2)C(O)=O)=C(OC)C=C1	1
COC1=C(OC)C=C(CO\N=C2/CN(CC2CN)C2=C(F)C=C3C(=O)C(=CN(C4CC4)C3=N2)C(O)=O)C(F)=C1	1
COC1=CC=CC(CO\N=C2/CN(CC2CN)C2=C(F)C=C3C(=O)C(=CN(C4CC4)C3=N2)C(O)=O)=C1OC	1
COC1=C(OC)C(Cl)=C(CO\N=C2/CN(CC2CN)C2=C(F)C=C3C(=O)C(=CN(C4CC4)C3=N2)C(O)=O)C=C1	1
COC1=C(OC)C=C(CO\N=C2/CN(CC2CN)C2=C(F)C=C3C(=O)C(=CN(C4CC4)C3=N2)C(O)=O)C=C1	1
NCC1CN(C\C1=N/OCC1=CC2=C(OCO2)C=C1)C1=C(F)C=C2C(=O)C(=CN(C3CC3)C2=N1)C(O)=O	1
COC1=C(OCC2=CC=CC=C2)C=CC(CO\N=C2/CN(CC2CN)C2=C(F)C=C3C(=O)C(=CN(C4CC4)C3=N2)C(O)=O)=C1	1
COC1=CC=CC(OC)=C1CO\N=C1/CN(CC1CN)C1=C(F)C=C2C(=O)C(=CN(C3CC3)C2=N1)C(O)=O	1
CC[C@H]1OC(=O)[C@H](C)[C@@H](O[C@H]2C[C@@](C)(OC)[C@@H](O)[C@H](C)O2)[C@H](C)[C@@H](O[C@@H]2O[C@H](C)C[C@@H]([C@H]2O)N(C)C)[C@](C)(O)C[C@@H](C)CN(CCCNC(=S)NC2=CC=CC=C2)[C@H](C)[C@@H](O)[C@]1(C)O	1
CC[C@H]1OC(=O)[C@H](C)[C@@H](O[C@H]2C[C@@](C)(OC)[C@@H](O)[C@H](C)O2)[C@H](C)[C@@H](O[C@@H]2O[C@H](C)C[C@@H]([C@H]2O)N(C)C)[C@](C)(O)C[C@@H](C)CN(CCCNC(=S)NC2=CC=CC3=CC=CC=C23)[C@H](C)[C@@H](O)[C@]1(C)O	1
CC[C@H]1OC(=O)[C@H](C)[C@@H](O[C@H]2C[C@@](C)(OC)[C@@H](O)[C@H](C)O2)[C@H](C)[C@@H](O[C@@H]2O[C@H](C)C[C@@H]([C@H]2O)N(C)C)[C@](C)(O)C[C@@H](C)CN(CCCN(CCC#N)C(=O)NC2=CC=CC3=CC=CC=C23)[C@H](C)[C@@H](O)[C@]1(C)O	1
CC[C@H]1OC(=O)[C@H](C)[C@@H](O[C@H]2C[C@@](C)(OC)[C@@H](O)[C@H](C)O2)[C@H](C)[C@@H](O[C@@H]2O[C@H](C)C[C@@H]([C@H]2O)N(C)C)[C@](C)(O)C[C@@H](C)CN(CCCNC(=O)NCC2=CC=CC=C2)[C@H](C)[C@@H](O)[C@]1(C)O	1
CC[C@H]1OC(=O)[C@H](C)[C@@H](O[C@H]2C[C@@](C)(OC)[C@@H](O)[C@H](C)O2)[C@H](C)[C@@H](O[C@@H]2O[C@H](C)C[C@@H]([C@H]2O)N(C)C)[C@](C)(O)C[C@@H](C)CN(CCCNC(=O)NC2=CC=CC=C2)[C@H](C)[C@@H](O)[C@]1(C)O	1
CC[C@H]1OC(=O)[C@H](C)[C@@H](O[C@H]2C[C@@](C)(OC)[C@@H](O)[C@H](C)O2)[C@H](C)[C@@H](O[C@@H]2O[C@H](C)C[C@@H]([C@H]2O)N(C)C)[C@](C)(O)C[C@@H](C)CN(CCCNC(=O)NC2=CC=CC3=CC=CC=C23)[C@H](C)[C@@H](O)[C@]1(C)O	1
CC[C@H]1OC(=O)[C@H](C)[C@@H](O[C@H]2C[C@@](C)(OC)[C@@H](O)[C@H](C)O2)[C@H](C)[C@@H](O[C@@H]2O[C@H](C)C[C@@H]([C@H]2O)N(C)C)[C@](C)(O)C[C@@H](C)CN(CCCN(CCC#N)C(=O)NCC2=CC=CC=C2)[C@H](C)[C@@H](O)[C@]1(C)O	1
C[C@H]1COC2=C(N3CCN(C\C(=N/OCC4=CC=CC=C4)C4=CC=CC=C4)CC3)C(F)=CC3=C2N1C=C(C(O)=O)C3=O	1
C[C@H]1COC2=C(N3CCN(C\C(=N/O)C4=CC=C(Cl)C=C4)CC3)C(F)=CC3=C2N1C=C(C(O)=O)C3=O	1
C[C@H]1COC2=C(N3CCN(C\C(=N/O)C4=CC=C(F)C=C4)CC3)C(F)=CC3=C2N1C=C(C(O)=O)C3=O	1
C[C@H]1COC2=C(N3CCN(C\C(=N/O)C4=CC=C(C)C=C4)CC3)C(F)=CC3=C2N1C=C(C(O)=O)C3=O	1
C[C@H]1COC2=C(N3CCN(C\C(=N/O)C4=C(Cl)C=C(Cl)C=C4)CC3)C(F)=CC3=C2N1C=C(C(O)=O)C3=O	1
C[C@H]1COC2=C(N3CCN(CC(=O)C4=C(Cl)C=C(Cl)C=C4)CC3)C(F)=CC3=C2N1C=C(C(O)=O)C3=O	1
C[C@H]1COC2=C(N3CCN(CC(=O)C4=CC=CC=C4)CC3)C(F)=CC3=C2N1C=C(C(O)=O)C3=O	1
C[C@H]1COC2=C(N3CCN(CC(=O)C4=CC=C(C)C=C4)CC3)C(F)=CC3=C2N1C=C(C(O)=O)C3=O	1
C[C@H]1COC2=C(N3CCN(C\C(=N/O)C4=CC=C(Br)C=C4)CC3)C(F)=CC3=C2N1C=C(C(O)=O)C3=O	1
C[C@H]1COC2=C(N3CCN(CC(=O)C4=CC=C(Cl)C=C4)CC3)C(F)=CC3=C2N1C=C(C(O)=O)C3=O	1
C[C@H]1COC2=C(N3CCN(C\C(=N/O)C4=CC=CC=C4)CC3)C(F)=CC3=C2N1C=C(C(O)=O)C3=O	1
COC1=CC=C(C=C1)C(\CN1CCN(CC1)C1=C2OC[C@H](C)N3C=C(C(O)=O)C(=O)C(C=C1F)=C23)=N\O	1
C[C@H]1COC2=C(N3CCNCC3)C(F)=CC3=C2N1C=C(C(O)=O)C3=O	1
C[C@H]1COC2=C(N3CCN(CC(=O)C4=CC=C(F)C=C4)CC3)C(F)=CC3=C2N1C=C(C(O)=O)C3=O	1
C[C@H]1COC2=C(N3CCN(CC(=O)C4=CC=C(Br)C=C4)CC3)C(F)=CC3=C2N1C=C(C(O)=O)C3=O	1
NCCCC[C@H](NC(=O)[C@H](CC1=CC=CC=C1)NC(=O)[C@H](CCCCN)NC(=O)[C@H](CC1=CNC2=C1C=CC=C2)NC(=O)[C@H](CCCNC(N)=N)NC(=O)[C@H](CC1=CC=CC=C1)NC(=O)[C@H](CCCCN)NC(=O)[C@H](CCCCN)NC(=O)[C@H](CC1=CC=C(O)C=C1)NC(=O)[C@H](CCCNC(N)=N)NC(=O)[C@H](CCCNC(N)=N)NC(=O)CN)C(=O)NCC(=O)N[C@@H](CCCNC(N)=N)C(=O)N[C@@H](CC1=CNC2=C1C=CC=C2)C(=O)N[C@@H](CC1=CC=CC=C1)C(=O)N[C@@H](CC1=CNC2=C1C=CC=C2)C(=O)N[C@@H](CC1=CC=CC=C1)…	1
NCCCC[C@H](NC(=O)[C@H](CCCNC(N)=N)NC(=O)[C@H](CC1=CC=CC=C1)NC(=O)[C@H](CCCCN)NC(=O)[C@H](CC1=CNC2=C1C=CC=C2)NC(=O)[C@H](CCCNC(N)=N)NC(=O)[C@H](CC1=CC=CC=C1)NC(=O)[C@H](CCCNC(N)=N)NC(=O)[C@H](CCCNC(N)=N)NC(=O)[C@H](CC1=CC=C(O)C=C1)NC(=O)[C@H](CCCCN)NC(=O)[C@H](CCCCN)NC(=O)CN)C(=O)NCC(=O)N[C@@H](CCCNC(N)=N)C(=O)N[C@@H](CC1=CC=CC=C1)C(=O)N[C@@H](CC1=CNC2=C1C=CC=C2)C(=O)N[C@@H](CC1=CC=CC=C1)C(=O)N[C@…	1
NCCCC[C@H](NC(=O)[C@H](CC1=CC=CC=C1)NC(=O)[C@H](CCCCN)NC(=O)[C@H](CC1=CNC2=C1C=CC=C2)NC(=O)[C@H](CCCNC(N)=N)NC(=O)[C@H](CC1=CC=CC=C1)NC(=O)[C@H](CCCNC(N)=N)NC(=O)[C@H](CCCNC(N)=N)NC(=O)[C@H](CC1=CC=C(O)C=C1)NC(=O)[C@H](CCCCN)NC(=O)[C@H](CCCCN)NC(=O)CN)C(=O)NCC(=O)N[C@@H](CCCCN)C(=O)N[C@@H](CC1=CNC2=C1C=CC=C2)C(=O)N[C@@H](CC1=CC=CC=C1)C(=O)N[C@@H](CC1=CNC2=C1C=CC=C2)C(=O)N[C@@H](CC1=CC=CC=C1)C(=O)…	1
COC1=CC=C2N=C(C)C=C(N3C=C(CNC(=O)C4=CC=CC=C4F)N=N3)C2=C1	1
COC1=CC=C2N=C(C)C=C(N3C=C(CN4CCN(CC4)C(=O)C4=CC=CC=C4)N=N3)C2=C1	1
COC1=CC=C(C=C1)C(=O)N1CCN(CC2=CN(N=N2)C2=CC(C)=NC3=CC=C(OC)C=C23)CC1	1
COC1=CC=C2N=C(C)C=C(N3C=C(CN4CCN(CC4)C(=O)C4=CC=CC=C4F)N=N3)C2=C1	1
COC1=CC=C2N=C(C)C=C(N3C=C(CN4CCN(CC4)C(=O)C4CCC4)N=N3)C2=C1	1
COC1=CC=C2N=C(C)C=C(N3C=C(CN4CCN(CC4)C(=O)C4CC4)N=N3)C2=C1	1
COC1=CC=C2N=C(C)C=C(N3C=C(CNS(=O)(=O)C4=CC=CC=C4C(F)(F)F)N=N3)C2=C1	1
COC1=CC=C2N=C(C)C=C(N3C=C(CNS(=O)(=O)C4=CC=C(F)C=C4)N=N3)C2=C1	1
COC1=CC=C2N=C(C)C=C(N3C=C(CNC(=O)C4=CC=C(C=C4)C(F)(F)F)N=N3)C2=C1	1
COC1=CC=C2N=C(C)C=C(N3C=C(CNC(=O)C4=CC=C(C)C=C4)N=N3)C2=C1	1
COC1=CC=C2N=C(C)C=C(N3C=C(CNC(=O)C4=CC=CC=C4Cl)N=N3)C2=C1	1
COC1=CC=C2N=C(C)C=C(N3C=C(CNC(=O)C4=CC=C(F)C=C4)N=N3)C2=C1	1
COC1=CC=C2N=C(C)C=C(N3C=C(CNC(=O)C4CCC4)N=N3)C2=C1	1
COC1=CC=C2N=C(C)C=C(N3C=C(CNC(=O)C4CC4)N=N3)C2=C1	1
C[C@@H](NCCCCCCCCN)[C@H]1CC[C@H]2[C@@H]3CCC4=C[C@H](CC[C@]4(C)[C@H]3CC[C@]12C)NCCCCCCCCN	1
COC1=C2N(C=C(C(O)=O)C(=O)C2=CC(F)=C1N1CCN(CC#N)C(C)C1)C1CC1	1
COC1=C2N(C=C(C(O)=O)C(=O)C2=CC(F)=C1N1CCN(CC\C(C)=N\NC2=CC=CC=C2)C(C)C1)C1CC1	1
COC1=C2N(C=C(C(O)=O)C(=O)C2=CC(F)=C1N1CCN(CC\C(C)=N\NC(N)=O)C(C)C1)C1CC1	1
COC1=C2N(C=C(C(O)=O)C(=O)C2=CC(F)=C1N1CCN(CCC(C)=O)C(C)C1)C1CC1	1
C[C@H]1\C=C\C=C/C(=O)NC2=C(C)C(=O)C3=C4[C@H](O)[C@@](C)(OC4=C(C)C(O)=C3C2=O)O\C=C\[C@H](O)[C@@H](C)[C@@H](OC(C)=O)[C@H](C)[C@H](O)[C@H](C)[C@H]1O	1
COC1=CC(C)=C(C=C1)C(=O)NCC1CN(C(=O)O1)C1=CC(C)=NC2=CC=C(OC)C=C12	1
COC1=CC=C2N=C(C)C=C(NC(=O)CN3CC(CN4CCN(CC4)C(C)C)OC3=O)C2=C1	1
COC1=CC=C2N=C(C)C=C(NC(=O)CN3CC(CN(C)C)OC3=O)C2=C1	1
COC1=CC=C2N=C(C)C=C(N3CC(CNC(=O)C4=CC=C(C)C=C4)OC3=O)C2=C1	1
COC1=CC=C2N=C(C)C=C(N3CC(CNC(=O)C4CCC4)OC3=O)C2=C1	1
COC1=CC=C2N=C(C)C=C(N3CC(CNC(C)=O)OC3=O)C2=C1	1
COC1=CC=C2N=C(C)C=C(NC(=O)CN3CC(CN4CCOCC4)OC3=O)C2=C1	1
COC1=CC=C2N=C(C)C=C(NC(=O)CN3CC(CN4CCN(CC4)C(C)=O)OC3=O)C2=C1	1
CCN1CCN(CC2CN(CC(=O)NC3=CC(C)=NC4=CC=C(OC)C=C34)C(=O)O2)CC1	1
CCN(CC)CC1CN(CC(=O)NC2=CC(C)=NC3=CC=C(OC)C=C23)C(=O)O1	1
COC1=CC=C2N=C(C)C=C(NC(=O)CN3CC(CN4CCN(C)CC4)OC3=O)C2=C1	1
COC1=CC=C2N=C(C)C=C(N3CC(CNC(=O)C4=CC=C(Cl)C=C4)OC3=O)C2=C1	1
COC1=CC=C2N=C(C)C=C(N3CC(CNC(=O)C4=CC=C(C=C4)C(F)(F)F)OC3=O)C2=C1	1
COC1=CC=C(C=C1)C(=O)NCC1CN(C(=O)O1)C1=CC(C)=NC2=CC=C(OC)C=C12	1
CCC1=CC=C(C=C1)C(=O)NCC1CN(C(=O)O1)C1=CC(C)=NC2=CC=C(OC)C=C12	1
COC1=CC=C2N=C(C)C=C(N3CC(CNC(=O)C4=CC=C(F)C=C4)OC3=O)C2=C1	1
COC1=CC=C2N=C(C)C=C(N3CC(CNC(=O)C4CC4)OC3=O)C2=C1	1
CC(C)C[C@@H]1NC(=O)[C@@H]2O[C@H](CNC(=O)[C@@H](NC(=O)[C@H](CCCN)NC(=O)[C@H](CC(C)C)NC(=O)[C@H](CCCN)NC(=O)[C@@H](NC(=O)[C@@H]3CCCN3C(=O)[C@@H](CC3=CC=CC=C3)NC(=O)[C@H](CC(C)C)NC(=O)[C@H](CCCN)NC(=O)[C@@H](NC(=O)[C@H](CCCN)NC1=O)C(C)C)C(C)C)C(C)C)[C@@H](O)[C@@H]2O	1
CC(C)C[C@@H]1NC(=O)[C@@H]2O[C@H](CNC(=O)[C@@H](NC(=O)[C@H](CCCN)NC(=O)[C@H](CC(C)C)NC(=O)[C@H](CCCN)NC(=O)[C@@H](NC(=O)[C@@H]3CCCN3C(=O)[C@@H](CC3=CC=CC=C3)NC(=O)[C@H](CC(C)C)NC(=O)[C@H](CCCN)NC(=O)[C@@H](NC(=O)[C@H](CCCN)NC1=O)C(C)C)C(C)C)C(C)C)[C@@H](OCC1=CC=CC=C1)[C@@H]2OCC1=CC=CC=C1	1
CC1=CC(=O)OC2=C1C(OCCCCN1C=NC=N1)=CC(OCCCCN1C=NC=N1)=C2	1
COC1=C2N(C3CC3)C3=C(C(=O)NS3)C(=O)C2=CC(F)=C1N1CCC(C1)C(C)(C)NC1CC1	1
CCNC(C)(C)[C@@H]1CCN(C1)C1=C(F)C=C2C(=O)C3=C(SNC3=O)N(C3CC3)C2=C1OC	1
COC1=C2N(C3CC3)C3=C(C(=O)NS3)C(=O)C2=CC(F)=C1N1CC[C@H](C1)C(C)N(C)C	1
COC1=C2N(C3CC3)C3=C(C(=O)NS3)C(=O)C2=CC(F)=C1N1CC[C@H](C1)C(N)C1=NC=CO1	1
CN[C@@H](C)[C@@H]1CCN(C1)C1=C(F)C=C2C(=O)C3=C(SNC3=O)N(C3CC3)C2=C1OC	1
COC1=C2N(C3CC3)C3=C(C(=O)NS3)C(=O)C2=CC(F)=C1N1CC[C@@H](CNCCF)C1	1
COC1=C2N(C3CC3)C3=C(C(=O)NS3)C(=O)C2=CC(F)=C1N1CCNCC1	1
COC1=C2N(C3CC3)C3=C(C(=O)NS3)C(=O)C2=CC(F)=C1N1CC[C@H](C1)[C@H](C)N(C)C	1
COC1=C2N(C3CC3)C3=C(C(=O)NS3)C(=O)C2=CC(F)=C1N1CC[C@H](C1)[C@H](C)N	1
COC1=C2N(C3CC3)C3=C(C(=O)NS3)C(=O)C2=CC(F)=C1N1CC[C@H](C1)[C@@H](C)NCCF	1
COC1=C2N(C3CC3)C3=C(C(=O)NS3)C(=O)C2=CC(F)=C1N1CC[C@H](C1)[C@H](C)NCCF	1
COC1=C2N(C3CC3)C3=C(C(=O)NS3)C(=O)C2=CC(F)=C1N1CC[C@H](C1)C(N)C1=CC=CC=N1	1
COC1=C2N(C3CC3)C3=C(C(=O)NS3)C(=O)C2=CC(F)=C1N1CC[C@H](C1)C(N)C1=NC=CS1	1
CC[C@@H](NC)[C@@H]1CCN(C1)C1=C(F)C=C2C(=O)C3=C(SNC3=O)N(C3CC3)C2=C1OC	1
CC[C@H](NC)[C@@H]1CCN(C1)C1=C(F)C=C2C(=O)C3=C(SNC3=O)N(C3CC3)C2=C1OC	1
COC1=C2N(C3CC3)C3=C(C(=O)NS3)C(=O)C2=CC(F)=C1N1CC[C@H](C1)C(C)(C)N(C)C	1
COC1=C2N(C3CC3)C3=C(C(=O)NS3)C(=O)C2=CC(F)=C1N1CC[C@H](C1)C(C)(C)NCC(C)C	1
COC1=C2N(C3CC3)C3=C(C(=O)NS3)C(=O)C2=CC(F)=C1N1CC[C@H](C1)C(C)(C)NCCF	1
CNC(C)(C)[C@@H]1CCN(C1)C1=C(F)C=C2C(=O)C3=C(SNC3=O)N(C3CC3)C2=C1OC	1
COC1=C2N(C3CC3)C3=C(C(=O)NS3)C(=O)C2=CC(F)=C1N1CC[C@H](C1)C(C)NCC1CC1	1
COC1=C2N(C3CC3)C3=C(C(=O)NS3)C(=O)C2=CC(F)=C1N1CC[C@@H](C1)C(C)(C)N	1
COC1=C2N(C3CC3)C3=C(C(=O)NS3)C(=O)C2=CC(F)=C1N1CC[C@@H](C1)[C@H](C)N	1
COC1=C2N(C3CC3)C3=C(C(=O)NS3)C(=O)C2=CC(F)=C1N1CC[C@@H](C1)C(C)N	1
COC1=C2N(C3CC3)C3=C(C(=O)NS3)C(=O)C2=CC(F)=C1N1CC[C@@H](CNC2CC2)C1	1
COC1=C2N(C3CC3)C3=C(C(=O)NS3)C(=O)C2=CC(F)=C1N1CCC(CNCC(C)C)C1	1
COC1=C2N(C3CC3)C3=C(C(=O)NS3)C(=O)C2=CC(F)=C1N1CC[C@@H](CNC(C)C)C1	1
CNC[C@@H]1CCN(C1)C1=C(F)C=C2C(=O)C3=C(SNC3=O)N(C3CC3)C2=C1OC	1
COC1=C2N(C3CC3)C3=C(C(=O)NS3)C(=O)C2=CC(F)=C1N1CC[C@H](CN)C1	1
COC1=C2N(C3CC3)C3=C(C(=O)NS3)C(=O)C2=CC(F)=C1N1CC[C@H](N)C1	1
COC1=C2N(C3CC3)C3=C(C(=O)NS3)C(=O)C2=CC(F)=C1N1CC[C@H](C1)C(C)NC1CC1	1
COC1=C2N(C3CC3)C3=C(C(=O)NS3)C(=O)C2=CC(F)=C1N1CC[C@H](C1)C(C)NC(C)C	1
CCN[C@@H](C)[C@@H]1CCN(C1)C1=C(F)C=C2C(=O)C3=C(SNC3=O)N(C3CC3)C2=C1OC	1
CN[C@H](C)[C@@H]1CCN(C1)C1=C(F)C=C2C(=O)C3=C(SNC3=O)N(C3CC3)C2=C1OC	1
CC(C)C[C@@H]1NC(=O)[C@H](CCCN)NC(=O)[C@@H](NC(=O)[C@H](CCCN)NC(=O)[C@@H]2CCCN2C(=O)[C@@H](CC2=CC=CC=C2)NC(=O)[C@H](CCCN)NC(=O)[C@H](CC23CC4CC(CC(C4)C2)C3)NC(=O)[C@H](CCCN)NC(=O)[C@@H](NC(=O)[C@H](CCCN)NC(=O)[C@@H]2CCCN2C(=O)[C@@H](CC2=CC=CC=C2)NC(=O)[C@H](CCCN)NC1=O)C12CC3CC(CC(C3)C1)C2)C(C)C	1
NCCCC1NC(=O)C2CCCN2C(=O)C(CC2=CC=CC=C2)NC(=O)C(CCCN)NC(=O)C(NC(=O)[C@H](CCCN)NC(=O)C2CCCN2C(=O)C(CC2=CC=CC=C2)NC(=O)C(CCCN)NC(=O)C(NC1=O)C12CC3CC(CC(C3)C1)C2)C12CC3CC(CC(C3)C1)C2	1
CC(C)C[C@@H]1NC(=O)[C@H](CCCN)NC(=O)[C@@H](NC(=O)[C@H](CCCN)NC(=O)[C@@H]2CCCN2C(=O)[C@@H](CC2=CC=CC=C2)NC(=O)[C@H](CCCN)NC(=O)[C@H](CC(C)C)NC(=O)[C@H](CCCN)NC(=O)[C@@H](NC(=O)[C@H](CCCN)NC(=O)[C@@H]2CCCN2C(=O)[C@@H](CC2=CC=CC=C2)NC(=O)[C@H](CCCN)NC1=O)C12CC3CC(CC(C3)C1)C2)C(C)C	1
CC(C)C[C@@H]1NC(=O)[C@H](CCCN)NC(=O)[C@@H](NC(=O)[C@H](CCCN)NC(=O)[C@@H]2CCCN2C(=O)[C@@H](CC2=CC=CC=C2)NC(=O)[C@H](CCCN)NC(=O)[C@H](CC23CC4CC(CC(C4)C2)C3)NC(=O)[C@H](CCCN)NC(=O)[C@@H](NC(=O)[C@H](CCCN)NC(=O)[C@@H]2CCCN2C(=O)[C@@H](CC2=CC=CC=C2)NC(=O)[C@H](CCCN)NC1=O)C(C)C)C12CC3CC(CC(C3)C1)C2	1
NCC[C@H](O)C(=O)N[C@@H]1C[C@H](N)[C@@H](O[C@H]2O[C@H](CO)CC[C@H]2N)[C@H](O[C@@H]2O[C@H](CO)[C@@H](O[C@H]3O[C@@H](CN)[C@@H](O)[C@H](O)[C@H]3N)[C@H]2OCCNCCC2=CC=CC=C2)[C@H]1O	1
NCC[C@@H](O)C(=O)N[C@H]1C[C@H](N)[C@@H](O[C@H]2O[C@H](CO)[C@@H](O)[C@H](O)[C@H]2N)[C@@H](O[C@H]2O[C@H](CO)[C@@H](O[C@H]3O[C@@H](CN)[C@@H](O)[C@H](O)[C@H]3N)[C@H]2OCCNCCC2=CC=CC=C2)[C@H]1O	1
CCCCCCCCCCCCCCCCN1N=NC2=C1C(=O)C1=CC=CC=C1C2=O	1
COC1=C(OC)C=C(\C=N\NC(=O)C2=CC(Cl)=C(Cl)N2)C=C1	1
ClC1=C(Cl)C=C(N1)C(=O)N\N=C\C1=CC=C(Cl)C=C1	1
CC1=CC=CC=C1C(=O)NCC(=O)N[C@H]1[C@H](O)[C@@H](N)[C@@H](O[C@@H]2[C@@H](N)C[C@@H](N)[C@H](O[C@H]3O[C@H](CO)[C@@H](O)[C@H](N)[C@H]3O)[C@H]2O)O[C@@H]1CN	1
NCCCC(=O)N[C@H]1[C@H](O)[C@@H](N)[C@@H](O[C@@H]2[C@@H](N)C[C@@H](N)[C@H](O[C@H]3O[C@H](CO)[C@@H](O)[C@H](N)[C@H]3O)[C@H]2O)O[C@@H]1CN	1
NC[C@H]1O[C@H](O[C@@H]2[C@@H](N)C[C@@H](N)[C@H](O[C@H]3O[C@H](CO)[C@@H](O)[C@H](N)[C@H]3O)[C@H]2O)[C@H](N)[C@@H](O)[C@@H]1NC(=O)C1CCNCC1	1
NC[C@H]1O[C@H](O[C@@H]2[C@@H](N)C[C@@H](N)[C@H](O[C@H]3O[C@H](CO)[C@@H](O)[C@H](N)[C@H]3O)[C@H]2O)[C@H](N)[C@@H](O)[C@@H]1NC(=O)C1CCCCC1	1
CC(=O)N[C@H]1[C@H](O)[C@@H](N)[C@@H](O[C@@H]2[C@@H](N)C[C@@H](N)[C@H](O[C@H]3O[C@H](CO)[C@@H](O)[C@H](N)[C@H]3O)[C@H]2O)O[C@@H]1CN	1
CC1=C(N2C[C@@H]3NCCC=C3C2)C(F)=CN2C(=O)C(=CC(C3CC3)=C12)C(O)=O	1
ClC1=CC=C(CN(CCBr)CCBr)C(Cl)=C1	1
FC1=CC=C(CN(CCBr)CCBr)C(F)=C1	1
ClC1=CC=C(CN(CCN2C=CN=C2)CCN2C=CN=C2C2=CC=CC=C2)C(Cl)=C1	1
ClC1=CC=C(CN(CCBr)CCBr)C=C1Cl	1
NCC1OC(OC2C(COCC3=CC=CC=C3)OC(OC3C(OCC4=CC=CC=C4)C(N)CC(N)C3OC3OC(CN)C(OCC4=CC=CC=C4)C(OCC4=CC=CC=C4)C3N)C2OCC2=CC=CC=C2)C(N)C(OCC2=CC=CC=C2)C1OCC1=CC=CC=C1	1
NCC[C@H](OC(=O)NC1CCCCC1)C(=O)N[C@@H]1C[C@H](N)[C@@H](C[C@H]2O[C@H](CN)[C@@H](OC(=O)NC3CCCCC3)[C@H](OC(=O)NC3CCCCC3)[C@H]2OC(=O)NC2CCCCC2)[C@H](OC(=O)NC2CCCCC2)[C@H]1O[C@H]1O[C@H](COC(=O)NC2CCCCC2)[C@@H](OC(=O)NC2CCCCC2)[C@H](N)[C@H]1OC(=O)CC1CCCCC1	1
NC[C@@H]1O[C@@H](O[C@@H]2[C@@H](N)C[C@@H](N)[C@H](O[C@H]3O[C@H](CO)[C@@H](O)[C@H](N)[C@H]3O)[C@H]2O)[C@@H](O)[C@H](O)[C@H]1O	1
NC[C@@H]1CC[C@@H](N)[C@@H](O[C@@H]2[C@@H](N)C[C@@H](N)[C@H](O[C@@H]3OC[C@@H](O)[C@H](N)[C@H]3O)[C@H]2O)O1	1
CC1=C(N2CCC3=C(C2)\C(CCS3)=N\O)C(N)=CC2=C1N(C=C(C(O)=O)C2=O)C1CC1	1
CC1=C(N2CCC3=C(C2)C(=O)CCS3)C(N)=CC2=C1N(C=C(C(O)=O)C2=O)C1CC1	1
OC(=O)C1=CN(C2CC2)C2=NC(N3CC4CC3CS4(=O)=O)=C(F)C=C2C1=O	1
COC(=O)[C@@H]1C[C@H](CN1C1=C(F)C=C2C(=O)C(=CN(C3CC3)C2=N1)C(O)=O)N1C=C(CO)N=N1	1
OC[C@@H]1CCCN1C1=C(F)C=C2C(=O)C(=CN(C3CC3)C2=N1)C(O)=O	1
OC(=O)C1=CN(C2CC2)C2=NC(N3CC4CC3CS4)=C(F)C=C2C1=O	1
OC(=O)C1=CN(C2CC2)C2=NC(N3CC4CC3CS4=O)=C(F)C=C2C1=O	1
CC(C)(C)OC(=O)N1CC2CC1CN2C1=C(F)C=C2C(=O)C(=CN(C3CC3)C2=N1)C(O)=O	1
[O-][N+](=O)C1=CC=CC(=C1)C1C2=C(NC3=C1C(=O)NC(=O)N3)N(N=C2C1=CC=CC=C1)C1=CC=CC=C1	1
[O-][N+](=O)C1=CC=C(C=C1)N1N=C(C2=C1NC1=C(C2C2=CC=CC=C2)C(=O)NC(=O)N1)C1=CC=CC=C1	1
O=C1NC(=O)C2=C(NC3=C(C2C2=CC=CC=C2)C(=NN3C2=CC=CC=C2)C2=CC=CC=C2)N1	1
ClC1=CC=C(C=C1)C1C2=C(NC3=C1C(=O)NC(=S)N3)N(N=C2C1=CC=CC=C1)C1=CC=CC=C1	1
CC1=CC=C(C=C1)C1C2=C(NC3=C1C(=O)NC(=O)N3)N(N=C2C1=CC=CC=C1)C1=CC=C(C=C1)[N+]([O-])=O	1
[O-][N+](=O)C1=CC=C(C=C1)N1N=C(C2=C1NC1=C(C2C2=CC=C(Br)C=C2)C(=O)NC(=O)N1)C1=CC=CC=C1	1
COC1=CC=C(C=C1)[N+]1=NOC(O)=C1C(=O)CSC1=NN=C(CC2=CC=CC=C2)C(=O)N1N	1
CC1=CC=C(C=C1)[N+]1=NOC(O)=C1C(=O)CSC1=NN=C(CC2=CC=CC=C2)C(=O)N1N	1
COC1=CC=C(C=C1)[N+]1=NOC(O)=C1C(=O)CSC1=NN=C(CC2=CC=C(Cl)C=C2)C(=O)N1N	1
COC1=CC=C(C=C1)[N+]1=NOC(O)=C1C(=O)CSC1=NN=C(CC2=CC=C(Br)C=C2)C(=O)N1N	1
CC1=CC=C(C=C1)[N+]1=NOC(O)=C1C(=O)CSC1=NN=C(CC2=CC=C3OCOC3=C2)C(=O)N1N	1
NN1C(=O)C(CC2=CC=C(Br)C=C2)=NN=C1SCC(=O)C1=C(O)ON=[N+]1C1=CC=CC=C1	1
NN1C(SCC(=O)C2=C(O)ON=[N+]2C2=CC=CC=C2)=NN=C(CC2=CC=CC=C2)C1=O	1
NN1C(=O)C(CC2=CC=C(C=C2)[N+]([O-])=O)=NN=C1SCC(=O)C1=C(O)ON=[N+]1C1=CC=CC=C1	1
NN1C(=O)C(CC2=CC=C3OCOC3=C2)=NN=C1SCC(=O)C1=C(O)ON=[N+]1C1=CC=CC=C1	1
NN1C(=O)C(CC2=CC=C(Cl)C=C2)=NN=C1SCC(=O)C1=C(O)ON=[N+]1C1=CC=CC=C1	1
CC1=CC=C(C=C1)[N+]1=NOC(O)=C1C(=O)CSC1=NN=C(CC2=CC=C(Cl)C=C2)C(=O)N1N	1
CC1=CC=C(C=C1)[N+]1=NOC(O)=C1C(=O)CSC1=NN=C(CC2=CC=C(Br)C=C2)C(=O)N1N	1
ClC1C(N(C1=O)C1=CC=C(Cl)C=C1)C1=CC=C(OCC2=CC(=O)OC3=C2C=C(Cl)C=C3)C=C1	1
ClC1C(N(C1=O)C1=CC=C(Br)C=C1)C1=CC=C(OCC2=CC(=O)OC3=C2C=C(Cl)C=C3)C=C1	1
CCCCCCCCCCCCCCCCCC(=O)NC[C@H]1O[C@@H](O[C@@H]2[C@@H](O)[C@H](N)C[C@H](N)[C@H]2O[C@H]2O[C@H](CN)[C@@H](O)[C@H](O)[C@H]2N)[C@H](O)[C@@H]1O[C@H]1O[C@@H](CN)[C@@H](O)[C@H](O)[C@H]1N	1
NC[C@@H]1O[C@H](O[C@@H]2[C@@H](CNC(=O)C3=C4C=CC=CC4=NC(=C3)C3=CC=CC=C3)O[C@@H](O[C@@H]3[C@@H](O)[C@H](N)C[C@H](N)[C@H]3O[C@H]3O[C@H](CN)[C@@H](O)[C@H](O)[C@H]3N)[C@@H]2O)[C@H](N)[C@@H](O)[C@@H]1O	1
C[C@H]1CN(C[C@H]1N)C1=C(F)C=C2C(=O)C(=CN(C3=CC=C(O)C=C3)C2=C1)C(O)=O	1
C[C@H]1CN(C[C@H]1N)C1=C(F)C=C2C(=O)C(=CN(C3=CC=C(O)C=C3)C2=N1)C(O)=O	1
OC(=O)C1=CN(C2=CC=C(O)C=C2)C2=NC(N3CCNCC3)=C(F)C=C2C1=O	1
NCC1CCN(C1)C1=C(F)C=C2C(=O)C(=CN(C3=CC=C(O)C=C3)C2=N1)C(O)=O	1
N[C@H]1[C@@H]2CN(C[C@H]12)C1=C(F)C=C2C(=O)C(=CN(C3=CC=C(O)C=C3)C2=N1)C(O)=O	1
N[C@@H]1CN(CC11CC1)C1=C(F)C=C2C(=O)C(=CN(C3=CC=C(O)C=C3)C2=N1)C(O)=O	1
N[C@@H]1CCC[C@@H]2CN(C[C@H]12)C1=C(F)C=C2C(=O)C(=CN(C3=CC=C(O)C=C3)C2=N1)C(O)=O	1
COC1=C2N(C=C(C(O)=O)C(=O)C2=CC(F)=C1N1CC2CCCN(C)C2C1)C1=CC=C(O)C=C1	1
CN1CCN(CC1)C1=C(F)C=C2C(=C1)N(C=C(C(O)=O)C2=O)C1=CC=C(O)C=C1	1
C[C@H](N)[C@H]1CCN(C1)C1=C(F)C=C2C(=O)C(=CN(C3=CC=C(O)C=C3)C2=C1)C(O)=O	1
C[C@H]1CN(C[C@@H](C)N1)C1=C(F)C=C2C(=O)C(=CN(C3=CC=C(O)C=C3)C2=N1)C(O)=O	1
COC1=C2N(C=C(C(O)=O)C(=O)C2=CC(F)=C1N1CC2CCCNC2C1)C1=CC=C(O)C=C1	1
C[C@@H]1C[C@H](N)CN1C1=C(F)C=C2C(=O)C(=CN(C3=CC=C(O)C=C3)C2=C1)C(O)=O	1
N[C@H]1[C@@H]2CN(C[C@H]12)C1=C(F)C=C2C(=C1)N(C=C(C(O)=O)C2=O)C1=CC=C(O)C=C1	1
COC1=C2N(C=C(C(O)=O)C(=O)C2=CC(F)=C1N1CCNCC1)C1=CC=C(O)C=C1	1
C[C@@H](N)[C@H]1CCN(C1)C1=C(F)C=C2C(=O)C(=CN(C3=CC=C(O)C=C3)C2=C1)C(O)=O	1
C[C@H](N)[C@@H]1CCN(C1)C1=C(F)C=C2C(=O)C(=CN(C3=CC=C(O)C=C3)C2=C1)C(O)=O	1
C[C@@H]1CN(C[C@H]1N)C1=C(F)C=C2C(=O)C(=CN(C3=CC=C(O)C=C3)C2=N1)C(O)=O	1
N[C@@H]1CN(CC11CC1)C1=C(F)C=C2C(=O)C(=CN(C3=CC=C(O)C=C3)C2=C1)C(O)=O	1
COC1=C2N(C=C(C(O)=O)C(=O)C2=CC(F)=C1N1C[C@H](C)[C@H](C)C1)C1=CC=C(O)C=C1	1
NCC1CCN(C1)C1=C(F)C=C2C(=O)C(=CN(C3=CC=C(O)C=C3)C2=C1)C(O)=O	1
COC1=C2N(C=C(C(O)=O)C(=O)C2=CC(F)=C1N1CCN(C)CC1)C1=CC=C(O)C=C1	1
COC1=C2N(C=C(C(O)=O)C(=O)C2=CC(F)=C1N1C[C@H]2[C@H](N)[C@H]2C1)C1=CC=C(O)C=C1	1
NC1CCN(C1)C1=C(F)C=C2C(=C1)N(C=C(C(O)=O)C2=O)C1=CC=C(O)C=C1	1
COC1=C2N(C=C(C(O)=O)C(=O)C2=CC(F)=C1N1CCC(N)C1)C1=CC=C(O)C=C1	1
C[C@H](N)[C@H]1CCN(C1)C1=C(F)C=C2C(=O)C(=CN(C3=CC=C(O)C=C3)C2=N1)C(O)=O	1
C[C@H]1CN(C[C@@H](C)N1)C1=C(F)C=C2C(=O)C(=CN(C3=CC=C(O)C=C3)C2=C1)C(O)=O	1
CC1CNCCN1C1=C(F)C=C2C(=O)C(=CN(C3=CC=C(O)C=C3)C2=N1)C(O)=O	1
OC(=O)C1=CN(C2=CC=C(O)C=C2)C2=CC(N3CC4CC3CN4)=C(F)C=C2C1=O	1
C[C@@H]1CN(C[C@H]1N)C1=C(F)C=C2C(=O)C(=CN(C3=CC=C(O)C=C3)C2=C1)C(O)=O	1
NC1CCN(C1)C1=C(F)C=C2C(=O)C(=CN(C3=CC=C(O)C=C3)C2=N1)C(O)=O	1
CN1CCC2CN(CC12)C1=C(F)C=C2C(=O)C(=CN(C3=CC=C(O)C=C3)C2=N1)C(O)=O	1
OC(=O)C1=CN(C2=CC=C(O)C=C2)C2=NC(N3CC4CCCNC4C3)=C(F)C=C2C1=O	1
COC1=C2N(C=C(C(O)=O)C(=O)C2=CC(F)=C1N1C[C@@H](N)C2(CC2)C1)C1=CC=C(O)C=C1	1
CN1CCCC2CN(CC12)C1=C(F)C=C2C(=O)C(=CN(C3=CC=C(O)C=C3)C2=C1)C(O)=O	1
CN1CCN(CC1)C1=C(F)C=C2C(=O)C(=CN(C3=CC=C(O)C=C3)C2=N1)C(O)=O	1
N[C@@H]1CCC[C@@H]2CN(C[C@H]12)C1=C(F)C=C2C(=O)C(=CN(C3=CC=C(O)C=C3)C2=C1)C(O)=O	1
OC(=O)C1=CN(C2=CC=C(O)C=C2)C2=CC(N3CC4CCCNC4C3)=C(F)C=C2C1=O	1
N[C@H]1CN(CC11CC1)C1=C(F)C=C2C(=O)C(=CN(C3=CC=C(O)C=C3)C2=C1)C(O)=O	1
NC[C@H]1O[C@H](O[C@@H]2[C@@H](N)C[C@@H](N)[C@H](O)[C@H]2OC[C@H](O)CNCCCCNC[C@@H](O)CO[C@@H]2[C@@H](O)[C@H](N)C[C@H](N)[C@H]2O[C@H]2O[C@H](CN)[C@@H](O)[C@H](O)[C@H]2N)[C@H](N)[C@@H](O)[C@@H]1O	1
NC[C@@H]1C[C@H](O)[C@@H](N)[C@H](O[C@@H]2[C@@H](N)C[C@@H](N)[C@H](OC[C@@H](O)CNCCCCNC[C@@H](O)CO[C@H]3[C@H](N)C[C@H](N)[C@@H](O[C@H]4O[C@H](CN)[C@@H](O)C[C@H]4N)[C@@H]3O)[C@H]2O)O1	1
CN(CCCCN(C)C[C@H](O)CO[C@H]1[C@H](N)C[C@H](N)[C@@H](O[C@@H]2O[C@H](CN)C[C@H](O)[C@H]2N)[C@@H]1O)C[C@@H](O)CO[C@H]1[C@H](N)C[C@H](N)[C@@H](O[C@H]2O[C@H](CN)[C@@H](O)C[C@H]2N)[C@@H]1O	1
NC[C@@H]1C[C@H](O)[C@@H](N)[C@H](O[C@@H]2[C@@H](N)C[C@@H](N)[C@H](OC[C@@H](O)CN[C@H]3CC[C@@H](CC3)NC[C@@H](O)CO[C@H]3[C@H](N)C[C@H](N)[C@@H](O[C@H]4O[C@H](CN)[C@@H](O)C[C@H]4N)[C@@H]3O)[C@H]2O)O1	1
CN(CCCCN(C)C[C@@H](O)CO[C@@H]1[C@@H](O)[C@H](N)C[C@H](N)[C@H]1O[C@H]1O[C@H](CN)[C@@H](O)[C@H](O)[C@H]1N)C[C@@H](O)CO[C@@H]1[C@@H](O)[C@H](N)C[C@H](N)[C@H]1O[C@H]1O[C@H](CN)[C@@H](O)[C@H](O)[C@H]1N	1
C[C@H](CCCN(CCCN)CCCN)[C@H]1CC[C@H]2[C@@H]3[C@@H](CC4C[C@@H](CC[C@]4(C)[C@H]3C[C@H](OCCCN)[C@]12C)OCCCN)OCCCN	1
NCC1=CC=C(C=C1)C1=CC2=C(C=C1F)C(=O)C1=C(SNC1=O)N2C1CC1	1
COC1=CC=CC(=C1)C1=CC2=C(C=C1F)C(=O)C1=C(SNC1=O)N2C1CC1	1
NC1=CC=C(C=C1)C1=CC2=C(C=C1F)C(=O)C1=C(SNC1=O)N2C1CC1	1
OC1=CC=C(C=C1)C1=CC2=C(C=C1F)C(=O)C1=C(SNC1=O)N2C1CC1	1
CC1=CC=C(C=C1N)C1=CC2=C(C=C1F)C(=O)C1=C(SNC1=O)N2C1CC1	1
NC1=CC(=CC=C1F)C1=CC2=C(C=C1F)C(=O)C1=C(SNC1=O)N2C1CC1	1
NCC1=CC(=CC=C1)C1=CC2=C(C=C1F)C(=O)C1=C(SNC1=O)N2C1CC1	1
OCC1=CC=C(C=C1)C1=CC2=C(C=C1F)C(=O)C1=C(SNC1=O)N2C1CC1	1
COC1=C(C=CC=C1)C1=CC2=C(C=C1F)C(=O)C1=C(SNC1=O)N2C1CC1	1
CN(C)C1=CC=C(C=C1)C1=CC2=C(C=C1F)C(=O)C1=C(SNC1=O)N2C1CC1	1
FC1=CC2=C(C=C1C1=CC=C(C=C1)C1CCCCN1)N(C1CC1)C1=C(C(=O)NS1)C2=O	1
CC(=O)C1=CC(=CC=C1)C1=CC2=C(C=C1F)C(=O)C1=C(SNC1=O)N2C1CC1	1
NCC(=O)NC1=CC=C(C=C1)C1=CC2=C(C=C1F)C(=O)C1=C(SNC1=O)N2C1CC1	1
OC1=CC(=CC=C1)C1=CC2=C(C=C1F)C(=O)C1=C(SNC1=O)N2C1CC1	1
CC(=O)NC1=CC=CC(=C1)C1=CC2=C(C=C1F)C(=O)C1=C(SNC1=O)N2C1CC1	1
FC1=CC=C(C=C1)C1=CC2=C(C=C1F)C(=O)C1=C(SNC1=O)N2C1CC1	1
FC1=CC2=C(C=C1C1=CC=C(CC#N)C=C1)N(C1CC1)C1=C(C(=O)NS1)C2=O	1
FC1=CC2=C(C=C1C1=CC=C(C=C1)C#N)N(C1CC1)C1=C(C(=O)NS1)C2=O	1
OCC1=CC(=CC=C1)C1=CC2=C(C=C1F)C(=O)C1=C(SNC1=O)N2C1CC1	1
NCCC1=CC=C(C=C1)C1=CC2=C(C=C1F)C(=O)C1=C(SNC1=O)N2C1CC1	1
NC(=O)C1=CC(=CC=C1)C1=CC2=C(C=C1F)C(=O)C1=C(SNC1=O)N2C1CC1	1
FC1=CC=CC(=C1)C1=CC2=C(C=C1F)C(=O)C1=C(SNC1=O)N2C1CC1	1
FC1=C(C=C2N(C3CC3)C3=C(C(=O)NS3)C(=O)C2=C1)N1CCNCC1	1
CN(C)C1=CC(=CC=C1)C1=CC2=C(C=C1F)C(=O)C1=C(SNC1=O)N2C1CC1	1
COC1=CC=C(C=C1)C1=CC2=C(C=C1F)C(=O)C1=C(SNC1=O)N2C1CC1	1
NC1=C(C=CC=C1)C1=CC2=C(C=C1F)C(=O)C1=C(SNC1=O)N2C1CC1	1
NC1=CC(=CC=C1)C1=CC2=C(C=C1F)C(=O)C1=C(SNC1=O)N2C1CC1	1
FC1=CC2=C(C=C1C1=CC=CC(=C1)C1CCCCN1)N(C1CC1)C1=C(C(=O)NS1)C2=O	1
COC1=C(O)C=CC(=C1)C1=CC2=C(C=C1F)C(=O)C1=C(SNC1=O)N2C1CC1	1
FC1=C(C=C2N(C3CC3)C3=C(C(=O)NS3)C(=O)C2=C1)C1=NC=CN=C1	1
FC1=C(C=C2N(C3CC3)C3=C(C(=O)NS3)C(=O)C2=C1)C1=CC2=CC=NC=C2C=C1	1
FC1=C(C=C2N(C3CC3)C3=C(C(=O)NS3)C(=O)C2=C1)C1=CC=CC=C1	1
COC1=C(C=NC=C1)C1=C(F)C=C2C(=O)C3=C(SNC3=O)N(C3CC3)C2=C1	1
COC1=NC=C(C=N1)C1=C(F)C=C2C(=O)C3=C(SNC3=O)N(C3CC3)C2=C1	1
FC1=CC2=C(C=C1C1=CC=CN1)N(C1CC1)C1=C(C(=O)NS1)C2=O	1
CC1=NC=CC=C1C1=C(F)C=C2C(=O)C3=C(SNC3=O)N(C3CC3)C2=C1	1
FC1=C(C=C2N(C3CC3)C3=C(C(=O)NS3)C(=O)C2=C1)C1=CC2=CC=CC=C2N=C1	1
FC1=CC=C(C=N1)C1=C(F)C=C2C(=O)C3=C(SNC3=O)N(C3CC3)C2=C1	1
COC1=CC=C(C=N1)C1=C(F)C=C2C(=O)C3=C(SNC3=O)N(C3CC3)C2=C1	1
FC1=NC=CC(=C1)C1=C(F)C=C2C(=O)C3=C(SNC3=O)N(C3CC3)C2=C1	1
FC1=C(C=C2N(C3CC3)C3=C(C(=O)NS3)C(=O)C2=C1)C1=CN=CN=C1	1
COC1=CC=C(C(OC)=N1)C1=C(F)C=C2C(=O)C3=C(SNC3=O)N(C3CC3)C2=C1	1
COC1=NC=C(C(OC)=N1)C1=C(F)C=C2C(=O)C3=C(SNC3=O)N(C3CC3)C2=C1	1
CC1=CC=C(C=N1)C1=C(F)C=C2C(=O)C3=C(SNC3=O)N(C3CC3)C2=C1	1
FC1=C(C=C2N(C3CC3)C3=C(C(=O)NS3)C(=O)C2=C1)C1=CC2=NC=NC=C2C=C1	1
FC1=CC2=C(C=C1C1=CC3=C(N1)C=CC=C3)N(C1CC1)C1=C(C(=O)NS1)C2=O	1
FC1=CC2=C(C=C1C1=CC3=C(NC=C3)C=C1)N(C1CC1)C1=C(C(=O)NS1)C2=O	1
FC1=C(C=C2N(C3CC3)C3=C(C(=O)NS3)C(=O)C2=C1)C1=C2C=CN=CC2=CC=C1	1
FC1=C(C=C2N(C3CC3)C3=C(C(=O)NS3)C(=O)C2=C1)C1=CC=CN=C1F	1
CC1=CC(=CC(C)=N1)C1=C(F)C=C2C(=O)C3=C(SNC3=O)N(C3CC3)C2=C1	1
CN1C=CC2=C1C=CC(=C2)C1=C(F)C=C2C(=O)C3=C(SNC3=O)N(C3CC3)C2=C1	1
CC1=CC=C(C(C)=N1)C1=C(F)C=C2C(=O)C3=C(SNC3=O)N(C3CC3)C2=C1	1
FC1=C(C=C2N(C3CC3)C3=C(C(=O)NS3)C(=O)C2=C1)C1=CC2=CC=CN=C2C=C1	1
CC1=CC=C(N=C1)C1=C(F)C=C2C(=O)C3=C(SNC3=O)N(C3CC3)C2=C1	1
FC1=C(C=C2N(C3CC3)C3=C(C(=O)NS3)C(=O)C2=C1)C1=CC=C(N=C1)N1C=CC=C1	1
FC1=C(C=C2N(C3CC3)C3=C(C(=O)NS3)C(=O)C2=C1)C1=C2C=CC=CC2=CN=C1	1
FC1=C(C=C2N(C3CC3)C3=C(C(=O)NS3)C(=O)C2=C1)C1=CC=NC=C1	1
NCC1=CC=C(C=N1)C1=C(F)C=C2C(=O)C3=C(SNC3=O)N(C3CC3)C2=C1	1
FC1=C(C=C2N(C3CC3)C3=C(C(=O)NS3)C(=O)C2=C1)C1=C2N=CC=CC2=CC=C1	1
CC1=CC=NC(=C1)C1=C(F)C=C2C(=O)C3=C(SNC3=O)N(C3CC3)C2=C1	1
FC1=C(C=C2N(C3CC3)C3=C(C(=O)NS3)C(=O)C2=C1)C1=CC(=CN=C1)C1CCCCN1	1
FC1=C(C=C2N(C3CC3)C3=C(C(=O)NS3)C(=O)C2=C1)C1=C2C=CC=NC2=CC=C1	1
FC1=C(C=C2N(C3CC3)C3=C(C(=O)NS3)C(=O)C2=C1)C1=CC(=CN=C1)C1CCCN1	1
FC1=C(C=C2N(C3CC3)C3=C(C(=O)NS3)C(=O)C2=C1)C1=CC=CN=C1	1
CC1OC(OC2C(N)CC(N)C(OC3OC(CN)C(O)C(O)C3N)C2O)C(O)C(N)C1OCC(O)CN	1
CC1OC(OC2C(N)CC(N)C(OC3OC(CN)C(O)C(O)C3N)C2O)C(O)C(N)C1O	1
CC1OC(OC2C(N)CC(N)C(OC3OC(CN)C(O)C(O)C3N)C2O)C(O)C(O)C1OC[C@H](O)CN	1
CNC1CCN(C\C1=N/OC)C1=C(F)C=C2C(=O)C(=CN(C3CC3)C2=N1)C(O)=O	1
CCC1=C2C=C(C=CN2C(=O)C2=C1SNC2=O)C1=CC(C)=NC(C)=C1	1
CCC1=C2C=C(C=CN2C(=O)C2=C1SNC2=O)C1=CC=NC=C1	1
CC1=CC=C(C(C)=N1)C1=CC2=C(C=C1F)C(=O)C(=CN2C1CC1)C(O)=O	1
CCN1C=C(C(O)=O)C(=O)C2=C1C=C(C(F)=C2)C1=CC=NC=C1	1
CC1=CC=C(C=N1)C1=CC2=C(C=C1F)C(=O)C(=CN2C1CC1)C(O)=O	1
CCNCC1=CC(=CC(C)=N1)C1=CC2=C(C=C1F)C(=O)C(=CN2C1CC1)C(O)=O	1
COCC1=CC(=CC(C)=N1)C1=CC2=C(C=C1F)C(=O)C(=CN2C1CC1)C(O)=O	1
CC1=NC(CO)=CC(=C1)C1=CC2=C(C=C1F)C(=O)C(=CN2C1CC1)C(O)=O	1
CC1=CN=CC(=C1)C1=CC2=C(C=C1F)C(=O)C(=CN2C1CC1)C(O)=O	1
CCN1C=C(C(O)=O)C(=O)C2=C1C=C(C=C2)C1=CC(C)=NC(C)=C1	1
CC1=CC(=CC(C)=N1)C1=C(F)C2=C(C(F)=C1F)C(=O)C(=CN2C1CC1)C(O)=O	1
CC1=CC(=CC(C)=N1)C1=CC2=C(C=C1F)C(=O)C(=CN2C1=CC=C(F)C=C1)C(O)=O	1
CC1=CC(=CC(C)=N1)C1=C(F)C2=C(C=C1F)C(=O)C(=CN2C1CC1)C(O)=O	1
OC(=O)C1=CN(C2CC2)C2=C(C=C(F)C(=C2)C2=CC=NC=C2)C1=O	1
CC1=CC(=CC(C)=N1)C1=NC2=C(C=C1F)C(=O)C(=CN2C1CC1)C(O)=O	1
CCNCC1CCN(C1)C1=C(F)C=C2C(=O)C(=CN(C3CC3)C2=C1)C(O)=O	1
CC1=NC(C)=C(C)C(=C1)C1=CC2=C(C=C1F)C(=O)C(=CN2C1CC1)C(O)=O	1
CC1=NC=CC(=C1)C1=CC2=C(C=C1F)C(=O)C(=CN2C1CC1)C(O)=O	1
CC1=CC(=CC(C)=N1)C1=CC2=C(C=C1F)C(=O)C(=CN2C1CC1)C(O)=O	1
CC1=CC(=CC(C)=N1)C1=C(F)C2=C(C=C1)C(=O)C(=CN2C1CC1)C(O)=O	1
CC1=CC(=CC(C)=N1)C1=CC2=C(C=C1F)C(=O)C(=CN2C(C)(C)C)C(O)=O	1
CNN1C=C(C(O)=O)C(=O)C2=C1C=C(C(F)=C2)C1=CC(C)=NC(C)=C1	1
CNCC1=CC(=CC(C)=N1)C1=CC2=C(C=C1F)C(=O)C(=CN2C1CC1)C(O)=O	1
OC(=O)C1=CN(C2CC2)C2=C(C=C(F)C(=C2)C2=CC=CN=C2)C1=O	1
CCC1=NC=CC(=C1)C1=CC2=C(C=C1F)C(=O)C(=CN2C1CC1)C(O)=O	1
CCN1C=C(C(O)=O)C(=O)C2=CC(F)=C(C=C12)N1CCCC1	1
CN1CCN(CC1)C1=C(F)C2=C(C=C1F)C(=O)C(=CN2CCF)C(=O)OCC1=C(N2C(SC1)[C@H](NC=O)C2=O)C(O)=O	1
OC(=O)C1=CN(C2=CC=C(F)C=C2)C2=C(C=C3OCOC3=C2)C1=O	1
CCN1C=C(C(=O)OCC2=C(N3C(SC2)[C@H](NC(=O)C(=N\OC)\C2=CSC(N)=N2)C3=O)C(O)=O)C(=O)C2=C1N=C(C)C=C2	1
CCN1C=C(C(O)=O)C(=O)C2=CC(F)=C(C=C12)N1CCSCC1	1
CCN1C=C(C(O)=O)C(=O)C2=C1C=C(N1CCN(CC1)C=O)C(F)=C2	1
OC(=O)C1=C(COC(=O)C2=CN(C3=CC=C(F)C=C3)C3=C(C=C4OCOC4=C3)C2=O)CSC2[C@H](NC(=O)COC3=CC=CC=C3)C(=O)N12	1
CCN1C=C(C(=O)OCC2=C(N3C(SC2)[C@H](NC(=O)C(=N\OC)\C2=CSC(N)=N2)C3=O)C(O)=O)C(=O)C2=C1C=C(N1CCN(CC1)C=O)C(F)=C2	1
CCN1C=C(C(=O)OCC2=C(N3C(SC2)[C@H](NC(=O)CC2=CC=CS2)C3=O)C(O)=O)C(=O)C2=C1C=C1OCOC1=C2	1
CCN1C=C(C(=O)OCC2=C(N3C(SC2)[C@H](NC(=O)C(=N\OC)\C2=CSC(N)=N2)C3=O)C(O)=O)C(=O)C2=C1C=C(N1CCSCC1)C(F)=C2	1
CCN1C=C(C(=O)OCC2=C(N3C(SC2)[C@H](NC(=O)COC2=CC=CC=C2)C3=O)C(O)=O)C(=O)C2=C1C=C1OCOC1=C2	1
CN1CCN(CC1)C1=C(F)C2=C(C=C1F)C(=O)C(=CN2CCF)C(=O)OCC1=C(N2C(SC1)[C@H](NC(=O)C(=N\OCC(O)=O)\C1=CSC(N)=N1)C2=O)C(O)=O	1
CN1CCN(CC1)C1=C(F)C2=C(C=C1F)C(=O)C(=CN2CCF)C(=O)OCC1=C(N2C(SC1)[C@H](NC(=O)C(=N\OC(C)(C)C(O)=O)\C1=CSC(N)=N1)C2=O)C(O)=O	1
CCN1C=C(C(=O)OCC2=C(N3C(SC2)[C@H](NC(=O)COC2=CC=CC=C2)C3=O)C(O)=O)C(=O)C2=C1C=C(N1CCSCC1)C(F)=C2	1
CCOC(=O)OCOC(=O)C1=C(S[C@@H]2CCO[C@@H]2CNC(=O)OC(C)OC(C)=O)[C@H](C)C2[C@@H]([C@@H](C)O)C(=O)N12	1
CCCC(=O)OCOC(=O)NC[C@H]1OCC[C@H]1SC1=C(N2C([C@@H]([C@@H](C)O)C2=O)[C@H]1C)C(O)=O	1
CCOC(=O)OCOC(=O)C1=C(S[C@@H]2CCO[C@@H]2CNC(=O)OCOC(=O)C(C)(C)C)[C@H](C)C2[C@@H]([C@@H](C)O)C(=O)N12	1
CCOC(=O)OCOC(=O)C1=C(S[C@@H]2CCO[C@@H]2CNC(=O)OC(C)OC(=O)C(C)(C)C)[C@H](C)C2[C@@H]([C@@H](C)O)C(=O)N12	1
CCOC(=O)OCOC(=O)C1=C(S[C@@H]2CCO[C@@H]2CNC(=O)OCOC(=O)C(C)C)[C@H](C)C2[C@@H]([C@@H](C)O)C(=O)N12	1
COCC1OC(OC2C(CC(NC(=O)OC(C)(C)C)C(OC3OC(CNC(=O)OC(C)(C)C)C(O)C(O)C3NC(=O)OC(C)(C)C)C2O)NC(=O)OC(C)(C)C)C(O)C(NC(=O)OC(C)(C)C)C1O	1
CCC(=O)NCC1OC(OC2C(CC(NC(=O)OC(C)(C)C)C(OC3OC(CNC(=O)OC(C)(C)C)C(O)C(O)C3NC(=O)OC(C)(C)C)C2O)NC(=O)OC(C)(C)C)C(O)C(NC(=O)OC(C)(C)C)C1O	1
CC(=O)NCC1OC(OC2C(CC(NC(=O)OC(C)(C)C)C(OC3OC(CNC(=O)OC(C)(C)C)C(O)C(O)C3NC(=O)OC(C)(C)C)C2O)NC(=O)OC(C)(C)C)C(O)C(NC(=O)OC(C)(C)C)C1O	1
CC(C)C(=O)NCC1OC(OC2C(CC(NC(=O)OC(C)(C)C)C(OC3OC(CNC(=O)OC(C)(C)C)C(O)C(O)C3NC(=O)OC(C)(C)C)C2O)NC(=O)OC(C)(C)C)C(O)C(NC(=O)OC(C)(C)C)C1O	1
CN(CC1OC(OC2C(CC(NC(=O)OC(C)(C)C)C(OC3OC(CNC(=O)OC(C)(C)C)C(O)C(O)C3NC(=O)OC(C)(C)C)C2O)NC(=O)OC(C)(C)C)C(O)C(NC(=O)OC(C)(C)C)C1O)C=O	1
COC(=O)NCC1OC(OC2C(CC(NC(=O)OC(C)(C)C)C(OC3OC(CNC(=O)OC(C)(C)C)C(O)C(O)C3NC(=O)OC(C)(C)C)C2O)NC(=O)OC(C)(C)C)C(O)C(NC(=O)OC(C)(C)C)C1O	1
CC(C)(C)OC(=O)NCC1OC(OC2C(CC(NC(=O)OC(C)(C)C)C(OC3OC(CS(C)(=O)=O)C(O)C(NC(=O)OC(C)(C)C)C3O)C2O)NC(=O)OC(C)(C)C)C(NC(=O)OC(C)(C)C)C(O)C1O	1
CC(C)(C)OC(=O)NCC1OC(OC2C(CC(NC(=O)OC(C)(C)C)C(OC3OC(CNC(=O)C(C)(C)C)C(O)C(NC(=O)OC(C)(C)C)C3O)C2O)NC(=O)OC(C)(C)C)C(NC(=O)OC(C)(C)C)C(O)C1O	1
CC(C)(C)OC(=O)NCC1OC(OC2C(CC(NC(=O)OC(C)(C)C)C(OC3OC(COC4=CC=CC=C4)C(O)C(NC(=O)OC(C)(C)C)C3O)C2O)NC(=O)OC(C)(C)C)C(NC(=O)OC(C)(C)C)C(O)C1O	1
CSCC1OC(OC2C(CC(NC(=O)OC(C)(C)C)C(OC3OC(CNC(=O)OC(C)(C)C)C(O)C(O)C3NC(=O)OC(C)(C)C)C2O)NC(=O)OC(C)(C)C)C(O)C(NC(=O)OC(C)(C)C)C1O	1
CC1OC(OC2C(CC(NC(=O)OC(C)(C)C)C(OC3OC(CNC(=O)OC(C)(C)C)C(O)C(O)C3NC(=O)OC(C)(C)C)C2O)NC(=O)OC(C)(C)C)C(O)C(NC(=O)OC(C)(C)C)C1O	1
CCCC(=O)NCC1OC(OC2C(CC(NC(=O)OC(C)(C)C)C(OC3OC(CNC(=O)OC(C)(C)C)C(O)C(O)C3NC(=O)OC(C)(C)C)C2O)NC(=O)OC(C)(C)C)C(O)C(NC(=O)OC(C)(C)C)C1O	1
CS(=O)CC1OC(OC2C(CC(NC(=O)OC(C)(C)C)C(OC3OC(CNC(=O)OC(C)(C)C)C(O)C(O)C3NC(=O)OC(C)(C)C)C2O)NC(=O)OC(C)(C)C)C(O)C(NC(=O)OC(C)(C)C)C1O	1
CCCCSCC1OC(OC2C(CC(NC(=O)OC(C)(C)C)C(OC3OC(CNC(=O)OC(C)(C)C)C(O)C(O)C3NC(=O)OC(C)(C)C)C2O)NC(=O)OC(C)(C)C)C(O)C(NC(=O)OC(C)(C)C)C1O	1
CC(C)(C)OC(=O)NCC1OC(OC2C(O)C(OC3OC(CBr)C(O)C(NC(=O)OC(C)(C)C)C3O)C(CC2NC(=O)OC(C)(C)C)NC(=O)OC(C)(C)C)C(NC(=O)OC(C)(C)C)C(O)C1O	1
CC(C)(C)OC(=O)NCC1OC(OC2C(CC(NC(=O)OC(C)(C)C)C(OC3OC(CN=[N+]=[N-])C(O)C(NC(=O)OC(C)(C)C)C3O)C2O)NC(=O)OC(C)(C)C)C(NC(=O)OC(C)(C)C)C(O)C1O	1
CC(C)SCC1OC(OC2C(CC(NC(=O)OC(C)(C)C)C(OC3OC(CNC(=O)OC(C)(C)C)C(O)C(O)C3NC(=O)OC(C)(C)C)C2O)NC(=O)OC(C)(C)C)C(O)C(NC(=O)OC(C)(C)C)C1O	1
CNCC1OC(OC2C(CC(NC(=O)OC(C)(C)C)C(OC3OC(CNC(=O)OC(C)(C)C)C(O)C(O)C3NC(=O)OC(C)(C)C)C2O)NC(=O)OC(C)(C)C)C(O)C(NC(=O)OC(C)(C)C)C1O	1
CC(C)OCC1OC(OC2C(CC(NC(=O)OC(C)(C)C)C(OC3OC(CNC(=O)OC(C)(C)C)C(O)C(O)C3NC(=O)OC(C)(C)C)C2O)NC(=O)OC(C)(C)C)C(O)C(NC(=O)OC(C)(C)C)C1O	1
CCOCC1OC(OC2C(CC(NC(=O)OC(C)(C)C)C(OC3OC(CNC(=O)OC(C)(C)C)C(O)C(O)C3NC(=O)OC(C)(C)C)C2O)NC(=O)OC(C)(C)C)C(O)C(NC(=O)OC(C)(C)C)C1O	1
CC(C)(C)OC(=O)NCC1OC(OC2C(CC(NC(=O)OC(C)(C)C)C(OC3OC(CN)C(O)C(NC(=O)OC(C)(C)C)C3O)C2O)NC(=O)OC(C)(C)C)C(NC(=O)OC(C)(C)C)C(O)C1O	1
CCCSCC1OC(OC2C(CC(NC(=O)OC(C)(C)C)C(OC3OC(CNC(=O)OC(C)(C)C)C(O)C(O)C3NC(=O)OC(C)(C)C)C2O)NC(=O)OC(C)(C)C)C(O)C(NC(=O)OC(C)(C)C)C1O	1
C[C@@H](O)[C@@H]1[C@H]2[C@@H](C)C(SC3COC(CNC(C)=O)C3)=C(N2C1=O)C(O)=O	1
C[C@@H](O)[C@@H]1[C@H]2[C@@H](C)C(S[C@@H]3CCO[C@@H]3CNC(=O)[C@H](C)NC(=O)[C@H](C)N)=C(N2C1=O)C(O)=O	1
C[C@@H](O)[C@@H]1[C@H]2[C@@H](C)C(SC3COC(CN)C3)=C(N2C1=O)C(O)=O	1
C[C@@H](O)[C@@H]1[C@H]2[C@@H](C)C(SC3COC(C\N=C\N(C)C)C3)=C(N2C1=O)C(O)=O	1
C[C@@H](O)[C@@H]1[C@H]2[C@@H](C)C(SC3COC(C[N+](C)(C)C)C3)=C(N2C1=O)C(O)=O	1
CNCC(=O)NCC1CC(CO1)SC1=C(N2[C@@H]([C@@H]([C@@H](C)O)C2=O)[C@H]1C)C(O)=O	1
C[C@@H](O)[C@@H]1[C@H]2[C@@H](C)C(S[C@@H]3CCO[C@@H]3CN(C)C)=C(N2C1=O)C(O)=O	1
C[C@@H](O)[C@@H]1[C@H]2[C@@H](C)C(S[C@@H]3CCO[C@@H]3CNC(C)=O)=C(N2C1=O)C(O)=O	1
C[C@@H](O)[C@@H]1[C@H]2[C@@H](C)C(SC3COC(CNC(=O)[C@H](C)N)C3)=C(N2C1=O)C(O)=O	1
CCN1CCN(C(=O)NC[C@H]2OCC[C@H]2SC2=C(N3[C@@H]([C@@H]([C@@H](C)O)C3=O)[C@H]2C)C(O)=O)C(=O)C1=O	1
CNC[C@H]1OCC[C@H]1SC1=C(N2[C@@H]([C@@H]([C@@H](C)O)C2=O)[C@H]1C)C(O)=O	1
C[C@@H](O)[C@@H]1[C@H]2[C@@H](C)C(S[C@@H]3CCO[C@@H]3CNC(=O)[C@@H](C)N)=C(N2C1=O)C(O)=O	1
C[C@@H](O)[C@@H]1[C@H]2[C@@H](C)C(S[C@@H]3CCO[C@@H]3CNC(=O)[C@H](C)N)=C(N2C1=O)C(O)=O	1
CCN1CCN(C(=O)NCC2CC(CO2)SC2=C(N3[C@@H]([C@@H]([C@@H](C)O)C3=O)[C@H]2C)C(O)=O)C(=O)C1=O	1
C[C@@H](O)[C@@H]1[C@H]2SC(CSC(=S)N3CC[N+](C)(C)CC3)=C(N2C1=O)C(O)=O	1
C[C@@H](O)[C@@H]1[C@H]2SC(CSC(=S)N3CCN(C)CC3)=C(N2C1=O)C(O)=O	1
CCN1C=C(C(O)=O)C(=O)C2=CC(F)=C(N3C[C@@H](N)[C@H](N)C3)C(F)=C12	1
CN[C@@H]1CN(C[C@H]1NC)C1=C(F)C(N)=C2C(=O)C(=CN(C3CC3)C2=C1F)C(O)=O	1
CN[C@@H]1CN(C[C@H]1NC)C1=C(F)C=C2C(=O)C(=CN(C3CC3)C2=C1)C(O)=O	1
CCN1C=C(C(O)=O)C(=O)C2=CC(F)=C(N3C[C@@H](NC)[C@@H](C3)NC)C(F)=C12	1
N[C@@H]1CN(C[C@H]1N)C1=C(F)C=C2C(=C1)N(C=C(C(O)=O)C2=O)C1=CC=C(F)C=C1	1
CN[C@@H]1CN(C[C@H]1NC)C1=C(F)C=C2C(=O)C(=CN(C3=CC=C(F)C=C3)C2=C1)C(O)=O	1
CC[C@H](C)[C@H](NC(=O)CN)C(=O)NCC(=O)N[C@@H](C)C(=O)N[C@@H](C(C)C)C(=O)N[C@@H](CC(C)C)C(=O)N[C@@H](CCCCN)C(=O)N[C@@H](C(C)C)C(=O)N[C@@H](CC(C)C)C(=O)N[C@@H]([C@@H](C)O)C(=O)N[C@@H]([C@@H](C)O)C(=O)NCC(=O)N[C@@H](CC(C)C)C(=O)N1CCC[C@H]1C(=O)N[C@@H](C)C(=O)N[C@@H](CC(C)C)C(=O)N[C@@H]([C@@H](C)CC)C(=O)N[C@@H](CO)C(=O)N[C@@H](CC1=CNC2=C1C=CC=C2)C(=O)N[C@@H]([C@@H](C)CC)C(=O)N[C@@H](CCCCN)C(=O)N[C@@H]…	1
CC(=O)NC[C@H]1CN(C(=O)O1)C1=CC=C(OC[C@@H]2CCN(C2)C2=NC3=C(C=C2F)C(=O)C(=CN3C2CC2)C(O)=O)C(F)=C1	1
CC(=O)NC[C@H]1CN(C(=O)O1)C1=CC=C(OC2CN(C2)C2=NC3=C(C=C2F)C(=O)C(=CN3C2CC2)C(O)=O)C(F)=C1	1
CC(=O)NC[C@H]1CN(C(=O)O1)C1=CC=C(N[C@@H]2CCN(C2)C2=NC3=C(C=C2F)C(=O)C(=CN3C2CC2)C(O)=O)C(F)=C1	1
CC(=O)NC[C@H]1CN(C(=O)O1)C1=CC=C(OC[C@H]2CCN(C2)C2=NC3=C(C=C2F)C(=O)C(=CN3C2CC2)C(O)=O)C(F)=C1	1
CC(=O)NC[C@H]1CN(C(=O)O1)C1=CC=C(OCCC2CCN(C2)C2=NC3=C(C=C2F)C(=O)C(=CN3C2CC2)C(O)=O)C(F)=C1	1
CC1=C2N(C=C(C(O)=O)C(=O)C2=CC=C1N1CC[C@@H](N)C1)C1CC1	1
CN1CCN(CC1)C1=CC2=C(C=C1F)C(=O)C(=CN2C1CC1)C(O)=O	1
CC1=C2N(C=C(C(O)=O)C(=O)C2=CC=C1N1CCCCC1)C1CC1	1
CC1=C2N(C=C(C(O)=O)C(=O)C2=CC=C1N1CCC2=C(C1)C=CC=C2)C1CC1	1
CC1=C2N(C=C(C(O)=O)C(=O)C2=CC=C1N1CCC(O)CC1)C1CC1	1
CC1=C2N(C=C(C(O)=O)C(=O)C2=CC=C1N1CCSCC1)C1CC1	1
CC1=C2N(C=C(C(O)=O)C(=O)C2=CC(N)=C1N1CCCCC1)C1CC1	1
CN1CCN(CC1)C1=C(N)C=C2C(=O)C(=CN(C3CC3)C2=C1C)C(O)=O	1
CC1=C2N(C=C(C(O)=O)C(=O)C2=CC(F)=C1N1CCCCC1)C1CC1	1
CC1=C2N(C=C(C(O)=O)C(=O)C2=CC=C1N1CCCC(CO)C1)C1CC1	1
CN1CCN(CC1)C1=CC=C2C(=O)C(=CN(C3CC3)C2=C1C)C(O)=O	1
CC1CCN(CC1)C1=CC=C2C(=O)C(=CN(C3CC3)C2=C1C)C(O)=O	1
CC1=C2N(C=C(C(O)=O)C(=O)C2=CC(F)=C1N1CCC2=C(C1)C=CC=C2)C1CC1	1
CN1CCN(CC1)C1=C(F)C=C2C(=O)C(=CN(C3CC3)C2=C1C)C(O)=O	1
OC(=O)C1=CN(C2CC2)C2=CC(N3CCCCC3)=C(F)C=C2C1=O	1
CC1=C2N(C=C(C(O)=O)C(=O)C2=CC=C1N1CCNCC1)C1CC1	1
OC(=O)C1=CN(C2CC2)C2=CC(N3CCC4=C(C3)C=CC=C4)=C(F)C=C2C1=O	1
CC1CN(CC(C)O1)C1=CC=C2C(=O)C(=CN(C3CC3)C2=C1C)C(O)=O	1
CC1=C2N(C=C(C(O)=O)C(=O)C2=CC=C1N1CCC(N)C1)C1CC1	1
NCC1OC(OC2C(N)CC(N)(CO)C(OC3OC(CO)C(O)C(N)C3O)C2O)C(N)C(O)C1O	1
CC(=O)NCC1OC(OC2C(O)C(OC3OC(CN)C(O)C(O)C3N)C(N)CC2(N)CO)C(O)C(N)C1O	1
NCC1OC(OC2C(N)CC(N)(CO)C(OC3OC(CCl)C(O)C(N)C3O)C2O)C(N)C(O)C1O	1
NCC1OC(OC2C(N)CC(N)(CO)C(OC3OC(CN=[N+]=[N-])C(O)C(N)C3O)C2O)C(N)C(O)C1O	1
C[C@@H](O)[C@@H]1C2[C@@H](C)C(S[C@@H]3CO[C@H](CN)C3)=C(N2C1=O)C(O)=O	1
C[C@@H](O)[C@@H]1[C@H]2[C@@H](C)C(S[C@@H]3CCO[C@@H]3CN)=C(N2C1=O)C(O)=O	1
C[C@@H](O)[C@@H]1C2[C@@H](C)C(S[C@H]3CO[C@H](CN)C3)=C(N2C1=O)C(O)=O	1
C[C@@H](O)[C@@H]1C2[C@@H](C)C(S[C@H]3CO[C@@H](CN)C3)=C(N2C1=O)C(O)=O	1
C[C@@H](O)[C@@H]1C2[C@@H](C)C(S[C@H]3COC[C@H]3CN)=C(N2C1=O)C(O)=O	1
C[C@@H](O)[C@@H]1C2[C@@H](C)C(S[C@H]3CCO[C@H]3CN)=C(N2C1=O)C(O)=O	1
CCN1C=C(C(O)=O)C(=O)C2=CC(F)=C(N3CCNC(C3)C(F)F)C(F)=C12	1
CCN1C=C(C(O)=O)C(=O)C2=CC(F)=C(C=C12)N1CCNC(CF)C1	1
OC(=O)C1=CN(C2CC2)C2=CC(N3CCNC(CF)C3)=C(F)C=C2C1=O	1
OC(=O)C1=CN(C2CC2)C2=CC(N3CCNCC(F)C3)=C(F)C=C2C1=O	1
CC1CN(CCN1)C1=CC2=C(C=C1F)C(=O)C(=CN2C1CC1)C(O)=O	1
OC(=O)C1=CN(C2=CC=C(F)C=C2)C2=CC(N3CCNC(CF)C3)=C(F)C=C2C1=O	1
CN1CCN(CC1)C1=C(F)C=C2C(=O)C(=CN3C2=C1OCC31CC1)C(O)=O	1
CCN1C=C(C(O)=O)C(=O)C2=C1C(F)=C(N1CCCC1)C(F)=C2F	1
CCN1C=C(C(O)=O)C(=O)C2=C1C(F)=C(N1CCN(C)CC1)C(F)=C2F	1
CN1CCN(CC1)C1=C(F)C2=C(C(F)=C1F)C(=O)C(=CN2C1CC1)C(O)=O	1
C[C@@H](O)[C@@H]1[C@H]2SC(COC(=O)N3CCN(CC3)C3=CC4=C(C=C3F)C(=O)C(=CN4C3CC3)C(O)=O)=C(N2C1=O)C(O)=O	1
CNC(C)C1CCC(N)C(OC2C(N)CC(N)C(OC3OCC(C)(O)C(NC)C3O)C2O)O1	1
CN[C@@H]1[C@@H](O)[C@@H](O[C@H]2[C@H](N)C[C@H](N)[C@@H](O[C@H]3O[C@H](CN)CC[C@H]3N)[C@@H]2O)OC[C@]1(C)O	1
CN(C)[C@H]1[C@@H]2C[C@@H]3CC4=C(F)C=C(NC(=O)CN5CCCC5)C(O)=C4C(O)=C3C(=O)[C@]2(O)C(O)=C(C(N)=O)C1=O	1
CN[C@@H]1[C@@H](O)[C@@H](O[C@H]2[C@@H](C[C@H](N)[C@@H](O[C@H]3OC(CNCCO)=CC[C@H]3N)[C@@H]2O)NC(=O)[C@@H](O)CCN)OC[C@]1(C)O	1
NC1=NC(=CS1)C(=N\O)\C(=O)N[C@H]1[C@H]2SCC(C=C)=C(N2C1=O)C(O)=O	1
CN[C@@H]1[C@@H](O)[C@@H](O[C@H]2[C@H](N)C[C@H](N)[C@@H](O[C@H]3OC(CN)=CC[C@H]3N)[C@@H]2O)OC[C@]1(C)O	1
CC(C)[C@@H](CC[C@@H](C)[C@H]1CC[C@H]2[C@@H]3[C@H](O)C[C@H]4C[C@H](CC[C@]4(C)[C@H]3CC[C@]12C)NCCCNCCCCNCCCN)OS(O)(=O)=O	1
COC1=CC=C(\C=N\NC(=O)C2=CC(=NN2)C2=CC=C(Cl)C=C2)C=C1OC	0
OC1=CC=CC(=C1)N1C(\C=C\C2=CC=CC=C2)=NC2=CC=CC=C2C1=O	0
CO\N=C1/NC=NC2=C1[N+](C\C=C(/C)CC\C=C(/C)CC\C=C(/C)CCC=C(C)C)=CN2CCC#N	0
CO\N=C1/NC=NC2=C1[N+](C\C=C(/C)CC\C=C(/C)CC\C=C(/C)CCC=C(C)C)=CN2C	0
CN1C=NC(=N)C2=C1N=CN2C\C=C(/C)CC\C=C(/C)CC\C=C(/C)CCC=C(C)C	0
[O-][N+](=O)C1=CC=C(O1)\C=N\NC(=O)C1=CC=C(F)C=C1	0
CC1(C)S[C@@H]2[C@H](NC(=O)[C@H](N)c3ccccc3)C(=O)N2[C@H]1C(=O)OCOC(=O)[C@@H]1N2[C@@H](CC2=O)S(=O)(=O)C1(C)C	0
CC(C)C[C@@H]1NC(=O)[C@H](CCCN)NC(=O)[C@@H](NC(=O)[C@@H]2CCCN2C(=O)[C@@H](CC2=CC=CC=C2)NC(=O)[C@H](CC(C)C)NC(=O)[C@H](CCCN)NC(=O)[C@@H](NC(=O)[C@@H]2CCCN2C(=O)[C@@H](CC2=CC=CC=C2)NC1=O)C(C)C)C(C)C	0
C[C@H](O)[C@]1(NC(=O)N(C)C)[C@@H](N)[C@H](NC2=CC(=CC=C2)C(C)=O)[C@](O)(COC(=O)C2=C(C)C=CC=C2O)[C@]1(C)O	0
CCCCCCCCCC(=O)N[C@@H](Cc1c[nH]c2ccccc12)C(=O)N[C@@H](CC(N)=O)C(=O)N[C@@H](CC(O)=O)C(=O)N[C@H]1[C@@H](C)OC(=O)[C@H](CC(=O)c2ccccc2N)NC(=O)[C@@H](NC(=O)[C@@H](CO)NC(=O)CNC(=O)[C@H](CC(O)=O)NC(=O)[C@@H](C)NC(=O)[C@H](CC(O)=O)NC(=O)[C@H](CCCN)NC(=O)CNC1=O)[C@H](C)CC(O)=O	0
OC1=CC=C(\C=N\NC2=NC=CN=C2Cl)C(O)=C1	0
CCCCCCCCCCN1C=[N+](CCCCCCCCCC)C=C1C[C@H](NC(=O)[C@@H](N)CCCNC(N)=N)C(=O)N[C@@H](CCCNC(N)=N)C(N)=O	0
CCCCCCCCCCN1C=[N+](CCCCCCCCCC)C=C1C[C@H](NC(=O)[C@H](CCCNC(N)=N)NC(=O)[C@@H](N)CCCNC(N)=N)C(N)=O	0
CCCCCCCN1C=[N+](CCCCCCC)C=C1C[C@H](NC(=O)[C@@H](N)CCCNC(N)=N)C(=O)N[C@@H](CCCNC(N)=N)C(N)=O	0
CCCCCCCCCCN1C=[N+](CCCCCCCCCC)C=C1C[C@H](N)C(=O)N[C@@H](CCCNC(N)=N)C(=O)N[C@@H](CCCNC(N)=N)C(N)=O	0
CC[C@H]1OC(=O)C[C@@H](O)[C@H](C)[C@@H](O[C@@H]2O[C@H](C)[C@@H](O[C@H]3C[C@@](C)(O)[C@@H](O)[C@H](C)O3)[C@@H]([C@H]2O)N(C)C)[C@@H](CC=O)C[C@@H](C)C(=O)\C=C/C(/C)=C\[C@@H]1CO[C@@H]1O[C@H](C)[C@@H](O)[C@@H](OC)[C@H]1OC	0
NC1=NC(=NS1)C(=N\OC1CCCCC1)\C(=O)N[C@H]1[C@H]2COC(CSC3=NN=NN3CCO)=C(N2C1=O)C(O)=O	0
CCCC1=C(Cl)C(O)=CC2=C1OC1=C(C(CCC)=C(Cl)C(O)=C1Cl)C(=O)O2	0
CCCC1=C(Cl)C(O)=C(Cl)C2=C1OC1=C(C(CCC)=C(Cl)C(O)=C1Cl)C(=O)O2	0
CCCC1=C(Cl)C(OC)=CC2=C1OC1=C(C(CCC)=C(Cl)C(O)=C1Cl)C(=O)O2	0
CCCC1=CC(O)=C(Cl)C2=C1C(=O)OC1=C(O2)C(CCC)=C(Cl)C(O)=C1	0
CCCC1=CC(O)=C(Cl)C2=C1OC1=C(C(CCC)=C(Cl)C(O)=C1Cl)C(=O)O2	0
OC(=O)CNC(=O)C1=CC=C(NC(=S)NC2=CC=C(C=C2)S(=O)(=O)NC2=NC=CC=N2)C=C1	0
CCCCCCCCCCC1NC(=O)C(CCCCCCCCCC)NC(=O)C(CCCCN)NC(=O)C(CCCCN)NC(=O)CCC(=O)NCCCCC(NC1=O)C(=O)NCC(N)=O	0
CCCCCCCCCCCN1N=[N+](C)C2=C1C(=O)C1=CC=CC=C1C2=O	0
CCCCCCCCN1N=[N+](CC)C2=C1C(=O)C1=CC=CC=C1C2=O	0
CCCCCCCCCCCCCCCCN1N=[N+](C)C2=C1C(=O)C1=CC=CC=C1C2=O	0
CCCCCCCCCCN1N=[N+](C)C2=C1C(=O)C1=CC=CC=C1C2=O	0
COC1=CC(C(=O)NN2C(SCC2=O)C2=C(Cl)C3=C(C=CC=C3)C(C2)C2=CC(Cl)=C(Cl)C=C2)=C(Br)C=C1	0
CN(C)CCNC(=O)C(CN)(CC1=CC2=CC=CC=C2C=C1)CC1=CC=C2C=CC=CC2=C1	0
NCCNC(=O)C(CN)(CC1=CC2=CC=CC=C2C=C1)CC1=CC=C2C=CC=CC2=C1	0
CC1=CC=C(N2CCN(CC(O)COC3=CC(=O)OC4=CC=CC=C34)CC2)C(C)=C1	0
COC1=CC=C(C=C1)N1CCN(CC1)C(=O)COC1=CC(=O)OC2=CC=CC=C12	0
COC1=CC=CC=C1N1CCN(CC(O)COC2=CC(=O)OC3=CC=CC=C23)CC1	0
OC(COC1=CC(=O)OC2=CC=CC=C12)CN1CCN(CC1)C1=CC=CC(=C1)C(F)(F)F	0
COC1=CC(=CC=C1)N1CCN(CC1)C(=O)COC1=CC(=O)OC2=CC=CC=C12	0
COC1=CC(=CC=C1)N1CCN(CC(O)COC2=CC(=O)OC3=CC=CC=C23)CC1	0
OC(COC1=CC(=O)OC2=CC=CC=C12)CN1CCN(CC1)C1=CC=C(C=C1)[N+]([O-])=O	0
COC1=CC=C(C=C1)N1CCN(CC(O)COC2=CC(=O)OC3=CC=CC=C23)CC1	0
CCOC(=O)C1=C2C=CC(Br)=CN2C2=C1C(=O)C1=CC=CN=C1C2=O	0
COC(=O)[C@H](CC1=CNC2=CC=CC=C12)NC(=O)C1=NC=CC=C1	0
C[C@@H]1CC[C@@]2(CC[C@]3(C)C(=CC[C@@H]4[C@@]5(C)CC[C@H](O)C(C)(C)[C@@H]5CC[C@@]34C)[C@@H]2[C@H]1C)C(=O)OCC1=CN(CC(=O)N[C@@H](CCCNC(N)=N)C(=O)N[C@@H](CCCNC(N)=N)C(=O)N[C@@H](CCCNC(N)=N)C(=O)N[C@@H](CCCNC(N)=N)C(=O)N[C@@H](CCCNC(N)=N)C(=O)N[C@@H](CCCNC(N)=N)C(=O)N[C@@H](CCCNC(N)=N)C(=O)N[C@@H](CCCNC(N)=N)C(O)=O)N=N1	0
CC(=C)C1CCC2(CCC3(C)C(CCC4C5(C)CCC(O)C(C)(C)C5CCC34C)C12)C(=O)OCC1=CN(CC(=O)NC(CCCNC(N)=N)C(=O)NC(CCCNC(N)=N)C(=O)NC(CCCNC(N)=N)C(=O)NC(CCCNC(N)=N)C(=O)NC(CCCNC(N)=N)C(=O)NC(CCCNC(N)=N)C(=O)NC(CCCNC(N)=N)C(=O)NC(CCCNC(N)=N)C(O)=O)N=N1	0
C[C@@H]1CC[C@@]2(CC[C@]3(C)C(=CC[C@@H]4[C@@]5(C)CC[C@H](OC(=O)CCC6=CN(CC(=O)N[C@@H](CCCNC(N)=N)C(=O)N[C@@H](CCCNC(N)=N)C(=O)N[C@@H](CCCNC(N)=N)C(=O)N[C@@H](CCCNC(N)=N)C(=O)N[C@@H](CCCNC(N)=N)C(=O)N[C@@H](CCCNC(N)=N)C(=O)N[C@@H](CCCNC(N)=N)C(=O)N[C@@H](CCCNC(N)=N)C(O)=O)N=N6)C(C)(C)[C@@H]5CC[C@@]34C)[C@@H]2[C@H]1C)C(O)=O	0
CC(=C)[C@@H]1CC[C@@]2(CC[C@]3(C)[C@H](CC[C@@H]4[C@@]5(C)CC[C@H](OC(=O)CCC6=CN(CC(=O)N[C@@H](CCCNC(N)=N)C(=O)N[C@@H](CCCNC(N)=N)C(=O)N[C@@H](CCCNC(N)=N)C(=O)N[C@@H](CCCNC(N)=N)C(=O)N[C@@H](CCCNC(N)=N)C(=O)N[C@@H](CCCNC(N)=N)C(=O)N[C@@H](CCCNC(N)=N)C(=O)N[C@@H](CCCNC(N)=N)C(O)=O)N=N6)C(C)(C)[C@@H]5CC[C@@]34C)[C@@H]12)C(O)=O	0
C[C@@H]1CC[C@@]2(CC[C@]3(C)C(=CC[C@@H]4[C@@]5(C)CC[C@H](O)C(C)(C)[C@@H]5CC[C@@]34C)[C@@H]2[C@H]1C)C(=O)OCC1=CN(CC(=O)N[C@@H](CCCNC(N)=N)C(=O)N[C@@H](CCCNC(N)=N)C(=O)N[C@@H](CCCNC(N)=N)C(=O)N[C@@H](CCCNC(N)=N)C(=O)N[C@@H](CCCNC(N)=N)C(O)=O)N=N1	0
CC(=C)[C@@H]1CC[C@@]2(CC[C@]3(C)[C@H](CC[C@@H]4[C@@]5(C)CC[C@H](O)C(C)(C)[C@@H]5CC[C@@]34C)[C@@H]12)C(=O)OCC1=CN(CC(=O)N[C@@H](CCCNC(N)=N)C(=O)N[C@@H](CCCNC(N)=N)C(=O)N[C@@H](CCCNC(N)=N)C(=O)N[C@@H](CCCNC(N)=N)C(=O)N[C@@H](CCCNC(N)=N)C(O)=O)N=N1	0
CC(=C)[C@@H]1CC[C@@]2(CC[C@]3(C)[C@H](CC[C@@H]4[C@@]5(C)CC[C@H](OC(=O)CCC6=CN(CC(=O)N[C@@H](CCCNC(N)=N)C(=O)N[C@@H](CCCNC(N)=N)C(=O)N[C@@H](CCCNC(N)=N)C(=O)N[C@@H](CCCNC(N)=N)C(=O)N[C@@H](CCCNC(N)=N)C(O)=O)N=N6)C(C)(C)[C@@H]5CC[C@@]34C)[C@@H]12)C(O)=O	0
C[C@@H]1CC[C@@]2(CC[C@]3(C)C(=CC[C@@H]4[C@@]5(C)CC[C@H](O)C(C)(C)[C@@H]5CC[C@@]34C)[C@@H]2[C@H]1C)C(=O)OCC1=CN(CC(=O)N[C@@H](CCCNC(N)=N)C(=O)N[C@@H](CCCNC(N)=N)C(=O)N[C@@H](CCCNC(N)=N)C(O)=O)N=N1	0
C[C@@H]1CC[C@@]2(CC[C@]3(C)C(=CC[C@@H]4[C@@]5(C)CC[C@H](OC(=O)CCC6=CN(CC(=O)N[C@@H](CCCNC(N)=N)C(=O)N[C@@H](CCCNC(N)=N)C(=O)N[C@@H](CCCNC(N)=N)C(O)=O)N=N6)C(C)(C)[C@@H]5CC[C@@]34C)[C@@H]2[C@H]1C)C(O)=O	0
CC(=C)[C@@H]1CC[C@@]2(CC[C@]3(C)[C@H](CC[C@@H]4[C@@]5(C)CC[C@H](OC(=O)CCC6=CN(CC(=O)N[C@@H](CCCNC(N)=N)C(=O)N[C@@H](CCCNC(N)=N)C(=O)N[C@@H](CCCNC(N)=N)C(O)=O)N=N6)C(C)(C)[C@@H]5CC[C@@]34C)[C@@H]12)C(O)=O	0
C[C@@H]1CC[C@@]2(CC[C@]3(C)C(=CC[C@@H]4[C@@]5(C)CC[C@H](O)C(C)(C)[C@@H]5CC[C@@]34C)[C@@H]2[C@H]1C)C(=O)OCC1=CN(CC(=O)N[C@@H](CCCNC(N)=N)C(=O)N[C@@H](CCCNC(N)=N)C(O)=O)N=N1	0
CC(=C)[C@@H]1CC[C@@]2(CC[C@]3(C)[C@H](CC[C@@H]4[C@@]5(C)CC[C@H](O)C(C)(C)[C@@H]5CC[C@@]34C)[C@@H]12)C(=O)OCC1=CN(CC(=O)N[C@@H](CCCNC(N)=N)C(=O)N[C@@H](CCCNC(N)=N)C(O)=O)N=N1	0
CC(=C)[C@@H]1CC[C@@]2(CC[C@]3(C)[C@H](CC[C@@H]4[C@@]5(C)CC[C@H](OC(=O)CCC6=CN(CC(=O)N[C@@H](CCCNC(N)=N)C(=O)N[C@@H](CCCNC(N)=N)C(O)=O)N=N6)C(C)(C)[C@@H]5CC[C@@]34C)[C@@H]12)C(O)=O	0
CCCCCCC\C(C)=C\C(=O)\C=C1/NC(=O)C(CCCC)O1	0
CC(C)[C@H](NC(=O)[C@H](CC1=CC=C(O)C=C1)NC(=O)[C@H](CO)NC(=O)[C@H](CC1=CNC2=C1C=CC=C2)NC(=O)[C@@H](N)CC1=CNC2=C1C=CC=C2)C(=O)N[C@@H](CCCNC(N)=N)C(=O)N[C@@H](CCCNC(N)=N)C(=O)N[C@@H](CC1=CNC2=C1C=CC=C2)C(=O)N[C@@H](CCCNC(N)=N)C(=O)N[C@@H](CO)C(=O)N[C@@H](CCCNC(N)=N)C(O)=O	0
NC[C@H]1O[C@H](O[C@@H]2[C@@H](N)C[C@@H](N)[C@H](OCCCC3=CC4=C(C=CC=C4)C=C3)[C@H]2O)[C@H](N)[C@@H](OCCCC2=CC=C3C=CC=CC3=C2)[C@@H]1O	0
N[C@@H]1C[C@H](N)[C@@H](O[C@H]2O[C@H](CO)[C@@H](OCC3=CC4=C(C=CC=C4)C=C3)[C@H](OCC3=CC=C4C=CC=CC4=C3)[C@H]2N)[C@H](O)[C@H]1OCC1=C2C=CC=CC2=CC=C1	0
N[C@@H]1C[C@H](N)[C@@H](O[C@H]2O[C@H](CO)[C@@H](OCC3=C4C=CC=CC4=CC=C3)[C@H](OCC3=CC=CC4=C3C=CC=C4)[C@H]2N)[C@H](O)[C@H]1OCC1=C2C=CC=CC2=CC=C1	0
NC[C@H]1O[C@H](O[C@@H]2[C@@H](N)C[C@@H](N)[C@H](OCC3=C4C=CC=CC4=CC=C3)[C@H]2O)[C@H](N)[C@@H](OCC2=CC=CC3=C2C=CC=C3)[C@@H]1OCC1=C2C=CC=CC2=CC=C1	0
NC[C@H]1O[C@H](O[C@@H]2[C@@H](N)C[C@@H](N)[C@H](OCCCCC3=CC=C4C=CC=CC4=C3)[C@H]2O)[C@H](N)[C@@H](OCCCCC2=CC=C3C=CC=CC3=C2)[C@@H]1O	0
C[C@@H]1CCCCCCCCC[C@H](OC(C)=O)C(=O)\C=C\C(=O)O1	0
C[C@@H]1CCCCCCCCC[C@H](O)C(=O)CC(SCC(F)(F)F)C(=O)O1	0
C[C@@H]1CCCCCCCCC[C@H](OC(=O)CCC(=O)OC(C)(C)C)C(=O)CC(N2CCN(C)CC2)C(=O)O1	0
C[C@@H]1CCCCCCCCC[C@H](O)C(=O)\C=C\C(=O)O1	0
CO[C@H]1CCCCCCCCC[C@@H](C)OC(=O)C(CC1=O)S(=O)(=O)C1=CC=CC=C1	0
CO[C@H]1CCCCCCCCC[C@@H](C)OC(=O)C(CC1=O)SC1=CC=CC=C1	0
COC1CCCCCCCCC[C@@H](C)NC(=O)\C=C\C1=O	0
CO[C@H]1CCCCCCCCC[C@@H](C)OC(=O)\C=C\C1=O	0
CN(C)[C@H]1[C@@H]2C[C@@H]3CC4=C(C(O)=C(NC(=O)CNC5=CN=CC=C5)C=C4F)C(=O)C3=C(O)[C@]2(O)C(=O)C(C(N)=O)=C1O	0
CN(C)[C@H]1[C@@H]2C[C@@H]3CC4=C(C(O)=C(NC(=O)CN5CCOCC5)C=C4F)C(=O)C3=C(O)[C@]2(O)C(=O)C(C(N)=O)=C1O	0
CN(C)[C@H]1[C@@H]2C[C@@H]3CC4=C(C(O)=C(NC(=O)CNCC(F)(F)F)C=C4F)C(=O)C3=C(O)[C@]2(O)C(=O)C(C(N)=O)=C1O	0
CN(C)[C@H]1[C@@H]2C[C@@H]3CC4=C(C(O)=C(NC(=O)CNC5=CC=CC=C5)C=C4F)C(=O)C3=C(O)[C@]2(O)C(=O)C(C(N)=O)=C1O	0
OCC\N=C(/S)NC[C@H]1CN(C(=O)O1)C1=CC=C(N2N=NC3=C2C=CC=C3)C(F)=C1	0
COC(=O)C1=CC2=C(C=C1)N(N=N2)C1=CC=C(C=C1F)N1C[C@H](C\N=C(\N)S)OC1=O	0
CO\C(S)=N\C[C@H]1CN(C(=O)O1)C1=CC=C(N2N=NC3=C2C=CC(=C3)C(=O)OC)C(F)=C1	0
FC1=CC(=CC=C1N1N=NC2=C1C=CC=C2)N1C[C@H](CNC(S)=N)OC1=O	0
CO\C(S)=N\C[C@H]1CN(C(=O)O1)C1=CC=C(N2N=NC3=C2C=CC=C3)C(F)=C1	0
COC1=CC=C(C=C1)C1=NN=C(CN2C(C)=NC3=CC=CC=C23)O1	0
CC1=NC2=CC=CC=C2N1CC1=NN=C(O1)C1=CC=C(Cl)C=C1	0
COC(=O)[C@H]1O[C@H](COS(=O)(=O)C2=CC=C(C)C=C2)[C@H]1SC1=C(N2[C@@H]([C@@H]([C@@H](C)O)C2=O)[C@H]1C)C(O)=O	0
CCCCCCCCCCCCCCCC(=O)OCC[N+]1=CC=CC=C1	0
CCCCCCCCCCCC(=O)OCC[N+](CCCC)(CCCC)CCCC	0
CCCCCCCCCCCCCCC(=O)OCCC[N+]1=CC=CC=C1	0
CCCCCCCCCCCCCCCCCC(=O)OCC[N+]1=CC=CC=C1	0
CCCCCCCCCCCCCCCC(=O)OCC[N+](CC)(CC)CC	0
CCCCCCCCCCC(=O)OCC[N+]1=CC=CC=C1	0
CCCCCCCCCCCCCCCCCCNC(=O)C[N+]1=CC=CC=C1	0
CCCCCCCCCCCCCCCC(=O)NCC[N+]1=CC=CC=C1	0
NCC1CC(OC2C(N)CC(N)C(OC3OC(CN)C(O)C(N)C3O)C2O)C(N)CC1O	0
CCCCCCCCCCCCO[C@@H]1O[C@@H](C)[C@H](O[C@@H]2O[C@@H](C)[C@H](OC(C)=O)[C@@H](O[C@@H]3O[C@@H](C)[C@H](OC(C)=O)[C@@H](O)[C@H]3OC(C)=O)[C@H]2O)[C@@H](O)[C@H]1O	0
CCCCCCCCCCCCO[C@@H]1O[C@@H](C)[C@H](O[C@@H]2O[C@@H](C)[C@H](OC(C)=O)[C@@H](O[C@@H]3O[C@@H](C)[C@H](OC(C)=O)[C@@H](O[C@@H]4O[C@@H](C)[C@H](OC(C)=O)[C@@H](O)[C@H]4O)[C@H]3OC(C)=O)[C@H]2O)[C@@H](O)[C@H]1O	0
NC1=NC2=C(N=CN2C2=CC=C(C=C2Cl)S(=O)(=O)N2CCCCC2)C(=O)N1	0
CC[C@H](C)[C@H](NC(=O)CN)C(=O)N[C@@H](CC1=CC=CC=C1)C(=O)N1CCC[C@H]1C(=O)N[C@@H]([C@@H](C)CC)C(=O)N[C@@H](CC1=CC=CC=C1)C(=O)N[C@@H](C)C(=O)N[C@@H](CCCCN)C(=O)N[C@@H](CC(C)C)C(=O)N[C@@H](CC(C)C)C(=O)NCC(=O)N[C@@H](CCCCN)C(=O)N[C@@H](C(C)C)C(=O)N[C@@H]([C@@H](C)CC)C(=O)N[C@@H](CCCCN)C(=O)N[C@@H](C(C)C)C(=O)N[C@@H](C)C(=O)N[C@@H](CO)C(=O)N[C@@H](CO)C(=O)N[C@@H](CC(C)C)C(=O)N[C@@H]([C@@H](C)CC)C(=O)N[…	0
CCN1C=C(C2=CSC(N)=N2)C(=O)C2=CC(Cl)=CC(Cl)=C12	0
CCN1C=C(C2=CSC(N)=N2)C(=O)C2=CC(F)=C(F)C=C12	0
CCN1C=C(C2=CSC(N)=N2)C(=O)C2=CC(N3CCOCC3)=C(Cl)C=C12	0
CCN1C=C(C2=CSC(N)=N2)C(=O)C2=CC(F)=C(C=C12)N1CCOCC1	0
CNCC1=CC[C@H](N)[C@@H](O[C@H]2[C@@H](N)C[C@H](N)[C@@H](O)[C@H]2O[C@H]2O[C@H](CO)[C@H](O[C@H]3O[C@H](CN)[C@H](O)[C@H](O)[C@@H]3N)[C@@H]2O)O1	0
CCN(CC)[C+]1SC2=C(S1)C1=CC(Cl)=CC=C1OC2C1=CC=C(F)C=C1	0
CCN(CC)[C+]1SC2=C(S1)C1=CC(Cl)=CC=C1OC2C1=CC=CC=C1	0
CCN(CC)[C+]1SC2=C(S1)C1=CC(F)=CC=C1OC2C1=CC=C(Br)C=C1	0
CCN(CC)[C+]1SC2=C(S1)C1=CC(F)=CC=C1OC2C1=CC=C(Cl)C=C1	0
CCN(CC)[C+]1SC2=C(S1)C1=CC=CC=C1OC2C1=CC=C(I)C=C1	0
CCN(CC)[C+]1SC2=C(S1)C1=CC=CC=C1OC2C1=CC=C(Br)C=C1	0
OC1=CC=CC(=C1)N1C(\C=C\C2=CC=C(C=C2)C#N)=NC2=CC=NC=C2C1=O	0
OC1=CC=CC(=C1)N1C(\C=C\C2=CC=C(F)C=C2)=NC2=CC=NC=C2C1=O	0
COC1=C(CNC2=CC=CC(=C2)N2C(=O)C3=CC=CC=C3N=C2\C=C\C2=CC=C(C=C2)C#N)C=CC=N1	0
O=C1N(C2=NNC=C2)C(\C=C\C2=CC=C(C=C2)C#N)=NC2=CC=CC=C12	0
OCCNC(=O)C1=CC=CC(=C1)N1C(\C=C\C2=CC=C(C=C2)C#N)=NC2=CC=CC=C2C1=O	0
COC(=O)NC1=CC=CC(=C1)N1C(\C=C\C2=CC=C(C=C2)C#N)=NC2=CC=CC=C2C1=O	0
CS(=O)(=O)NCC1=CC=CC(=C1)N1C(=O)C2=CC=CC=C2N=C1\C=C\C1=CC=C(C=C1)C#N	0
CS(=O)(=O)NC1=CC=CC(=C1)N1C(\C=C\C2=CC=C(C=C2)C#N)=NC2=CC=CC=C2C1=O	0
CC(=O)NCC1=CC=CC(=C1)N1C(\C=C\C2=CC=C(C=C2)C#N)=NC2=CC=CC=C2C1=O	0
CC(=O)NC1=CC=CC(=C1)N1C(\C=C\C2=CC=C(C=C2)C#N)=NC2=CC=CC=C2C1=O	0
CC(C)NC1=CC=CC(=C1)N1C(\C=C\C2=CC=C(C=C2)C#N)=NC2=CC=CC=C2C1=O	0
CC(=O)OCC1=CC=CC(=C1)N1C(\C=C\C2=CC=C(C=C2)C#N)=NC2=CC=CC=C2C1=O	0
OCCNC(=O)C1=CC=CC(=C1)N1C(\C=C\C2=CC=C(F)C=C2)=NC2=CC=CC=C2C1=O	0
CS(=O)(=O)NC1=CC=CC(=C1)N1C(=O)C2=CC=CC=C2N=C1\C=C\C1=CC=C(F)C=C1	0
CC(=O)NC1=CC=CC(=C1)N1C(\C=C\C2=CC=C(F)C=C2)=NC2=CC=CC=C2C1=O	0
NC1=CC=CC(=C1)N1C(\C=C\C2=CC=C(F)C=C2)=NC2=CC=CC=C2C1=O	0
OC1=C(C=CC=C1)N1C(\C=C\C2=CC=C(C=C2)[N+]([O-])=O)=NC2=CC=CC=C2C1=O	0
OC(=O)C1=CC=CC(=C1)N1C(\C=C\C2=CC=C(F)C(Cl)=C2)=NC2=CC=CC=C2C1=O	0
OC(=O)C1=CC=CC(=C1)N1C(\C=C\C2=CC=C(F)C(F)=C2)=NC2=CC=CC=C2C1=O	0
OC(=O)C1=CC=CC(=C1)N1C(\C=C\C2=CC=C(F)C=C2)=NC2=CC=CC=C2C1=O	0
CC(=O)OCC#CC1=CC=C(\C=C\C2=NC3=CC=CC=C3C(=O)N2C2=CC(=CC=C2)C(O)=O)C=C1	0
OCC#CC1=CC=C(\C=C\C2=NC3=CC=CC=C3C(=O)N2C2=CC(=CC=C2)C(O)=O)C=C1	0
OC(=O)C1=CC=CC(=C1)N1C(\C=C\C2=CC=C(C=C2)C#C)=NC2=CC=CC=C2C1=O	0
OC1=CC=CC(=C1)N1C(CCC2=CC=CC=C2)=NC2=CC=CC=C2C1=O	0
OC1=CC=CC(=C1)N1C(\C=C\C2CCCCC2)=NC2=CC=CC=C2C1=O	0
OC1=CC=CC(=C1)N1C(\C=C\C2=CC=NC=C2)=NC2=CC=CC=C2C1=O	0
OC1=CC=CC(=C1)N1C(\C=C\C2=CC=C3OCOC3=C2)=NC2=CC=CC=C2C1=O	0
OC1=CC=CC(=C1)N1C(\C=C\C2=CC=C(C=C2)C#C)=NC2=CC=CC=C2C1=O	0
OC1=CC=CC(=C1)N1C(\C=C\C2=CC=C(C=C2)C#N)=NC2=CC=CC=C2C1=O	0
CCC1=CC=C(\C=C\C2=NC3=CC=CC=C3C(=O)N2C2=CC(O)=CC=C2)C=C1	0
CC1=CC=C(\C=C\C2=NC3=CC=CC=C3C(=O)N2C2=CC(O)=CC=C2)C=C1	0
OC1=CC=CC(=C1)N1C(\C=C\C2=CC=C(Cl)C=C2)=NC2=CC=CC=C2C1=O	0
OC1=CC=CC(=C1)N1C(\C=C\C2=C(F)C=CC=C2)=NC2=C(C=CC=C2)C1=O	0
OC1=CC=CC(=C1)N1C(\C=C\C2=CC=CC(F)=C2)=NC2=CC=CC=C2C1=O	0
OC1=CC=CC(=C1)N1C(\C=C\C2=CC=C(F)C=C2)=NC2=CC=CC=C2C1=O	0
OC(=O)C1=CC(=CC=C1)N1C(\C=C\C2=CC=C(C=C2)C#N)=NC2=C(C=CC=C2)C1=O	0
OC1=CC=CC(=C1)N1C(\C=C\C2=CC=C(C=C2)[N+]([O-])=O)=NC2=CC=CC=C2C1=O	0
CCCCCCCCCCC(NC(=O)C(CCCCCCCCCC)NC(=O)C(CCCCNC(=O)C(N)CCCCN)NC(=O)C(N)CCCCN)C(N)=O	0
CN1CCN(CC1)C1=CC=C2N=C(NC2=C1)C1=CC2=C(C=C1)N=C(N2)C1=CC=C(OCCCCOCC#C)C=C1	0
CN1CCN(CC1)C1=CC=C2N=C(NC2=C1)C1=CC2=C(C=C1)N=C(N2)C1=CC=C(OCC#C)C=C1	0
CCCCCCCCCCCCCC[N+](C)(C)CC1=CC(C[N+](C)(C)CCCCCCCCCCCCCC)=CC(C[N+]2=CC=CC=C2)=C1	0
CCCCCCCCCC[N+](C)(C)CC1=CC(C[N+](C)(C)CCCCCCCCCC)=CC(C[N+]2=CC=CC=C2)=C1	0
COC1=CC(\C=C\C2=C(F)C=C(F)C=C2)=C(C(O)=O)C(O)=C1CC=C(C)C	0
COC1=CC(\C=C\C2=CC=C(C=C2)C(F)(F)F)=C(C(O)=O)C(O)=C1CC=C(C)C	0
OC(=O)C1=CN(C2CC2)C2=CC(N3CCN(CC3)C(=O)C3=CC(=CC=C3)C(=O)N3CCN(CC3)C3=C(F)C=C4C(=O)C(=CN(C5CC5)C4=C3)C(O)=O)=C(F)C=C2C1=O	0
OC(=O)C1=CN(C2CC2)C2=CC(N3CCN(CC3)C(=O)OCCOCCOCCOC(=O)N3CCN(CC3)C3=C(F)C=C4C(=O)C(=CN(C5CC5)C4=C3)C(O)=O)=C(F)C=C2C1=O	0
CN(C)[C@H]1[C@@H]2C[C@@H]3CC4=C(F)C5=C(NCC6CCN(CCN(C)C(C)=O)C56)C(O)=C4C(=O)C3=C(O)[C@]2(O)C(=O)C(C(N)=O)=C1O	0
CN(C)CCN1CC[C@H]2CNC3=C([C@@H]12)C(F)=C1C[C@H]2C[C@H]4[C@H](N(C)C)C(O)=C(C(N)=O)C(=O)[C@@]4(O)C(O)=C2C(=O)C1=C3O	0
CCN(CC)[C+]1SC2=C(S1)C1=CC=CC=C1OC2C1=CC=C(Cl)C=C1	0
CCN(CC)[C+]1SC2=C(S1)C1=CC(Br)=CC(Br)=C1OC2C1=CC=C(Cl)C=C1	0
CCN(CC)[C+]1SC2=C(S1)C1=CC(I)=CC(I)=C1OC2C1=CC=C(Cl)C=C1	0
CCN(CC)[C+]1SC2=C(S1)C1=CC(Br)=CC=C1OC2C1=CC=C(OC)C=C1	0
[O-][N+](=O)C1=CC=C(O1)\C=N\NC(=O)C1=CC=C(Cl)C(Cl)=C1	0
CCOC1=CC=C(C=C1)C1=NN(C(O1)C1=CC=C(O1)[N+]([O-])=O)C(C)=O	0
CC(=O)N1N=C(OC1C1=CC=C(O1)[N+]([O-])=O)C1=C(Cl)C=C(Cl)C=C1	0
CC(=O)N1N=C(OC1C1=CC=C(O1)[N+]([O-])=O)C1=CC=C(C=C1)[N+]([O-])=O	0
CC(=O)N1N=C(OC1C1=CC=C(O1)[N+]([O-])=O)C1=CC=C(C=C1)C#N	0
[O-][N+](=O)C1=CC=C(O1)\C=N\NC(=O)C1=C(Cl)C=C(Cl)C=C1	0
[O-][N+](=O)C1=CC=C(O1)\C=N\NC(=O)C1=CC=C(C=C1)C#N	0
[O-][N+](=O)C1=CC=C(O1)\C=N\NC(=O)C1=CC=C(C=C1)C(F)(F)F	0
CCC1=CC=C(C=C1)C(=O)N\N=C\C1=CC=C(O1)[N+]([O-])=O	0
[O-][N+](=O)C1=CC=C(O1)\C=N\NC(=O)C1=CC=C(Cl)C=C1	0
CC(=O)N1N=C(OC1C1=CC=C(O1)[N+]([O-])=O)C1=CC=C(F)C=C1	0
CCCC1=CC=C(C=C1)C(=O)N\N=C\C1=CC=C(O1)[N+]([O-])=O	0
CN(C)C1=CC=C(C=C1)C(=O)N\N=C\C1=CC=C(O1)[N+]([O-])=O	0
CCOC(=O)C1=C(N=C2S\C(=C/C3=CC=C(O3)C3=CC=C(C=C3)C(O)=O)C(=O)N2C1C1=CC=C(F)C=C1)C1=CC=CC=C1	0
OC(=O)C1=CC(=CC=C1)C1=CC=C(O1)\C=C1/SC2=NC(=CC(N2C1=O)C1=CC=C(F)C=C1)C1=CC=CC=C1	0
CCOC(=O)C1=C(N=C2S\C(=C/C3=CC=C(O3)C3=CC=C(C=C3)C(O)=O)C(=O)N2C1C1=CC=C(Cl)C=C1)C1=CC=CC=C1	0
CCOC(=O)C1=C(N=C2S\C(=C/C3=CC=C(O3)C3=CC=CC(=C3)C(O)=O)C(=O)N2C1C1=CC=C(Cl)C=C1)C1=CC=CC=C1	0
OC(=O)C1=CC(=CC=C1)C1=CC=C(O1)\C=C1/SC2=NC(=CC(N2C1=O)C1=CC=C(Cl)C=C1)C1=CC=CC=C1	0
COC1=CC=C(C=C1)C1C=C(N=C2S\C(=C/C3=CC=C(O3)C3=CC=CC(=C3)C(O)=O)C(=O)N12)C1=CC=CC=C1	0
CCOC(=O)C1=C(N=C2S\C(=C/C3=CC=C(O3)C3=CC(=CC=C3)C(O)=O)C(=O)N2C1C1=CC2=C(OCO2)C=C1)C1=CC=CC=C1	0
CCOC(=O)C1=C(N=C2S\C(=C/C3=CC=C(O3)C3=CC=CC(=C3)C(O)=O)C(=O)N2C1C1=CC=C(F)C=C1)C1=CC=CC=C1	0
ClC1=CC=CC(Cl)=C1NC1=CC=CC=C1CC1=NN(CN2CCOCC2)C(=S)N1\N=C\C1=CC=CC=C1	0
CCNC(=O)NC1=NC=C(C(=O)NC2=CC=CC=C2)C(NC2=CC=CC=C2)=C1	0
CCNC(=O)NC1=NC=C(C(=O)NC2=CC=CC(Cl)=C2)C(NC2=CC=CC=C2)=C1	0
CCCC[C@@H]1N(C)C(=O)[C@H](OC(=O)[C@H](C(C)CC)N(C)C(=O)[C@H](OC(=O)[C@H](C(C)C)N(C)C(=O)[C@H](OC1=O)C(C)C)C(C)C)C(C)C	0
COC(=O)C1=C(O)C2=C(C(=O)O1)C(O)=C1C(=O)C=C(C)OC1=C2	0
CN1C=C(C=C1C1=NN=C(O1)C1=CC2=C(N1)C=CC=C2)[N+]([O-])=O	0
CN1C=C(C=C1C1=NN=C(O1)C1CCCNC1)[N+]([O-])=O	0
COC1=CC=C(C=C1)C1=NN=C(O1)C1=CC(=CN1C)[N+]([O-])=O	0
CN1C=C(C=C1C1=NN=C(O1)C1=CC=NS1)[N+]([O-])=O	0
CN1C=C(C=C1C1=NN=C(O1)C1=CC=CS1)[N+]([O-])=O	0
CN1C=C(C=C1C1=NN=C(O1)C1=CC=C(C=C1)C#N)[N+]([O-])=O	0
CN1C=C(C=C1C1=NN=C(O1)C1=CC=CO1)[N+]([O-])=O	0
CN1C=C(C=C1C1=NN=C(O1)C1=CC=C(C)S1)[N+]([O-])=O	0
CN1C=C(C=C1C1=NN=C(CC2=CC=C(F)C3=CC=CC=C23)O1)[N+]([O-])=O	0
CC1=CC=C(S1)C1=NN=C(O1)C1=CC(=CN1)[N+]([O-])=O	0
[O-][N+](=O)C1=CNC(=C1)C1=NN=C(O1)C1CCCNC1	0
[O-][N+](=O)C1=CNC(=C1)C1=NN=C(O1)C1=CC=C(C=C1)C#N	0
[O-][N+](=O)C1=CNC(=C1)C1=NN=C(O1)C1=CC=CO1	0
COC1=CC=CC(=C1)C1=NN=C(O1)C1=CC(=CN1C)[N+]([O-])=O	0
COC1=CC=C(C=C1)C1=NN=C(O1)C1=CC(=CN1)[N+]([O-])=O	0
OC1=C(C=CC=C1[N+]([O-])=O)C1=NN=C(O1)C1=CC(=CN1)[N+]([O-])=O	0
OC(=O)C1=CN(C2CC2)C2=C(C=C(F)C(=C2)N2CCN(CC2)C(=O)CN2CCN(CC2)C2=CC=C(C=C2)[N+]([O-])=O)C1=O	0
OC(=O)C1=CN(C2CC2)C2=CC(N3CCN(CC3)C(=O)CN3CCN(CC3)C(C3=CC=CC=C3)C3=CC=CC=C3)=C(F)C=C2C1=O	0
OC(=O)C1=CN(C2CC2)C2=CC(N3CCN(CC3)C(=O)CN3CCN(CC3)C(C3=CC=C(F)C=C3)C3=CC=C(F)C=C3)=C(F)C=C2C1=O	0
COC1=CC(NS(=O)(=O)CC2=CC=CC(=C2)C(F)(F)F)=CC=C1N1C=NC(Cl)=C1	0
COC1=CC(NS(=O)(=O)C2=CC=C(C=C2)C(F)(F)F)=CC=C1N1C=NC(Cl)=C1	0
CCOC(=O)\C=C/C(=O)C1=CC2=C(S1)C=CC=C2	0
CCOC(=O)\C=C\C(=O)C1=CC=C(C=C1)C(C)(C)C	0
CC(C)=CCOC(=O)\C=C\C(=O)C1=CC=C(C=C1)C(C)(C)C	0
CCCCCCCCCCCCC\C(NCCCN)=C1/C(=O)CN(CCCCCC)C1=O	0
CC1=NC=C(N1CCN1CCN(CC1)C1=CC=CC(Cl)=C1)[N+]([O-])=O	0
CC1=NC=C(N1CCN1CCN(CC1)C(C1=CC=CC=C1)C1=CC=C(Cl)C=C1)[N+]([O-])=O	0
CC1=NC=C(N1CCN1CCN(CC1)C(C1=CC=CC=C1)C1=CC=CC=C1)[N+]([O-])=O	0
CC1=NC=C(N1CCN1CCN(CC1)C1=CC=C(C)C=C1C)[N+]([O-])=O	0
COC1=CC(=CC=C1)N1CCN(CCN2C(C)=NC=C2[N+]([O-])=O)CC1	0
CC1=NC=C(N1CCN1CCN(CC1)C1=CC=CC=C1Cl)[N+]([O-])=O	0
COC1=CC=C(C=C1)N1CCN(CCN2C(C)=NC=C2[N+]([O-])=O)CC1	0
ClC1=CC=C(C=C1)N1C(=O)C2=C(C=CC(Cl)=C2)N=C1C1=CC=CC=C1	0
ClC1=CC(=CC=C1)N1C(=O)C2=C(C=CC(Cl)=C2)N=C1C1=CC=CC=C1	0
C[C@]1(O)CC(=O)C2=C(C1)C=C(O)C1=C2C(=O)C2=CC=CC(O)=C2C1=O	0
CC1=CC2=C(C(O)=C1)C1=C(N=C2)C(=O)C2=C(O)C=CC=C2C1=O	0
BrC1=C(Br)C=C(N1)C1=NN=C(O1)\C=C\C1=CC=CC=C1	0
BrC1=C(Br)C=C(N1)C1=NN=C(O1)C1=CC=NC=C1	0
CC1=CC2=C(C(O)=C1)C(=O)C1=C(C2=O)C(=C(O)C=C1O)C1=C(O)C=C(O)C2=C1C(=O)C1=C(C(O)=CC(C)=C1)C2=O	0
CCN(CC)C(=O)N[C@@]1([C@H](C)O)[C@@H](N)[C@H](NC2=CC(=CC=C2)C(C)=O)[C@](O)(CO)[C@]1(C)O	0
CCN(CC)C(=O)N[C@@]1([C@H](C)O)[C@@H](N)[C@H](NC2=CC(F)=CC=C2)[C@](O)(CO)[C@]1(C)O	0
CCN(CC)C(=O)N[C@@]1([C@H](C)O)[C@@H](N)[C@H](NC2=CC(=CC=C2)C(F)(F)F)[C@](O)(CO)[C@]1(C)O	0
CC(C)C[C@@H]1NC(=O)CN(CC2=CC=C(C=C2)C2=CC=CC=C2)NC(=O)[C@H](CC(C)C)NC(=O)CN(CC2=CC=C(C=C2)C2=CC=CC=C2)NC(=O)[C@H](CCCCN)NC(=O)CN(CCCCN)NC1=O	0
CCCCCCCCN1CC(=O)N[C@@H](CCCCN)C(=O)NN(CCCCN)CC(=O)N[C@@H](CC2=CNC3=C2C=CC=C3)C(=O)NN(CCCCCCCC)CC(=O)N[C@@H](CC2=CNC3=C2C=CC=C3)C(=O)N1	0
O=C1N[C@H]2[C@H](CC3=C2C=CC=C3)OC(=O)C2=CC(=CC=C2)C(=O)O[C@H]2CC3=C(C=CC=C3)[C@H]2NC(=O)C2=CC=CC1=C2	0
OC1=C(C=NC2=C(C=CC=C12)C(F)(F)F)C(=O)N\N=C\N1CC2=C(ON=C2)C=C1	0
CO\N=C1/CN(CCC1N)C1=C(F)C=C2C(=O)C(=CN3[C@@H](C)COC1=C23)C(O)=O	0
CCO\N=C1/CN(CCC1NC)C1=C(F)C=C2C(=O)C(=CN(C3CC3)C2=C1F)C(O)=O	0
CCO\N=C1/CN(CCC1NC)C1=C(F)C=C2C(=O)C(=CN3[C@@H](C)COC1=C23)C(O)=O	0
CCO\N=C1/CN(CCC1NC)C1=C(F)C=C2C(=O)C(=CN(C3CC3)C2=C1OC)C(O)=O	0
C=CCN1C(=S)N(CN2CCOCC2)N=C1C1=CC=CS1	0
C[C@H]1O[C@@H](O[C@@H]2[C@@H](O)[C@H](N)C[C@H](N)[C@H]2O[C@H]2O[C@H](CN)CC[C@H]2N)[C@H](O)[C@@H](O)[C@@H]1O	0
CC(C)CCC[C@@H](C)[C@H]1CC[C@H]2[C@H]3[C@H](CC[C@]12C)[C@@]1(C)CC[C@H](C[C@@H]1CC3=O)NCC1=CC=CC=N1	0
CC(C)CCC[C@@H](C)[C@H]1CC[C@H]2[C@@H]3[C@@H](C[C@H]4C[C@@H](CC[C@]4(C)[C@H]3CC[C@]12C)NCCN1C=CN=C1)NCCN1C=CN=C1	0
CC(C)CCC[C@@H](C)[C@H]1CC[C@H]2[C@@H]3[C@@H](C[C@H]4C[C@@H](CC[C@]4(C)[C@H]3CC[C@]12C)NCCC1=CN=CN1)NCCC1=CN=CN1	0
CCC1OC(=O)C(C)C(OC2CC(C)(OC)C(OC(=O)NCCOC3OC[C@@H](O)C(O)C3O)C(C)O2)C(C)C(OC2OC(C)CC(C2O)N(C)C)C(C)(O)CC(C)CN(C)C(C)C2OC(=O)OC12C	0
CCC1OC(=O)C(C)C(OC2CC(C)(OC)C(OC(=O)NCCOC3O[C@H](CO)C(O)C3O)C(C)O2)C(C)C(OC2OC(C)CC(C2O)N(C)C)C(C)(O)CC(C)CN(C)C(C)C2OC(=O)OC12C	0
CC1=CC(O)=C(C(=O)CCCCCCCC(=O)NC2=C3SSC=C3NC2=O)C(=O)O1	0
C[C@H]1CCC=C(C)[C@]1(C)CC\C(C)=C\CC\C(C)=C\CN1C=[N+](C)C2=C1C(N)=NC=N2	0
CCCCCCCCCCCCCC[N+]1=CC=C(C=C1)C1=CC=NC=C1	0
CCCCCCCCCCCCCCCC[N+]1=CC=C(C=C1)C1=CC=NC=C1	0
CO[C@@H]1[C@@H](OC(=O)C2=CC=C(C)N2)[C@@H](O)[C@H](OC2=C(C)C3=C(C=C2)C(O)=C(NC(=O)C2=CC=C(O)C(OC)=C2)C(=O)O3)OC1(C)C	0
CO[C@@H]1[C@@H](OC(=O)C2=CC=C(C)N2)[C@@H](O)[C@H](OC2=CC3=C(C=C2)C(O)=C(NC(=O)C2=CC(C)=C(O)C(C)=C2)C(=O)O3)OC1(C)C	0
CO[C@@H]1[C@@H](OC(=O)C2=CC=C(C)N2)[C@@H](O)[C@H](OC2=C(Cl)C3=C(C=C2)C(O)=C(NC(=O)C2=CC(C)=C(O)C(C)=C2)C(=O)O3)OC1(C)C	0
CO[C@@H]1[C@@H](OC(=O)C2=CC=C(C)N2)[C@@H](O)[C@H](OC2=C(Cl)C3=C(C=C2)C(O)=C(NC(=O)C2=CC=C(O)C(NC(=O)C(C)C)=C2)C(=O)O3)OC1(C)C	0
CO[C@@H]1[C@@H](OC(=O)C2=CC=C(C)N2)[C@@H](O)[C@H](OC2=C(Cl)C3=C(C=C2)C(O)=C(NC(=O)C2=CC(CC=C(C)C)=C(O)C=C2)C(=O)O3)OC1(C)C	0
CCCC1=CC(=CC=C1O)C(=O)NC1=C(O)C2=C(OC1=O)C(C)=C(O[C@@H]1OC(C)(C)[C@H](OC)[C@@H](OC(=O)C3=CC=C(C)N3)[C@H]1O)C=C2	0
CO[C@@H]1[C@@H](OC(=O)C2=CC=C(C)N2)[C@@H](O)[C@H](OC2=C(Cl)C3=C(C=C2)C(O)=C(NC(=O)C2=CC=C(SC)C=C2)C(=O)O3)OC1(C)C	0
CO[C@@H]1[C@@H](OC(=O)C2=CC=C(C)N2)[C@@H](O)[C@H](OC2=C(Cl)C3=C(C=C2)C(O)=C(NC(=O)\C=C\C2=CC=CC=C2)C(=O)O3)OC1(C)C	0
CO[C@@H]1[C@@H](OC(=O)C2=CC=C(C)N2)[C@@H](O)[C@H](OC2=C(C)C3=C(C=C2)C(O)=C(NC(=O)C2=CC=C(N)C(C)=C2)C(=O)O3)OC1(C)C	0
CO[C@@H]1[C@@H](OC(=O)C2=CC=C(C)N2)[C@@H](O)[C@H](OC2=C(Cl)C3=C(C=C2)C(O)=C(NC(=O)\C=C\C2=CC=C(O)C(OC)=C2)C(=O)O3)OC1(C)C	0
CC(C)(C)C1=C(C[C@H](NC(=O)[C@@H](N)CCCNC(N)=N)C(=O)N[C@H](CCCNC(N)=N)C(=O)NCCC2=CC=CC=C2)C2=C(N1)C(=CC(=C2)C(C)(C)C)C(C)(C)C	0
NC[C@@H]1O[C@H](O[C@@H]2[C@@H](CN3C=C(CCCCOC4=CC(OC5=CC(Cl)=CC(Cl)=C5)=CC(Cl)=C4)N=N3)O[C@@H](O[C@@H]3[C@@H](O)[C@H](N)C[C@H](N)[C@H]3O[C@H]3O[C@H](CN)[C@@H](O)[C@H](O)[C@H]3N)[C@@H]2O)[C@H](N)[C@@H](O)[C@@H]1O	0
CC(C)(C)CC(C)(C)C1=CC=C(OCC2=CN(CC3OC(OC4C(O)C(N)CC(N)C4OC4OC(CN)C(O)C(O)C4N)C(O)C3OC3OC(CN)C(O)C(O)C3N)N=N2)C(CC2=CC=C(Cl)C=C2Cl)=C1	0
CCCCCCCCCCCCO[C@H]1CC2=C(O)C=C(O)C=C2O[C@@H]1C1=CC=C(O)C(O)=C1	0
CCCCCCCCCCO[C@H]1CC2=C(O)C=C(O)C=C2O[C@@H]1C1=CC=C(O)C(O)=C1	0
C(N1C=CN=C1)C1=CC=C(CN2C3=C(C=CC=C3)C3=C2C=CC=C3)C=C1	0
C(CCN1C2=C(C=CC=C2)C2=C1C=CC=C2)CN1C=CN=C1	0
C\N=C1/N=CN(C)C2=C1N(C\C=C(/C)CC\C=C(/C)CC\C=C(/C)CCC=C(C)C)C=N2	0
OC(=O)C1=CN(C2CC2)C2=C(C=C(F)C(=C2)N2CCN(CC2)S(=O)(=O)C2=C(Cl)C=C(Cl)C=C2Cl)C1=O	0
OC(=O)C1=CN(C2CC2)C2=C(C=C(F)C(=C2)N2CCN(CC2)S(=O)(=O)C2=CC=CC3=CC=CC=C23)C1=O	0
CCN1C=C(C(O)=O)C(=O)C2=C1C=C(N1CCN(CC1)S(=O)(=O)C1=CC=CC3=CC=CC=C13)C(F)=C2	0
OC(=O)C1=CN(C2CC2)C2=C(C=C(F)C(=C2)N2CCN(CC2)S(=O)(=O)C2=CC=C3C=CC=CC3=C2)C1=O	0
CCN1C=C(C(O)=O)C(=O)C2=C1C=C(N1CCN(CC1)S(=O)(=O)C1=CC=C3C=CC=CC3=C1)C(F)=C2	0
CCN1C=C(C(O)=O)C(=O)C2=C1C=C(N1CCN(CC1)S(=O)(=O)C1=C(C)C=C(C)C=C1C)C(F)=C2	0
CCN1C=C(C(O)=O)C(=O)C2=C1C=C(N1CCN(CC1)S(=O)(=O)C1=C(Cl)C=C(Cl)C=C1Cl)C(F)=C2	0
CCCCCCCCCCCCNC(=O)[C@H](CC1=CC=CC=C1)NC(=O)[C@H](CCCCNC(=O)[C@@H](N)CCCCN)NC(=O)[C@@H](N)CCCCN	0
NCCC[C@H](N)CC(=O)NCCC[C@H](N)CC(=O)N[C@@H]1[C@H](O)[C@@H](OC(N)=O)[C@@H](CO)O[C@H]1NC1=N[C@H]2[C@H](N1)[C@H](O)CNC2=O	0
CSC1=CC=CC=C1\C=N\NC(=O)C1=C(O)C2=CC=CC(=C2N=C1)C(F)(F)F	0
CC1=CC=C(NC(=S)NNC(=O)C2=C(O)C3=CC=CC(=C3N=C2)C(F)(F)F)C=C1	0
OC1=C(C=NC2=C(C=CC=C12)C(F)(F)F)C(=O)N\N=C\N1CC=C2ON=CC2=C1	0
OC1=C(C=NC2=C(C=CC=C12)C(F)(F)F)C(=O)N\N=C\C1=CC=C2OCCC2=C1	0
COC1=CC=C(NC(=S)NNC(=O)C2=C(O)C3=CC=CC(=C3N=C2)C(F)(F)F)C=C1	0
COC(=O)C1=C2C=CC(Br)=CN2C2=C1C(=O)C1=CC=CN=C1C2=O	0
BrC1=CN2C(C=C1)=C(C(=O)NCCN1CCCC1)C1=C2C(=O)C2=NC=CC=C2C1=O	0
CCN(CC)CCNC(=O)C1=C2C=CC(Br)=CN2C2=C1C(=O)C1=CC=CN=C1C2=O	0
FC(F)(F)COC(=O)C1=C2C=CC(Br)=CN2C2=C1C(=O)C1=CC=CN=C1C2=O	0
BrC1=CN2C(C=C1)=C(C(=O)OCCN1CCOCC1)C1=C2C(=O)C2=NC=CC=C2C1=O	0
BrC1=CN2C(C=C1)=C(C(=O)NCCCN1CCCCC1)C1=C2C(=O)C2=NC=CC=C2C1=O	0
BrC1=CN2C(C=C1)=C(C(=O)NCCN1CCOCC1)C1=C2C(=O)C2=NC=CC=C2C1=O	0
CC(C)C[C@H](NC(=O)[C@H](CCCNC(N)=N)NC(=O)[C@@H](N)CCCCN)C(=O)N[C@@H](CCCNC(N)=N)C(=O)N[C@@H](CCCNC(N)=N)C(=O)N[C@@H](C(C)C)C(=O)N[C@@H](CC1=CNC2=C1C=CC=C2)C(=O)N[C@@H](CCCNC(N)=N)C(=O)N[C@@H](CCCNC(N)=N)C(=O)N[C@@H](CC1=CNC2=C1C=CC=C2)C(=O)N[C@@H](CCCNC(N)=N)C(N)=O	0
CC(C)C[C@H](NC(=O)[C@H](CC1=CNC2=C1C=CC=C2)NC(=O)[C@@H](N)CCCCN)C(=O)N[C@@H](CCCNC(N)=N)C(=O)N[C@@H](CCCNC(N)=N)C(=O)N[C@@H](C(C)C)C(=O)N[C@@H](CC1=CNC2=C1C=CC=C2)C(=O)N[C@@H](CCCNC(N)=N)C(=O)N[C@@H](CC1=CNC2=C1C=CC=C2)C(=O)N[C@@H](CC1=CNC2=C1C=CC=C2)C(=O)N[C@@H](CCCNC(N)=N)C(N)=O	0
CC[C@H]1OC(=O)[C@H](C)[C@@H](O[C@H]2C[C@@](C)(OC)[C@@H](O)[C@H](C)O2)[C@H](C)[C@@H](O[C@@H]2O[C@H](C)C[C@@H]([C@H]2O)N(C)C)[C@](C)(O)C[C@@H](C)CN(CCCNC(=O)NC(C)C)[C@H](C)[C@@H](O)[C@]1(C)O	0
CC[C@H]1OC(=O)[C@H](C)[C@@H](O[C@H]2C[C@@](C)(OC)[C@@H](O)[C@H](C)O2)[C@H](C)[C@@H](O[C@@H]2O[C@H](C)C[C@@H]([C@H]2O)N(C)C)[C@](C)(O)C[C@@H](C)CN(CCCNC(=S)NCC2=CC=CC=C2)[C@H](C)[C@@H](O)[C@]1(C)O	0
CC[C@H]1OC(=O)[C@H](C)[C@@H](O[C@H]2C[C@@](C)(OC)[C@@H](O)[C@H](C)O2)[C@H](C)[C@@H](O[C@@H]2O[C@H](C)C[C@@H]([C@H]2O)N(C)C)[C@](C)(O)C[C@@H](C)CN(CCCN(CCC#N)C(=O)NC(C)C2=CC=CC3=CC=CC=C23)[C@H](C)[C@@H](O)[C@]1(C)O	0
CC[C@H]1OC(=O)[C@H](C)[C@@H](O[C@H]2C[C@@](C)(OC)[C@@H](O)[C@H](C)O2)[C@H](C)[C@@H](O[C@@H]2O[C@H](C)C[C@@H]([C@H]2O)N(C)C)[C@](C)(O)C[C@@H](C)CN(CCCN(CCC#N)C(=O)NCCC2=CC=CC=C2)[C@H](C)[C@@H](O)[C@]1(C)O	0
CC[C@H]1OC(=O)[C@H](C)[C@@H](O[C@H]2C[C@@](C)(OC)[C@@H](O)[C@H](C)O2)[C@H](C)[C@@H](O[C@@H]2O[C@H](C)C[C@@H]([C@H]2O)N(C)C)[C@](C)(O)C[C@@H](C)CN(CCCN(CCC#N)C(=O)NC2=CC=CC=C2)[C@H](C)[C@@H](O)[C@]1(C)O	0
CC[C@H]1OC(=O)[C@H](C)[C@@H](O[C@H]2C[C@@](C)(OC)[C@@H](O)[C@H](C)O2)[C@H](C)[C@@H](O[C@@H]2O[C@H](C)C[C@@H]([C@H]2O)N(C)C)[C@](C)(O)C[C@@H](C)CN(CCCNC(=O)NC(C)C2=CC=CC3=CC=CC=C23)[C@H](C)[C@@H](O)[C@]1(C)O	0
CC[C@H]1OC(=O)[C@H](C)[C@@H](O[C@H]2C[C@@](C)(OC)[C@@H](O)[C@H](C)O2)[C@H](C)[C@@H](O[C@@H]2O[C@H](C)C[C@@H]([C@H]2O)N(C)C)[C@](C)(O)C[C@@H](C)CN(CCCN(CCC#N)C(=S)NCCC2=CC=CC=C2)[C@H](C)[C@@H](O)[C@]1(C)O	0
CC[C@H]1OC(=O)[C@H](C)[C@@H](O[C@H]2C[C@@](C)(OC)[C@@H](O)[C@H](C)O2)[C@H](C)[C@@H](O[C@@H]2O[C@H](C)C[C@@H]([C@H]2O)N(C)C)[C@](C)(O)C[C@@H](C)CN(CCCN(CCC#N)C(=S)NCC2=CC=CC=C2)[C@H](C)[C@@H](O)[C@]1(C)O	0
CC[C@H]1OC(=O)[C@H](C)[C@@H](O[C@H]2C[C@@](C)(OC)[C@@H](O)[C@H](C)O2)[C@H](C)[C@@H](O[C@@H]2O[C@H](C)C[C@@H]([C@H]2O)N(C)C)[C@](C)(O)C[C@@H](C)CN(CCCNC(=S)NCCCC2=CC=CC=C2)[C@H](C)[C@@H](O)[C@]1(C)O	0
CC[C@H]1OC(=O)[C@H](C)[C@@H](O[C@H]2C[C@@](C)(OC)[C@@H](O)[C@H](C)O2)[C@H](C)[C@@H](O[C@@H]2O[C@H](C)C[C@@H]([C@H]2O)N(C)C)[C@](C)(O)C[C@@H](C)CN(CCCNC(=O)NCCC2=CC=CC=C2)[C@H](C)[C@@H](O)[C@]1(C)O	0
CC[C@H]1OC(=O)[C@H](C)[C@@H](O[C@H]2C[C@@](C)(OC)[C@@H](O)[C@H](C)O2)[C@H](C)[C@@H](O[C@@H]2O[C@H](C)C[C@@H]([C@H]2O)N(C)C)[C@](C)(O)C[C@@H](C)CN(CCCN(CCC#N)C(=S)NC2=CC=CC=C2)[C@H](C)[C@@H](O)[C@]1(C)O	0
CC[C@H]1OC(=O)[C@H](C)[C@@H](O[C@H]2C[C@@](C)(OC)[C@@H](O)[C@H](C)O2)[C@H](C)[C@@H](O[C@@H]2O[C@H](C)C[C@@H]([C@H]2O)N(C)C)[C@](C)(O)C[C@@H](C)CN(CCCN(CCC#N)C(=O)NC2=CC=C3C=CC=CC3=C2)[C@H](C)[C@@H](O)[C@]1(C)O	0
CC[C@H]1OC(=O)[C@H](C)[C@@H](O[C@H]2C[C@@](C)(OC)[C@@H](O)[C@H](C)O2)[C@H](C)[C@@H](O[C@@H]2O[C@H](C)C[C@@H]([C@H]2O)N(C)C)[C@](C)(O)C[C@@H](C)CN(CCCNC(=S)NCCC2=CC=CC=C2)[C@H](C)[C@@H](O)[C@]1(C)O	0
CC[C@H]1OC(=O)[C@H](C)[C@@H](O[C@H]2C[C@@](C)(OC)[C@@H](O)[C@H](C)O2)[C@H](C)[C@@H](O[C@@H]2O[C@H](C)C[C@@H]([C@H]2O)N(C)C)[C@](C)(O)C[C@@H](C)CN(CCCN(CCC#N)C(=S)NCCCC2=CC=CC=C2)[C@H](C)[C@@H](O)[C@]1(C)O	0
CC[C@H]1OC(=O)[C@H](C)[C@@H](O[C@H]2C[C@@](C)(OC)[C@@H](O)[C@H](C)O2)[C@H](C)[C@@H](O[C@@H]2O[C@H](C)C[C@@H]([C@H]2O)N(C)C)[C@](C)(O)C[C@@H](C)CN(CCCNC(=O)NC2=CC=C3C=CC=CC3=C2)[C@H](C)[C@@H](O)[C@]1(C)O	0
ClC(Cl)C(=O)NC[C@H]1CN(C(=O)O1)C1=CC=C(C=C1)C1=NN=C2N=CC=CN12	0
CC(=S)NC[C@H]1CN(C(=O)O1)C1=CC=C(C=C1)C1=NN=C2N=CC=CN12	0
COC1=CC=C2N=C(C)C=C(N3C=C(CNS(=O)(=O)C4=CC=C(Cl)C(Cl)=C4)N=N3)C2=C1	0
COC1=CC=C2N=C(C)C=C(N3C=C(CN4CCN(CC4)C(=O)C4=CC=CC=C4Cl)N=N3)C2=C1	0
COC1=CC=C2N=C(C)C=C(N3C=C(CNS(=O)(=O)C4=CC=C(C)C=C4)N=N3)C2=C1	0
CCOC(=O)CN1CCN(CC1C)C1=C(F)C=C2C(=O)C(=CN(C3CC3)C2=C1OC)C(O)=O	0
COC1=C2N(C=C(C(O)=O)C(=O)C2=CC(F)=C1N1CCN(C\C(C)=N\NC(N)=O)C(C)C1)C1CC1	0
COC1=C2N(C=C(C(O)=O)C(=O)C2=CC(F)=C1N1CCN(O)C(C)C1)C1CC1	0
CCO\N=C(/C)CN1CCN(CC1C)C1=C(F)C=C2C(=O)C(=CN(C3CC3)C2=C1OC)C(O)=O	0
COC1=C2N(C=C(C(O)=O)C(=O)C2=CC(F)=C1N1CCN(C\C(C)=N\O)C(C)C1)C1CC1	0
COC1=C2N(C=C(C(O)=O)C(=O)C2=CC(F)=C1N1CCN(C\C(C)=N\NC(=O)C2=CC=NC=C2)C(C)C1)C1CC1	0
COC1=C2N(C=C(C(O)=O)C(=O)C2=CC(F)=C1N1CCN(C\C(C)=N\NC(C)=O)C(C)C1)C1CC1	0
COC1=C2N(C=C(C(O)=O)C(=O)C2=CC(F)=C1N1CCN(CC\C(C)=N\O)C(C)C1)C1CC1	0
COC1=C2N(C=C(C(O)=O)C(=O)C2=CC(F)=C1N1CCN(CCC#N)C(C)C1)C1CC1	0
COC1=C2N(C=C(C(O)=O)C(=O)C2=CC(F)=C1N1CCN(CC(C)=O)C(C)C1)C1CC1	0
COC1=CC=C2N=C(C)C=C(NC(=O)CN3CC(CNC4CC4)OC3=O)C2=C1	0
COC1=CC=C2N=C(C)C=C(NC(=O)CN3CC(CN4CCCCC4)OC3=O)C2=C1	0
COC1=CC=C2N=C(C)C=C(N3CC(CNC(=O)C4=C(F)C=CC=C4)OC3=O)C2=C1	0
CC(C)C[C@@H]1NC(=O)[C@H](CCCN)NC(=O)[C@@H](NC(=O)[C@H](CC2=CNC3=C2C=CC=C3)NC(=O)[C@H](CC(O)=O)NC(=O)[C@H](CC(N)=O)NC(=O)[C@@H](CC2=CC=CC=C2)NC(=O)[C@H](CC2=CNC3=C2C=CC=C3)NC(=O)[C@@H]2CCCN2C(=O)[C@@H](CC2=CC=C(O)C=C2)NC1=O)C(C)C	0
CCCCCCCCCCCCCCCCOC1=CC(C[N+](C)(C)C)=CC(C[N+](C)(C)C)=C1	0
CCCCCCCCCCCCCCOC1=CC=CC(C[N+](C)(C)C)=C1C[N+](C)(C)C	0
CCCCCCCCCCCCCCOC1=CC=C(C[N+](C)(C)C)C=C1C[N+](C)(C)C	0
CCCCCCCCCCCCCCOC1=CC=C(C[N+](C)(C)C)C=C1	0
CCCCCCCCCCCCCCOC1=CC(C[N+](C)(C)C)=CC(C[N+](C)(C)C)=C1	0
CCCCCCCCCCOC1=CC=C(C[N+](C)(C)C)C=C1	0
CC(C)C[C@@H]1NC(=O)[C@@H]2O[C@H](CNC(=O)[C@@H](NC(=O)[C@@H](CCCN)NC(=O)[C@H](CC(C)C)NC(=O)[C@H](CCCN)NC(=O)[C@@H](NC(=O)[C@@H]3CCCN3C(=O)[C@@H](CC3=CC=CC=C3)NC(=O)[C@H](CC(C)C)NC(=O)[C@H](CCCN)NC(=O)[C@@H](NC(=O)[C@H](CCCN)NC1=O)C(C)C)C(C)C)C(C)C)[C@@H](OCC1=CC=CC=C1)[C@@H]2OCC1=CC=CC=C1	0
CC(C)C[C@@H]1NC(=O)[C@@H]2O[C@H](CNC(=O)[C@@H](NC(=O)[C@H](CCCN)NC(=O)[C@H](CC(C)C)NC(=O)[C@H](CCCN)NC(=O)[C@@H](NC(=O)[C@@H]3CCCN3C(=O)[C@@H](CC3=CC=CC=C3)NC(=O)[C@H](CC(C)C)NC(=O)[C@H](CCCN)NC(=O)[C@@H](NC(=O)[C@H](CCCN)NC1=O)C(C)C)C(C)C)C(C)C)[C@@H](OCC1=CC=CC=C1)[C@@H]2O	0
CC(C)C[C@H](N)C(=O)N[C@@H](CC(C)C)C(=O)N[C@@H](CCC(N)=O)C(=O)N[C@@H](CC1=CNC2=C1C=CC=C2)C(=O)N[C@@H](CC(C)C)C(=O)N[C@@H](CO)C(=O)N[C@@H](CCCCN)C(=O)N[C@@H](CC(C)C)C(=O)N[C@@H](CC(C)C)C(=O)NCC(=O)N[C@@H](CCCNC(N)=N)C(=O)N[C@@H](CC1=CNC2=C1C=CC=C2)C(=O)N[C@@H](CC(C)C)C(N)=O	0
CC[C@H](C)[C@H](NC(=O)[C@H](CCCNC(N)=N)NC(=O)CNC(=O)[C@H](CC(C)C)NC(=O)[C@H](CC1=CC=CC=C1)NC(=O)[C@H](CCCCN)NC(=O)[C@H](CO)NC(=O)[C@H](CC1=CC=CC=C1)NC(=O)[C@H](CC1=CNC2=C1C=CC=C2)NC(=O)[C@H](CCCNC(N)=N)NC(=O)[C@@H](NC(=O)[C@@H](N)CC1=CC=CC=C1)C(C)C)C(=O)N[C@@H](CC(C)C)C(N)=O	0
CC[C@H](C)[C@H](NC(=O)[C@H](CCCNC(N)=N)NC(=O)CNC(=O)[C@H](CC(C)C)NC(=O)[C@H](CC1=CC=CC=C1)NC(=O)[C@H](CCCNC(N)=N)NC(=O)[C@H](CO)NC(=O)[C@H](CC1=CC=CC=C1)NC(=O)[C@H](CC1=CNC2=C1C=CC=C2)NC(=O)[C@H](CCCNC(N)=N)NC(=O)[C@@H](NC(=O)[C@@H](N)CC1=CC=CC=C1)C(C)C)C(=O)N[C@@H](CC(C)C)C(N)=O	0
CC[C@H](C)[C@H](NC(=O)[C@H](CCCNC(N)=N)NC(=O)CNC(=O)[C@H](CC(C)C)NC(=O)[C@H](CC1=CC=CC=C1)NC(=O)[C@H](CCCNC(N)=N)NC(=O)[C@H](CO)NC(=O)[C@H](CC1=CC=CC=C1)NC(=O)[C@H](CC1=CNC2=C1C=CC=C2)NC(=O)[C@H](CCC(N)=O)NC(=O)[C@@H](NC(=O)[C@@H](N)CC1=CC=CC=C1)C(C)C)C(=O)N[C@@H](CC(C)C)C(N)=O	0
CC[C@H](C)[C@H](NC(=O)[C@H](CCCNC(N)=N)NC(=O)CNC(=O)[C@H](CC(C)C)NC(=O)[C@H](CC1=CC=CC=C1)NC(=O)[C@H](CCCCN)NC(=O)[C@H](CO)NC(=O)[C@H](CC1=CC=CC=C1)NC(=O)[C@H](CC1=CNC2=C1C=CC=C2)NC(=O)[C@@H]1CCCN1C(=O)[C@H](CC(C)C)NC(=O)[C@@H](N)CC1=CC=CC=C1)C(=O)N[C@@H](CC(C)C)C(N)=O	0
CCC(C)C(NC(=O)C(CCCNC(N)=N)NC(=O)CNC(=O)C(CC(C)C)NC(=O)C(CC1=CC=CC=C1)NC(=O)C(CCCCN)NC(=O)C(CO)NC(=O)C(CC1=CC=CC=C1)NC(=O)[C@H](CC1=CNC2=C1C=CC=C2)NC(=O)[C@H](CCC(N)=O)NC(=O)C(NC(=O)C(N)CC1=CC=CC=C1)C(C)C)C(=O)NC(CC(C)C)C(N)=O	0
CC[C@H](C)[C@H](NC(=O)[C@H](CCCCN)NC(=O)CNC(=O)[C@H](CC(C)C)NC(=O)[C@H](CC1=CC=CC=C1)NC(=O)[C@H](CCCCN)NC(=O)[C@H](CO)NC(=O)[C@H](CC1=CC=CC=C1)NC(=O)[C@H](CC1=CNC2=C1C=CC=C2)NC(=O)[C@H](CCC(N)=O)NC(=O)[C@@H](NC(=O)[C@@H](N)CC1=CC=CC=C1)C(C)C)C(=O)N[C@@H](CC(C)C)C(N)=O	0
CC[C@H](C)[C@@H](NC(=O)[C@@H](CCCNC(N)=N)NC(=O)CNC(=O)[C@@H](CC(C)C)NC(=O)[C@@H](CC1=CC=CC=C1)NC(=O)[C@@H](CCCCN)NC(=O)[C@@H](CO)NC(=O)[C@@H](CC1=CC=CC=C1)NC(=O)[C@@H](CC1=CNC2=C1C=CC=C2)NC(=O)[C@@H](CCC(N)=O)NC(=O)[C@H](NC(=O)[C@H](N)CC1=CC=CC=C1)C(C)C)C(=O)N[C@H](CC(C)C)C(N)=O	0
CC[C@H](C)[C@H](NC(=O)[C@H](CCCN)NC(=O)CNC(=O)[C@H](CC(C)C)NC(=O)[C@H](CC1=CC=CC=C1)NC(=O)[C@H](CCCCN)NC(=O)[C@H](CO)NC(=O)[C@H](CC1=CC=CC=C1)NC(=O)[C@H](CC1=CNC2=C1C=CC=C2)NC(=O)[C@H](CCC(N)=O)NC(=O)[C@@H](NC(=O)[C@@H](N)CC1=CC=CC=C1)C(C)C)C(=O)N[C@@H](CC(C)C)C(N)=O	0
CC1=CC(=O)OC2=C1C(OCCCCCN1C=NC=N1)=CC(OCCCCCN1C=NC=N1)=C2	0
CC1=CC(=O)OC2=C1C=CC(OCCCCN1C=NC=N1)=C2	0
CC(C)C1NC(=O)C(CCCN)NC(=O)C2CCCN2C(=O)C(CC2=CC=CC=C2)NC(=O)C(CCCN)NC(=O)C(CC23CC4CC(CC(C4)C2)C3)NC(=O)C(CCCN)NC(=O)C(NC(=O)C(CCCN)NC(=O)C2CCCN2C(=O)[C@@H](CC2=CC=CC=C2)NC(=O)C(CCCN)NC(=O)[C@H](CC23CC4CC(CC(C4)C2)C3)NC(=O)C(CCCN)NC1=O)C12CC3CC(CC(C3)C1)C2	0
CC(C)C1NC(=O)C(CCCN)NC(=O)C2CCCN2C(=O)[C@@H](CC2=CC=CC=C2)NC(=O)C(CCCN)NC(=O)[C@H](CC23CC4CC(CC(C4)C2)C3)NC(=O)C(CCCN)NC(=O)C(NC(=O)C(CCCN)NC(=O)C2CCCN2C(=O)C(CC2=CC=CC=C2)NC(=O)C(CCCN)NC(=O)C(CC23CC4CC(CC(C4)C2)C3)NC(=O)C(CCCN)NC1=O)C(C)C	0
CC(C)C[C@@H]1NC(=O)[C@H](CCCN)NC(=O)[C@@H](NC(=O)[C@H](CCCN)NC(=O)[C@@H]2CCCN2C(=O)[C@@H](CC2=CC=CC=C2)NC(=O)[C@H](CCCN)NC(=O)[C@H](CC23CC4CC(CC(C4)C2)C3)NC(=O)[C@H](CCCN)NC(=O)[C@@H](NC(=O)[C@H](CCCN)NC(=O)[C@@H]2CCCN2C(=O)[C@@H](CC2=CC=CC=C2)NC(=O)[C@H](CCCN)NC1=O)C12CC3CC(CC(C3)C1)C2)C12CC3CC(CC(C3)C1)C2	0
C[N+]1=NN(C2CCNCC2)C2=C1C(=O)C1=CC=CC=C1C2=O	0
CCCCCCCCN1N=[N+](C)C2=C1C(=O)C1=CC=CC=C1C2=O	0
CCCCN1N=[N+](C)C2=C1C(=O)C1=CC=CC=C1C2=O	0
CCCCCN1N=[N+](C)C2=C1C(=O)C1=CC=CC=C1C2=O	0
CCCCCCCCCCCCN1N=[N+](C)C2=C1C(=O)C1=CC=CC=C1C2=O	0
C[N+]1=NN(CC2=NC=CC=C2)C2=C1C(=O)C1=CC=CC=C1C2=O	0
CO\N=C(\N)C1CN(C\C1=N/OC)C1=C(F)C=C2C(=O)C(=CN(CCF)C2=C1F)C(O)=O	0
CO\N=C(\N)C1CN(C\C1=N/OC)C1=C(F)C=C2C(=O)C(=CN(C3CC3)C2=C1F)C(O)=O	0
CCO\N=C(\N)C1CN(C\C1=N/OCC)C1=C(F)C=C2C(=O)C(=CN3[C@@H](C)COC1=C23)C(O)=O	0
CO\N=C1/CN(CC1\C(N)=N/O)C1=C(F)C=C2C(=O)C(=CN3[C@@H](C)COC1=C23)C(O)=O	0
CCO\N=C(\N)C1CN(C\C1=N/OCC)C1=C(F)C=C2C(=O)C(=CN(C3CC3)C2=C1OC)C(O)=O	0
CO\N=C(\N)C1CN(C\C1=N/OC)C1=C(F)C=C2C(=O)C(=CN(C3CC3)C2=C1OC)C(O)=O	0
CCO\N=C(\N)C1CN(C\C1=N/OCC)C1=C(F)C=C2C(=O)C(=CN(C3=CC=C(F)C=C3F)C2=N1)C(O)=O	0
CCO\N=C(\N)C1CN(C\C1=N/OC)C1=C(F)C=C2C(=O)C(=CN(C3CC3)C2=N1)C(O)=O	0
CCO\N=C1/CN(CC1\C(N)=N/OC)C1=C(F)C=C2C(=O)C(=CN(C3CC3)C2=C1F)C(O)=O	0
CCO\N=C1/CN(CC1\C(N)=N/OC)C1=C(F)C=C2C(=O)C(=CN(C3CC3)C2=C1OC(F)F)C(O)=O	0
CCO\N=C1/CN(CC1\C(N)=N/OC)C1=C(F)C=C2C(=O)C(=CN(C3=CC=C(F)C=C3F)C2=N1)C(O)=O	0
CCO\N=C1/CN(CC1\C(N)=N/OC)C1=C(F)C=C2C(=O)C(=CN(C3CC3)C2=N1)C(O)=O	0
CO\N=C1/CN(CC1\C(N)=N/O)C1=C(F)C=C2C(=O)C(=CN(C3CC3)C2=N1)C(O)=O	0
CCO\N=C(\N)C1CN(C\C1=N/OCC)C1=C(F)C=C2C(=O)C(=CN(CCF)C2=C1F)C(O)=O	0
CCO\N=C(\N)C1CN(C\C1=N/OC)C1=C(F)C=C2C(=O)C(=CN(CCF)C2=C1F)C(O)=O	0
CCO\N=C1/CN(CC1\C(N)=N/OC)C1=C(F)C=C2C(=O)C(=CN(CCF)C2=C1F)C(O)=O	0
CO\N=C1/CN(CC1\C(N)=N/O)C1=C(F)C=C2C(=O)C(=CN(CCF)C2=C1F)C(O)=O	0
CCO\N=C(\N)C1CN(C\C1=N/OC)C1=C(F)C=C2C(=O)C(=CN(C3CC3)C2=C1F)C(O)=O	0
CCO\N=C(\N)C1CN(C\C1=N/OC)C1=C(F)C=C2C(=O)C(=CN(CC)C2=C1F)C(O)=O	0
CCN1C=C(C(O)=O)C(=O)C2=CC(F)=C(N3CC(\C(N)=N/OC)\C(C3)=N\OC)C(F)=C12	0
CCO\N=C1/CN(CC1\C(N)=N/O)C1=C(F)C=C2C(=O)C(=CN(CC)C2=C1F)C(O)=O	0
CCN1C=C(C(O)=O)C(=O)C2=CC(F)=C(N3CC(\C(N)=N/O)\C(C3)=N\OC)C(F)=C12	0
CCO\N=C(\N)C1CN(C\C1=N/OC)C1=C(F)C=C2C(=O)C(=CN3[C@@H](C)COC1=C23)C(O)=O	0
CCO\N=C1/CN(CC1\C(N)=N/OC)C1=C(F)C=C2C(=O)C(=CN3[C@@H](C)COC1=C23)C(O)=O	0
CCO\N=C1/CN(CC1\C(N)=N/O)C1=C(F)C=C2C(=O)C(=CN3[C@@H](C)COC1=C23)C(O)=O	0
CCO\N=C(\N)C1CN(C\C1=N/OCC)C1=C(F)C=C2C(=O)C(=CN(C3CC3)C2=C1OC(F)F)C(O)=O	0
CCO\N=C1/CN(CC1\C(N)=N/O)C1=C(F)C=C2C(=O)C(=CN(C3CC3)C2=C1OC(F)F)C(O)=O	0
CCO\N=C(\N)C1CN(C\C1=N/OC)C1=C(F)C=C2C(=O)C(=CN(C3CC3)C2=C1OC)C(O)=O	0
CCO\N=C1/CN(CC1\C(N)=N/OC)C1=C(F)C=C2C(=O)C(=CN(C3CC3)C2=C1OC)C(O)=O	0
CCO\N=C1/CN(CC1\C(N)=N/O)C1=C(F)C=C2C(=O)C(=CN(C3CC3)C2=C1OC)C(O)=O	0
CCO\N=C(\N)C1CN(C\C1=N/OCC)C1=C(F)C=C2C(=O)C(=CN(C3CC3)C2=N1)C(O)=O	0
CO\N=C(\N)C1CN(C\C1=N/OC)C1=C(F)C=C2C(=O)C(=CN(C3CC3)C2=N1)C(O)=O	0
CCO\N=C1/CN(CC1\C(N)=N/O)C1=C(F)C=C2C(=O)C(=CN(C3CC3)C2=N1)C(O)=O	0
CO\N=C1/CN(CC1\C(N)=N/O)C1=C(F)C=C2C(=O)C(=CN(C3CC3)C2=C1OC)C(O)=O	0
CCO\N=C(\N)C1CN(C\C1=N/OC)C1=C(F)C=C2C(=O)C(=CN(C3=CC=C(F)C=C3F)C2=N1)C(O)=O	0
CO\N=C(\N)C1CN(C\C1=N/OC)C1=C(F)C=C2C(=O)C(=CN(C3=CC=C(F)C=C3F)C2=N1)C(O)=O	0
ClC1=C(Cl)C=C(N1)C(=O)N\N=C\C1=CC=CO1	0
ClC1=C(Cl)C=C(N1)C(=O)\C=C\C1=CC=CO1	0
COC1=C(OC)C=C(\C=C\C(=O)C2=CC(Cl)=C(Cl)N2)C=C1	0
OC1=C(\C=N\NC(=O)C2=CC(Cl)=C(Cl)N2)C=CC=C1	0
OC1=CC(Cl)=CC(Cl)=C1N1C=C(Cl)C(Cl)=C1Cl	0
OC1=CC(Cl)=C(Cl)C=C1N1C=C(Cl)C(Cl)=C1Cl	0
NCC1OC(OC2C(COC(=O)NC3=CC=CC=C3)OC(OC3C(OC4OC(CN)C(OC(=O)NC5=CC=CC=C5)C(OC(=O)NC5=CC=CC=C5)C4N)C(N)CC(N)C3OC(=O)NC3=CC=CC=C3)C2OC(=O)NC2=CC=CC=C2)C(N)C(OC(=O)NC2=CC=CC=C2)C1OC(=O)NC1=CC=CC=C1	0
CN(C)C1=CC=C(CC(=O)OC2C(N)CC(N)C(OC3OC(CN)C(OC(=O)NC4=CC=C(C=C4)N(C)C)C(OC(=O)NC4=CC=C(C=C4)N(C)C)C3N)C2OC2OC(COC(=O)NC3=CC=C(C=C3)N(C)C)C(O[C@H]3OC(CN)[C@@H](OC(=O)NC4=CC=C(C=C4)N(C)C)[C@H](OC(=O)NC4=CC=C(C=C4)N(C)C)C3N)C2OC(=O)NC2=CC=C(C=C2)N(C)C)C=C1	0
NCCC(OCC1=CC=CC=C1)C(=O)NC1CC(N)C(CC2OC(CN)C(OCC3=CC=CC=C3)C(OCC3=CC=CC=C3)C2OCC2=CC=CC=C2)C(OCC2=CC=CC=C2)C1OC1OC(COCC2=CC=CC=C2)C(OCC2=CC=CC=C2)C(N)C1OCC1=CC=CC=C1	0
NCC[C@H](OC(=O)NC1=CC=CC=C1)C(=O)N[C@@H]1C[C@H](N)[C@@H](C[C@H]2O[C@H](CN)[C@@H](OC(=O)NC3=CC=CC=C3)[C@H](OC(=O)NC3=CC=CC=C3)[C@H]2OC(=O)NC2=CC=CC=C2)[C@H](OC(=O)NC2=CC=CC=C2)[C@H]1O[C@H]1O[C@H](COC(=O)NC2=CC=CC=C2)[C@@H](OC(=O)NC2=CC=CC=C2)[C@H](N)[C@H]1OC(=O)CC1=CC=CC=C1	0
CN(C)C1=CC=C(NC(=O)OCC2O[C@H](OC3C(N)CC(N)C(OC4OC(CN)C(OC(=O)NC5=CC=C(C=C5)N(C)C)C(OC(=O)NC5=CC=C(C=C5)N(C)C)C4OC(=O)NC4=CC=C(C=C4)N(C)C)C3OC(=O)NC3=CC=C(C=C3)N(C)C)[C@H](OC(=O)NC3=CC=C(C=C3)N(C)C)[C@@H](N)[C@@H]2OC(=O)NC2=CC=C(C=C2)N(C)C)C=C1	0
NC[C@H]1OC(O[C@@H]2[C@@H](N)C[C@@H](N)[C@H](O[C@H]3O[C@H](COCC4=CC=CC=C4)[C@@H](OCC4=CC=CC=C4)[C@H](N)[C@H]3OCC3=CC=CC=C3)[C@H]2OCC2=CC=CC=C2)[C@H](OCC2=CC=CC=C2)[C@@H](OCC2=CC=CC=C2)[C@@H]1OCC1=CC=CC=C1	0
C[C@H]1O[C@@H](O[C@@H]2[C@@H](O)[C@H](N)C[C@H](N)[C@H]2O[C@H]2O[C@H](CN)CC[C@H]2N)[C@@H](O)[C@@H](O)[C@@H]1N	0
OC1CCSC2=C1CN(CC2)C1=C(F)C=C2C(=O)C(=CN(C3CC3)C2=C1)C(O)=O	0
CC1CSC2=C(CN(CC2)C2=C(C)C3=C(C=C2N)C(=O)C(=CN3C2CC2)C(O)=O)C1=O	0
CC1CSC2=C(CN(CC2)C2=C(F)C=C3C(=O)C(=CN(C4CC4)C3=C2)C(O)=O)\C1=N\O	0
CO\N=C1/CCSC2=C1CN(CC2)C1=CC2=C(C=C1N)C(=O)C(=CN2C1CC1)C(O)=O	0
CO\N=C1/CCSC2=C1CN(CC2)C1=C(F)C=C2C(=O)C(=CN(C3CC3)C2=C1)C(O)=O	0
CO\N=C1/C(C)CSC2=C1CN(CC2)C1=CC2=C(C=C1N)C(=O)C(=CN2C1CC1)C(O)=O	0
CO\N=C1/C(C)CSC2=C1CN(CC2)C1=C(F)C=C2C(=O)C(=CN(C3CC3)C2=C1)C(O)=O	0
CO\N=C1/CCSC2=C1CN(CC2)C1=C(C)C2=C(C=C1N)C(=O)C(=CN2C1CC1)C(O)=O	0
CC1CSC2=C(CN(CC2)C2=C(F)C=C3C(=O)C(=CN(C4CC4)C3=C2)C(O)=O)C1=O	0
OC(=O)C1=CN(C2CC2)C2=CC(N3CCC4=C(C3)C(=O)CCS4)=C(F)C=C2C1=O	0
OC(=O)C1=CN(C2CC2)C2=NC(N3CCC[C@H]3CN3C=C(CC4=CC=CC=C4)N=N3)=C(F)C=C2C1=O	0
COC(=O)[C@@H]1C[C@@H](O)CN1C1=C(F)C=C2C(=O)C(=CN(C3CC3)C2=N1)C(O)=O	0
[O-][N+](=O)C1=CC=C(C=C1)N1N=C(C2=C1NC1=C(C2C2=CC=C(Cl)C=C2)C(=O)NC(=O)N1)C1=CC=CC=C1	0
[O-][N+](=O)C1=CC=C(C=C1)N1N=C(C2=C1NC1=C(C2C2=CC=CC=C2)C(=O)NC(=S)N1)C1=CC=CC=C1	0
[O-][N+](=O)C1=CC=C(C=C1)C1C2=C(NC3=C1C(=O)NC(=S)N3)N(N=C2C1=CC=CC=C1)C1=CC=CC=C1	0
ClC1C(N(C1=O)C1=CC=C(Br)C=C1)C1=CC=C(OCC2=CC(=O)OC3=C2C=CC2=C3C=CC=C2)C=C1	0
CC1=CC2=C(OC(=O)C=C2COC2=CC=C(C=C2)C2C(Cl)C(=O)N2C2=CC=C(Br)C=C2)C=C1	0
CCCCCCCCCCCCCCCCCCCC(=O)NCC1OC(OC2C(O)C(N)CC(N)C2OC2OC(CN)C(O)C(O)C2N)C(O)C1OC1OC(CN)C(O)C(O)C1N	0
CCNC(=O)NC1=NN2C(C=C(C=C2N2C=CC=N2)C2=CN=CC=C2)=N1	0
CCNC(=O)NC1=NN2C(C=C(C=C2C2=NC=CS2)C2=CN=CC=C2)=N1	0
OC1=CC(\C=C\C2=NC3=CC(Br)=CC=C3N2)=CC=C1	0
COC1=CC=C(\C=C\C2=NC3=CC(Br)=CC=C3N2)C=C1OC	0
BrC1=CC=C2NC(\C=C\C3=CC=CC=C3)=NC2=C1	0
NC[C@H]1O[C@H](O[C@@H]2[C@@H](N)C[C@@H](N)[C@H](OCC3=CC=C4C=CC=CC4=C3)[C@H]2O)[C@H](N)[C@@H](OCC2=CC=CC3=CC=CC=C23)[C@@H]1OCC1=CC2=CC=CC=C2C=C1	0
NC[C@H]1O[C@H](O[C@@H]2[C@@H](N)C[C@@H](N)[C@H](O)[C@H]2O)[C@H](N)[C@@H](OCC2=CC3=CC=CC=C3C=C2)[C@@H]1OCC1=CC2=CC=CC=C2C=C1	0
CC(C)C[C@@H]1NC(=O)[C@H](CCCN)NC(=O)[C@@H](NC(=O)[C@H](CC(C)C)NC(=O)[C@H](CC(N)=O)NC(=O)[C@H](CC(N)=O)NC(=O)[C@@H](CC2=CC=CC=C2)NC(=O)[C@H](CC2=CC=CC=C2)NC(=O)[C@@H]2CCCN2C(=O)[C@@H](CC2=CC=C(O)C=C2)NC1=O)C(C)C	0
CC(C)C[C@@H]1NC(=O)[C@H](CCCN)NC(=O)[C@@H](NC(=O)[C@H](CC(C)C)NC(=O)[C@H](CC(N)=O)NC(=O)[C@H](CC(N)=O)NC(=O)[C@@H](CC2=CC=CC=C2)NC(=O)[C@H](CC2=CC=C(O)C=C2)NC(=O)[C@@H]2CCCN2C(=O)[C@@H](CC2=CC=CC=C2)NC1=O)C(C)C	0
CC(C)(C)C1=CC=C(CC(CN)(CC2=CC=C(C=C2)C(C)(C)C)C(=O)N[C@@H](CCCCNC(N)=N)C(N)=O)C=C1	0
NCC(CC1=CC2=CC=CC=C2C=C1)(CC1=CC2=CC=CC=C2C=C1)C(=O)N[C@@H](CCCCNC(N)=N)C(N)=O	0
ClC1=C(Cl)C=C2N(C3CCCC3)C(Br)=NC2=C1	0
CC(C)(C)C1=CC=C(C=C1)C1=NC2=CC(Cl)=C(Cl)C=C2N1	0
ClC1=CC=C2N(C3CCCC3)C(=NC2=C1)C1=CC=C(OCC2=CC=CC=C2)C=C1	0
CO\N=C1/NC=NC2=C1N(C\C=C(/C)CC[C@H]1C(=C)CC[C@H]3C(C)(C)CCC[C@]13C)C=[N+]2C	0
CNCC1=CN(C[C@H]2O[C@@H](O[C@@H]3[C@@H](O)[C@H](N)C[C@H](N)[C@H]3O[C@H]3O[C@H](CN)[C@@H](O)[C@H](O)[C@H]3N)[C@H](O)[C@@H]2O[C@H]2O[C@@H](CN)[C@@H](O)[C@H](O)[C@H]2N)N=N1	0
NC[C@@H]1O[C@H](O[C@@H]2[C@@H](CNC(=O)[C@H](N)CO)O[C@@H](O[C@@H]3[C@@H](O)[C@H](N)C[C@H](N)[C@H]3O[C@H]3O[C@H](CN)[C@@H](O)[C@H](O)[C@H]3N)[C@@H]2O)[C@H](N)[C@@H](O)[C@@H]1O	0
NC[C@@H]1O[C@H](O[C@H]2[C@@H](O)[C@H](O[C@@H]3[C@@H](O)[C@H](N)C[C@H](N)[C@H]3O[C@H]3O[C@H](CN)[C@@H](O)[C@H](O)[C@H]3N)O[C@@H]2CN2C=C(CNC(=O)[C@@H]3CCCN3)N=N2)[C@H](N)[C@@H](O)[C@@H]1O	0
NCC[C@H](O)C(=O)NC[C@H]1O[C@@H](O[C@@H]2[C@@H](O)[C@H](N)C[C@H](N)[C@H]2O[C@H]2O[C@H](CN)[C@@H](O)[C@H](O)[C@H]2N)[C@H](O)[C@@H]1O[C@H]1O[C@@H](CN)[C@@H](O)[C@H](O)[C@H]1N	0
NC[C@@H]1O[C@H](O[C@@H]2[C@@H](CN3C=C(N=N3)C3CCCCN3)O[C@@H](O[C@@H]3[C@@H](O)[C@H](N)C[C@H](N)[C@H]3O[C@H]3O[C@H](CN)[C@@H](O)[C@H](O)[C@H]3N)[C@@H]2O)[C@H](N)[C@@H](O)[C@@H]1O	0
NC[C@@H]1O[C@H](O[C@@H]2[C@@H](CNC(=O)[C@@H](N)CC3=CNC4=C3C=CC=C4)O[C@@H](O[C@@H]3[C@@H](O)[C@H](N)C[C@H](N)[C@H]3O[C@H]3O[C@H](CN)[C@@H](O)[C@H](O)[C@H]3N)[C@@H]2O)[C@H](N)[C@@H](O)[C@@H]1O	0
NC[C@@H]1O[C@H](O[C@@H]2[C@@H](CNC(=O)CNC(=O)CN)O[C@@H](O[C@@H]3[C@@H](O)[C@H](N)C[C@H](N)[C@H]3O[C@H]3O[C@H](CN)[C@@H](O)[C@H](O)[C@H]3N)[C@@H]2O)[C@H](N)[C@@H](O)[C@@H]1O	0
NC[C@@H]1O[C@H](O[C@@H]2[C@@H](CNC(=O)[C@@H](N)CO)O[C@@H](O[C@@H]3[C@@H](O)[C@H](N)C[C@H](N)[C@H]3O[C@H]3O[C@H](CN)[C@@H](O)[C@H](O)[C@H]3N)[C@@H]2O)[C@H](N)[C@@H](O)[C@@H]1O	0
NC[C@@H]1O[C@H](O[C@H]2[C@@H](O)[C@H](O[C@@H]3[C@@H](O)[C@H](N)C[C@H](N)[C@H]3O[C@H]3O[C@H](CN)[C@@H](O)[C@H](O)[C@H]3N)O[C@@H]2CNC(=O)[C@H]2CCCN2)[C@H](N)[C@@H](O)[C@@H]1O	0
NC[C@@H]1O[C@H](O[C@@H]2[C@@H](CNC(=O)CN)O[C@@H](O[C@@H]3[C@@H](O)[C@H](N)C[C@H](N)[C@H]3O[C@H]3O[C@H](CN)[C@@H](O)[C@H](O)[C@H]3N)[C@@H]2O)[C@H](N)[C@@H](O)[C@@H]1O	0
CCCCCCC(=O)NC[C@H]1O[C@@H](O[C@@H]2[C@@H](O)[C@H](N)C[C@H](N)[C@H]2O[C@H]2O[C@H](CN)[C@@H](O)[C@H](O)[C@H]2N)[C@H](O)[C@@H]1O[C@H]1O[C@@H](CN)[C@@H](O)[C@H](O)[C@H]1N	0
C[C@H](N)C(=O)NC[C@H]1O[C@@H](O[C@@H]2[C@@H](O)[C@H](N)C[C@H](N)[C@H]2O[C@H]2O[C@H](CN)[C@@H](O)[C@H](O)[C@H]2N)[C@H](O)[C@@H]1O[C@H]1O[C@@H](CN)[C@@H](O)[C@H](O)[C@H]1N	0
NC[C@@H]1O[C@H](O[C@H]2[C@@H](O)[C@H](O[C@@H]3[C@@H](O)[C@H](N)C[C@H](N)[C@H]3O[C@H]3O[C@H](CN)[C@@H](O)[C@H](O)[C@H]3N)O[C@@H]2CNC(=O)[C@@H]2CCCN2)[C@H](N)[C@@H](O)[C@@H]1O	0
CN(C)CC1=CN(C[C@H]2O[C@@H](O[C@@H]3[C@@H](O)[C@H](N)C[C@H](N)[C@H]3O[C@H]3O[C@H](CN)[C@@H](O)[C@H](O)[C@H]3N)[C@H](O)[C@@H]2O[C@H]2O[C@@H](CN)[C@@H](O)[C@H](O)[C@H]2N)N=N1	0
NC[C@@H]1O[C@H](O[C@@H]2[C@@H](CN3C=C(CNC(=O)C4=CC(=NC5=C4C=CC=C5)C4=CC=CC=C4)N=N3)O[C@@H](O[C@@H]3[C@@H](O)[C@H](N)C[C@H](N)[C@H]3O[C@H]3O[C@H](CN)[C@@H](O)[C@H](O)[C@H]3N)[C@@H]2O)[C@H](N)[C@@H](O)[C@@H]1O	0
NC[C@@H]1O[C@H](O[C@@H]2[C@@H](CN3C=C(CN)N=N3)O[C@@H](O[C@@H]3[C@@H](O)[C@H](N)C[C@H](N)[C@H]3O[C@H]3O[C@H](CN)[C@@H](O)[C@H](O)[C@H]3N)[C@@H]2O)[C@H](N)[C@@H](O)[C@@H]1O	0
CC(C)=CCC\C(C)=C\CC1=C(O)C=C2O[C@@H](CC(=O)C2=C1O)C1=CC(O)=C(O)C=C1	0
COC1=C(O)C(O)=CC(=C1)[C@@H]1CC(=O)C2=C(O)C(C\C=C(/C)CCC=C(C)C)=C(O)C=C2O1	0
COC1=CC(=CC(OC)=C1O)[C@@H]1CC(=O)C2=C(O)C(C\C=C(/C)CCC=C(C)C)=C(O)C=C2O1	0
CC(C)(C)C1=C(C[C@H](N)C(=O)N[C@@H](CCCNC(N)=N)C(=O)NCC2=CC=CC=C2)C2=C(N1)C(=CC(=C2)C(C)(C)C)C(C)(C)C	0
COC(=O)[C@H](CCCNC(N)=N)NC(=O)[C@H](CC1=C(NC2=C1C=C(C=C2C(C)(C)C)C(C)(C)C)C(C)(C)C)NC(=O)[C@@H](N)CCCNC(N)=N	0
COC(=O)[C@H](CCCNC(N)=N)NC(=O)[C@@H](N)CC1=C(NC2=C1C=C(C=C2C(C)(C)C)C(C)(C)C)C(C)(C)C	0
CC(=O)NC[C@H]1CN(C(=O)O1)C1=CC=C(SC2=CC=C(NC(C)=O)C=C2)C(F)=C1	0
CC(=O)NC1=CC=C(SC2=CC=C(C=C2F)N2C[C@H](C\N=C(\S)NN)OC2=O)C=C1	0
CC(=O)NC1=CC=C(SC2=CC=C(C=C2F)N2C[C@H](C\N=C(/N)S)OC2=O)C=C1	0
CC(=O)NC1=CC=C(OC2=CC=C(C=C2F)N2C[C@H](C\N=C(\S)NN)OC2=O)C=C1	0
CC(=O)NC1=CC=C(OC2=CC=C(C=C2F)N2C[C@H](C\N=C(/N)S)OC2=O)C=C1	0
COC1=C2N(C=C(C(O)=O)C(=O)C2=CC(F)=C1N1CCC(CN)C1)C1=CC=C(O)C=C1	0
C[C@@H](N)[C@H]1CCN(C1)C1=C(F)C=C2C(=O)C(=CN(C3=CC=C(O)C=C3)C2=N1)C(O)=O	0
NC[C@H]1O[C@H](O[C@@H]2[C@@H](N)C[C@@H](N)[C@H](O)[C@H]2OC[C@H](O)CNCCCCCN[C@@H](O)CO[C@@H]2[C@@H](O)[C@H](N)C[C@H](N)[C@H]2O[C@H]2O[C@H](CN)[C@@H](O)[C@H](O)[C@H]2N)[C@H](N)[C@@H](O)[C@@H]1O	0
CN(CCCCCCN(C)C[C@@H](O)CO[C@@H]1[C@@H](O)[C@H](N)C[C@H](N)[C@H]1O[C@H]1O[C@H](CN)[C@@H](O)[C@H](O)[C@H]1N)C[C@@H](O)CO[C@@H]1[C@@H](O)[C@H](N)C[C@H](N)[C@H]1O[C@H]1O[C@H](CN)[C@@H](O)[C@H](O)[C@H]1N	0
CN(CCCCN(C)C[C@H](O)CO[C@@H]1[C@@H](O)[C@H](N)C[C@H](N)[C@H]1O[C@H]1O[C@H](CN)[C@@H](O)[C@H](O)[C@H]1N)C[C@@H](O)CO[C@@H]1[C@@H](O)[C@H](N)C[C@H](N)[C@H]1O[C@H]1O[C@H](CN)[C@@H](O)C[C@H]1N	0
NC[C@H]1O[C@H](O[C@@H]2[C@@H](N)C[C@@H](N)[C@H](O)[C@H]2OC[C@H](O)CNCCNCCN[C@@H](O)CO[C@@H]2[C@@H](O)[C@H](N)C[C@H](N)[C@H]2O[C@H]2O[C@H](CN)[C@@H](O)[C@H](O)[C@H]2N)[C@H](N)[C@@H](O)[C@@H]1O	0
NC[C@H]1O[C@H](O[C@@H]2[C@@H](N)C[C@@H](N)[C@H](O)[C@H]2OC[C@H](O)CNCCCCNC[C@H](O)CO[C@@H]2[C@@H](O)[C@H](N)C[C@H](N)[C@H]2O[C@H]2O[C@H](CN)[C@@H](O)[C@H](O)[C@H]2N)[C@H](N)C[C@@H]1O	0
C[C@H](CCCO)[C@H]1CC[C@H]2[C@@H]3[C@@H](CC4C[C@@H](CC[C@]4(C)[C@H]3C[C@H](OCCCN)[C@]12C)OCCCN)OCCCN	0
C[C@H](CCCNCCCNCCCN)[C@H]1CC[C@H]2[C@@H]3[C@@H](CC4C[C@@H](CC[C@]4(C)[C@H]3C[C@H](OCCCN)[C@]12C)OCCCN)OCCCN	0
COC1=CC2=C(C=CN=C2C=C1)[C@@H](O)C1CC2CC[N+]1(CC(=O)C1=CC=CC3=CC=CC=C13)CC2C=C	0
COC1=CC2=C(C=CN=C2C=C1)[C@@H](O)C1CC2CC[N+]1(CC(=O)C1=CC=C(Br)C=C1)CC2C=C	0
CC1OC(OC2C(N)CC(N)C(OC3OC(CN)C(O)C(O)C3N)C2O)C(O)C(O)C1OCC(CN)OCC(O)CN	0
CC1OC(OC2C(N)CC(N)C(OC3OC(CN)C(O)C(O)C3N)C2O)C(O)C(O)C1N	0
CO\N=C1/CN(CCC1N)C1=C(F)C=C2C(=O)C(=CN(C3CC3)C2=N1)C(O)=O	0
CCN1C=C(C(=O)OCC2=C(N3C(SC2)[C@H](NC(=O)COC2=CC=CC=C2)C3=O)C(O)=O)C(=O)C2=C1C=C(N1CCN(CC1)C=O)C(F)=C2	0
CCN1C=C(C(=O)OCC2=C(N3C(SC2)[C@H](NC(=O)CC2=CC=CS2)C3=O)C(O)=O)C(=O)C2=C1C=C(N1CCN(CC1)C=O)C(F)=C2	0
CCN1C=C(C(=O)OCC2=C(N3C(SC2)[C@H](NC(=O)COC2=CC=CC=C2)C3=O)C(O)=O)C(=O)C2=C1C=C(N1C=CC=C1)C(F)=C2	0
CCN1CCN(C(=O)NC(C(=O)N[C@H]2C3SCC(COC(=O)C4=CN(CC)C5=C(C=C(F)C(=C5)N5CCSCC5)C4=O)=C(N3C2=O)C(O)=O)C2=CC=CC=C2)C(=O)C1=O	0
CC(=O)OCC1=C(N2C(SC1)[C@H](NC(=O)COC1=CC=CC=C1)C2=O)C(O)=O	0
CCN1C=C(C(=O)OCC2=C(N3C(SC2)[C@H](NC(=O)COC2=CC=CC=C2)C3=O)C(O)=O)C(=O)C2=C1C=C(N1CCCC1)C(F)=C2	0
CCN(CC)CC1OC(OC2C(CC(NC(=O)OC(C)(C)C)C(OC3OC(CNC(=O)OC(C)(C)C)C(O)C(O)C3NC(=O)OC(C)(C)C)C2O)NC(=O)OC(C)(C)C)C(O)C(NC(=O)OC(C)(C)C)C1O	0
CCCCNCC1OC(OC2C(CC(NC(=O)OC(C)(C)C)C(OC3OC(CNC(=O)OC(C)(C)C)C(O)C(O)C3NC(=O)OC(C)(C)C)C2O)NC(=O)OC(C)(C)C)C(O)C(NC(=O)OC(C)(C)C)C1O	0
CC(C)(C)OC(=O)NCC1OC(OC2C(O)C(OC3OC(CN4CCCC4)C(O)C(NC(=O)OC(C)(C)C)C3O)C(CC2NC(=O)OC(C)(C)C)NC(=O)OC(C)(C)C)C(NC(=O)OC(C)(C)C)C(O)C1O	0
CN(CC1OC(OC2C(CC(NC(=O)OC(C)(C)C)C(OC3OC(CNC(=O)OC(C)(C)C)C(O)C(O)C3NC(=O)OC(C)(C)C)C2O)NC(=O)OC(C)(C)C)C(O)C(NC(=O)OC(C)(C)C)C1O)C(C)=O	0
CN(C)CC1OC(OC2C(CC(NC(=O)OC(C)(C)C)C(OC3OC(CNC(=O)OC(C)(C)C)C(O)C(O)C3NC(=O)OC(C)(C)C)C2O)NC(=O)OC(C)(C)C)C(O)C(NC(=O)OC(C)(C)C)C1O	0
C[C@@H](O)[C@@H]1[C@H]2SC(CSC(=S)N(C)C3=NC=CC=C3)=C(N2C1=O)C(O)=O	0
C[C@@H](O)[C@@H]1[C@H]2SC(CSC(=S)N3CCCC3)=C(N2C1=O)C(O)=O	0
C[C@@H](O)[C@@H]1[C@H]2SC(CSC(=S)N(C)OCC3=CC=CC=C3)=C(N2C1=O)C(O)=O	0
C[C@@H](O)[C@@H]1[C@H]2SC(CSC(=S)N(CCO)CCO)=C(N2C1=O)C(O)=O	0
C[C@@H](O)[C@@H]1[C@H]2SC(CSC(=S)N(C)CC3=CC=CC=C3)=C(N2C1=O)C(O)=O	0
C[C@@H](O)[C@@H]1[C@H]2SC(CSC(=S)N(CCOC(C)=O)CCOC(C)=O)=C(N2C1=O)C(O)=O	0
C[C@@H](O)[C@@H]1[C@H]2SC(CSC(=S)N3CCN(CC3)C(=O)C3=CC=C(O)C(O)=C3)=C(N2C1=O)C(O)=O	0
C[C@@H](O)[C@@H]1[C@H]2SC(CSC(=S)N(C)CCC3=NC=CC=C3)=C(N2C1=O)C(O)=O	0
C[C@@H](O)[C@@H]1[C@H]2SC(CSC(=S)N(C)C3=CC=CC=C3)=C(N2C1=O)C(O)=O	0
C[C@@H](O)[C@@H]1[C@H]2SC(CSC(=S)N(C)C)=C(N2C1=O)C(O)=O	0
C[C@@H](O)[C@@H]1[C@H]2SC(CSC(=S)N3CCN(CC3)C(C)=O)=C(N2C1=O)C(O)=O	0
C[C@@H](O)[C@@H]1[C@H]2SC(CSC(=S)N3CCOCC3)=C(N2C1=O)C(O)=O	0
COC(=O)[C@@H]1CSCC2=C(C(C)=C(OC)C=C2O)C(=O)OCC\C(S)=N\1	0
COC1=C(C)C2=C(CSC[C@H](\N=C(S)\CCCCCC2=O)C2=NC(NC(C)=O)=NO2)C(O)=C1	0
COC1=C(C)C2=C(CSC[C@H](\N=C(S)\CCCCCC2=O)C2=NC(CNC(C)C)=NO2)C(O)=C1	0
COC1=CC(O)=C2CSC[C@H](NC(=O)CCCOC(=O)C2=C1C)C1=NC(C)=NO1	0
COC(=O)[C@@H]1CSCC2=C(O)C=C(OC)C(C)=C2C(=O)OCCCCC(=O)N1	0
COC1=C(C)C2=C(CSC[C@H](\N=C(S)\CCCCCC2=O)C2=NC(N)=NO2)C(O)=C1	0
COC1=C(C)C2=C(CSC[C@H](\N=C(S)\CCCCCC2=O)C2=NC(CO)=NO2)C(O)=C1	0
COC(=O)[C@@H]1CSCC2=C(C(C)=C(OC)C=C2O)C(=O)OCCCC\C(S)=N\1	0
COC1=C(C)C2=C(CSC[C@H](\N=C(S)\CCCOC2=O)C2=NC(C)=NO2)C(O)=C1	0
COC1=C(C)C2=C(CSC[C@H](\N=C(S)\COC2=O)C2=NC(C)=NO2)C(O)=C1	0
COC1=C(C)C2=C(CSC[C@H](\N=C(S)\C[C@@H](CO)OC2=O)C2=NC(C)=NO2)C(O)=C1	0
ClC1=CC=C(C(=O)C(Br)(CN2C=CN=C2)C2=CC=CC=C2)C(Cl)=C1	0
ClC1=CC=C(C(=O)C(=C)C2=CC=CC=C2)C(Cl)=C1	0
ClC1=CC=C(C(=O)C(CN2C=CN=C2)C2=CC=CC=C2)C(Cl)=C1	0
CC(=O)NC[C@H]1CN(C(=O)O1)C1=CC=C(OC2CCCN(CC2)C2=NC3=C(C=C2F)C(=O)C(=CN3C2CC2)C(O)=O)C(F)=C1	0
CC(=O)NC[C@H]1CN(C(=O)O1)C1=CC=C(OC2CCN(CC2)C2=NC3=C(C=C2F)C(=O)C(=CN3C2CC2)C(O)=O)C(F)=C1	0
CC(=O)NC[C@H]1CN(C(=O)O1)C1=CC=C(OCCC2CCN(CC2)C2=NC3=C(C=C2F)C(=O)C(=CN3C2CC2)C(O)=O)C(F)=C1	0
O=C(NC1=NC=CS1)C1=NC=CC=C1	0
CCN1C=C(C(O)=O)C(=O)C2=C1C(F)=C(N1CCSCC1)C(F)=C2F	0
CCN1C=C(C(O)=O)C(=O)C2=C1C(F)=C(N1CCOCC1)C(F)=C2F	0
CCOC1=CC=C(C=C1)C1=NC2=C(N1)C=C(C=C2)C1=NC2=C(N1)C=C(C=C2)N1CCN(C)CC1	0
CN[C@@H]1[C@@H](O)[C@@H](O[C@H]2[C@@H](C[C@H](N)[C@@H](O[C@H]3O[C@H](CN)[C@@H](O)[C@H](O)[C@H]3O)[C@@H]2O)NC(=O)[C@@H](O)CN)OC[C@]1(C)O	0
OC[C@H]1O[C@@H](N2C=CC(=N)N=C2O)C(F)(F)[C@@H]1O	0	# test set below
CSC1=CC=C(C=C1)C1CC(=NN1C1=CC=CC=C1)C1=CC=C(Br)C=C1	1
COC[C@@H]1CCCN1CC(=O)NC1=C(O)C2=C(C[C@H]3C[C@H]4[C@H](N(C)C)C(O)=C(C(N)=O)C(=O)[C@@]4(O)C(O)=C3C2=O)C(F)=C1	1
BrC1=CN2C(C=C1)=C(C(=O)OCCN1CCOCC1)C1=C2C(=O)C2=NC=CC=C2C1=O	0
[N+](=O)([O-])c(ccc(c1\C=N\c2cccc(CO)c2)O)c1	0
c1(CC2(C)C)c(ccc(cccc3)c13)C=N2	0
ClC1=CC=C(C(=O)C(=C)C2=CC=CC=C2)C(Cl)=C1	0
[O-][N+](=O)C1=CC=C(C=C1)N1N=C(C2=C1NC1=C(C2C2=CC=C(Cl)C=C2)C(=O)NC(=O)N1)C1=CC=CC=C1	0
COC1=CC=CC(OC)=C1C1=NN=C(O1)C1=CC(=CN1C)[N+]([O-])=O	0
CN(C)[C@H]1[C@@H]2C[C@@H]3CC4=C(OC(F)(F)F)C5=C(NC[C@@H]6CC7CCCCN7[C@H]56)C(O)=C4C(=O)C3=C(O)[C@]2(O)C(=O)C(C(N)=O)=C1O	1
N1(c2cccc(c2)C(O)=O)C(\C=C\c(ccc(c34)OCO3)c4)=Nc(c5C1=O)cccc5	0
CO[C@@H]1[C@@H](OC(=O)C2=CC=C(C)N2)[C@@H](O)[C@H](OC2=C(Cl)C3=C(C=C2)C(O)=C(NC(=O)C2=CC(C)=C(O)C(C)=C2)C(=O)O3)OC1(C)C	0
CC(=O)N1N=C(OC1C1=CC=C(O1)[N+]([O-])=O)C1=CC=C(Cl)C=C1	0
C[C@@H](O)[C@@H]1C2[C@@H](C)C(S[C@H]3CO[C@H](CNC(=O)[C@@H](C)N)C3)=C(N2C1=O)C(O)=O	1
CC1=C(C)C=C(CO\N=C2/CN(CC2CN)C2=C(F)C=C3C(=O)C(=CN(C4CC4)C3=N2)C(O)=O)C=C1	1
C[C@@H](O)[C@@H]1C2[C@@H](C)C(SC3COC(CN)C3)=C(N2C1=O)C(O)=O	1
CO[C@@H]1[C@@H](OC(=O)C2=CC=C(C)N2)[C@@H](O)[C@H](OC2=CC3=C(C=C2)C(O)=C(NC(=O)C2=CC(C)=C(O)C(C)=C2)C(=O)O3)OC1(C)C	0
CCN(CC)[C+]1SC2=C(S1)C1=CC(F)=CC=C1OC2C1=CC=C(I)C=C1	1
CC1CSC2=C(CN(CC2)C2=C(C)C3=C(C=C2N)C(=O)C(=CN3C2CC2)C(O)=O)C1=O	0
[n+]1(C)c(\C=C\C=C(/C(C)(C)c(c23)cccc2)\N3C)cc(cc1c4ccc(cc4)Cl)c5ccc(cc5)Cl	1
CCO\N=C1/CN(CCC1NC)C1=C(F)C=C2C(=O)C(=CN(C3CC3)C2=N1)C(O)=O	1
CCCCCCCCCCCCO[C@H]1CC2=C(O)C=C(O)C=C2O[C@@H]1C1=CC=C(O)C(O)=C1	0
CC1=CC(=CC(C)=N1)C1=CC2=C(C=C1F)C(=O)C(=CN2C1CC1)C(O)=O	1
CCC1=C2C=C(C=CN2C(=O)C2=C1SNC2=O)C1=CC=NC=C1	1
n1(nnc(C(=O)N\N=C\c(ccc(c2[N+](=O)[O-])O)c2)c1CN(CC)CC)c3nonc3N	0
OCC1=CC=C(C=C1)C1=CC2=C(C=C1F)C(=O)C1=C(SNC1=O)N2C1CC1	1
COC1=C2N(C3CC3)C3=C(C(=O)NS3)C(=O)C2=CC(F)=C1N1CC[C@H](C1)C(C)NC(C)C	1
OC(=O)C1=CN(C2CC2)C2=CC(N3CCN(CN4N=C(N(C4=S)C4=CC=CC=C4)C4=CC=CC=C4O)CC3)=C(F)C=C2C1=O	1
CO\N=C1/CCSC2=C1CN(CC2)C1=C(F)C=C2C(=O)C(=CN(C3CC3)C2=C1)C(O)=O	0
C[C@@H](O)[C@@H]1C2[C@@H](C)C(S[C@H]3CO[C@H](CN)C3)=C(N2C1=O)C(O)=O	1
N1(NC(=O)c(cc2)ccc2[N+](=O)[O-])C(=O)c(c3)c(c(c4)C1=O)c(cc3[N+](=O)[O-])cc4[N+](=O)[O-]	0
OC(=O)C1=CN(C2CC2)C2=CC(N3CCN(CC4=CC(CN5CCN(CC5)C5=C(F)C=C6C(=O)C(=CN(C7CC7)C6=C5)C(O)=O)=CC=C4)CC3)=C(F)C=C2C1=O	1
COC1=CC(CN2CCN(CC2)C2=C(F)C=C3C(=O)C(=CN(C4CC4)C3=C2)C(O)=O)=CC(OC)=C1OC	1
C[C@H]1CN(C[C@@H](C)N1)C1=C(F)C=C2C(=O)C(=CN(C3=CC=C(O)C=C3)C2=C1)C(O)=O	1
CO\N=C1\CCN(CC1N)C1=C(Cl)C2=C(C=C1F)C(=O)C(=CN2[C@@H]1C[C@@H]1F)C(O)=O	1
CO\N=C(\N)C1CN(C\C1=N/OC)C1=C(F)C=C2C(=O)C(=CN(C3CC3)C2=N1)C(O)=O	0
CCCCCCCCCCCCCCOC1=CC=CC(C[N+](C)(C)C)=C1C[N+](C)(C)C	0
COC1=C(OC)C(OC)=C(CO\N=C2/CN(CC2CN)C2=C(F)C=C3C(=O)C(=CN(C4CC4)C3=N2)C(O)=O)C=C1	1
CC(=O)NC[C@H]1CN(C(=O)O1)C1=CC=C(N[C@@H]2CCN(C2)C2=NC3=C(C=C2F)C(=O)C(=CN3C2CC2)C(O)=O)C(F)=C1	1
CC1(CN)CN(C\C1=N/OCF)C1=CC=C2C(=O)C(=CN(C3CC3)C2=N1)C(O)=O	1
C[C@@H](O)[C@@H]1[C@H]2[C@@H](C)C(S[C@@H]3CCO[C@@H]3CN(C)C)=C(N2C1=O)C(O)=O	1
CNCC1=CN(C[C@H]2O[C@@H](O[C@@H]3[C@@H](O)[C@H](N)C[C@H](N)[C@H]3O[C@H]3O[C@H](CN)[C@@H](O)[C@H](O)[C@H]3N)[C@H](O)[C@@H]2O[C@H]2O[C@@H](CN)[C@@H](O)[C@H](O)[C@H]2N)N=N1	0
S(NCCCCCCCCCCCCCCCCCC)(=O)(=O)c1ccc(cc1)CCCl	0
FC1=C(C=C2N(C3CC3)C3=C(C(=O)NS3)C(=O)C2=C1)C1=CC=CN=C1	1
CC(C)C[C@@H]1NC(=O)[C@H](CCCN)NC(=O)[C@@H](NC(=O)[C@H](CCCN)NC(=O)[C@@H]2CCCN2C(=O)[C@@H](CC2=CC=CC=C2)NC(=O)[C@H](CCCN)NC(=O)[C@H](CC23CC4CC(CC(C4)C2)C3)NC(=O)[C@H](CCCN)NC(=O)[C@@H](NC(=O)[C@H](CCCN)NC(=O)[C@@H]2CCCN2C(=O)[C@@H](CC2=CC=CC=C2)NC(=O)[C@H](CCCN)NC1=O)C(C)C)C12CC3CC(CC(C3)C1)C2	1
COC1=C(O)C=CC(=C1)C1SCC(=O)N1NC(=O)C1=CC(=NN1)C1=CC=C(Cl)C=C1	1
OC(=O)C1=CN(C2CC2)C2=CC(N3CCN(CN4N=C(N(C4=S)C4=CC=C(Br)C=C4)C4=CC(Cl)=CC=C4)CC3)=C(F)C=C2C1=O	1
C[C@@H](O)[C@@H]1[C@H]2[C@@H](C)C(SC3COC(CNC(C)=O)C3)=C(N2C1=O)C(O)=O	1
CCN[C@@H](C)[C@@H]1CCN(C1)C1=C(F)C=C2C(=O)C3=C(SNC3=O)N(C3CC3)C2=C1OC	1
CCCCCCCCCCCCCCCCN1N=[N+](C)C2=C1C(=O)C1=CC=CC=C1C2=O	0
CCC(C)CCCC(=O)N[C@@H](CCN)C(=O)N[C@@H]([C@@H](C)O)C(=O)N[C@@H](CCN)C(=O)N[C@H]1CCNC(=O)[C@@H](NC(=O)[C@H](CCN)NC(=O)[C@H](CCN)NC(=O)[C@H](CC(C)C)NC(=O)[C@@H](CC(C)C)NC(=O)[C@H](CCN)NC1=O)[C@H](C)O	1
C[C@]1(O)CC(=O)C2=C(C1)C=C(O)C1=C2C(=O)C2=CC=CC(O)=C2C1=O	0
c1(ccc(\C=N\NC(COc2ccc(cc2Br)Cl)=O)o1)[N+](=O)[O-]	0
N1(c2ccc(cc2)Cl)C(c3ccccc3OCc(cc4)ccc4Cl)N(N=C1C(C)=O)c5ccccc5	0
COC(=O)C1=CC2=C(C=C1)N(N=N2)C1=CC=C(C=C1F)N1C[C@H](C\N=C(\N)S)OC1=O	0
CO\N=C1/CCSC2=C1CN(CC2)C1=CC2=C(C=C1N)C(=O)C(=CN2C1CC1)C(O)=O	0
[n+]12c(c(ccc1)c3)c(cc3)SCC2(C)C[Hg]Br.[Br-]	1
CCCCCCCCCCCCCCCC(=O)NCC[N+]1=CC=CC=C1	0
COC1=C2N(C=C(C(O)=O)C(=O)C2=CC(F)=C1N1CCN(C\C(C)=N\NC(=O)C2=CC=NC=C2)C(C)C1)C1CC1	0
CC1=CC=C(C=C1)[N+]1=NOC(O)=C1C(=O)CSC1=NN=C(CC2=CC=C(Br)C=C2)C(=O)N1N	1
CN1C=C(NC(C2=CC(NC(C3=CN=C(/C=C/C4=CC=C(OC)C=C4)C=C3)=O)=CN2C)=O)C=C1C(NCCN5CCC(OC)CC5)=O.OC(C(F)(F)F)=O.OC(C(F)(F)F)=O	0
COC1=NC2=C([C@@H](O)[C@H](O)[C@@H]3CC[C@H](CO3)NCC3=NN=C4OCCSC4=C3)C(F)=CN=C2C=C1	1
[O-][N+](=O)C1=CNC(=C1)C1=NN=C(O1)C1=CC(=NC2=CC=C(Cl)C=C12)C1=CC=CC=C1	1
CC(C)NC1=CC=CC(=C1)N1C(\C=C\C2=CC=C(C=C2)C#N)=NC2=CC=CC=C2C1=O	0
COC1=CC=C(C=N1)C1=C(F)C=C2C(=O)C3=C(SNC3=O)N(C3CC3)C2=C1	1
n1(c(c2ccccc2)c(nn1)C(=O)N\N=C\c(ccc3[N+](=O)[O-])o3)c4nonc4N	0
COC1=CC=C2N=CC=C(OC[C@@H]3CC[C@H](CO3)NCC3=CC=C4SCC(=O)NC4=N3)C2=N1	1
COC1=CC=CC=C1N1CCN(CC(O)COC2=CC(=O)OC3=CC=CC=C23)CC1	0
c1(Nc2ccccc2\N=C\c(cc3)ccc3OC)c(cc(cc1[N+](=O)[O-])C(F)(F)F)[N+](=O)[O-]	0
OC(=O)C1=CN(C2CC2)C2=C(C=C(F)C(=C2)N2CCN(CC2)S(=O)(=O)C2=C(Cl)C=C(Cl)C=C2Cl)C1=O	0
COC1=CC=C2N=C(C)C=C(N3C=C(CNS(=O)(=O)C4=CC=C(F)C=C4)N=N3)C2=C1	1
OC1=CC=CC(=C1)N1C(\C=C\C2=CC=C3OCOC3=C2)=NC2=CC=CC=C2C1=O	0
COC1=CC=C2N=C(C)C=C(N3CC(CNC(C)=O)OC3=O)C2=C1	1
NCCCC1NC(=O)C2CCCN2C(=O)C(CC2=CC=CC=C2)NC(=O)C(CCCN)NC(=O)C(NC(=O)[C@H](CCCN)NC(=O)C2CCCN2C(=O)C(CC2=CC=CC=C2)NC(=O)C(CCCN)NC(=O)C(NC1=O)C12CC3CC(CC(C3)C1)C2)C12CC3CC(CC(C3)C1)C2	1
NC[C@H]1O[C@H](O[C@H]2[C@@H](CO)O[C@H](O[C@@H]3[C@H](O)[C@@H](N)C[C@H](N)[C@@H]3O[C@H]3OC(CN)=CC[C@@H]3N)[C@H]2O)[C@@H](N)[C@@H](O)[C@H]1O	1
OC(=O)CNC(=O)C1=CC=C(NC(=S)NC2=CC=C(C=C2)S(=O)(=O)NC2=NC=CC=N2)C=C1	0
N1(c(cc2)ccc2[N+](=O)[O-])C(=O)c(c3)c(c(c4)C1=O)c(cc3[N+](=O)[O-])cc4[N+](=O)[O-]	0
NCC[C@H](O)C(=O)N[C@H]1C[C@H](N)[C@H](O[C@H]2OC(CN)=CC[C@@H]2N)[C@H](O[C@H]2O[C@H](CO)[C@H](O[C@H]3O[C@H](CN)[C@H](O)[C@H](O)[C@@H]3N)[C@@H]2O)[C@@H]1O	1
C1C[C@](C)(C([C@H](O)CC(\C(=C(\C(=O)On2nnc(ccc(Cl)c3)c23)/CC\C=C(/C)\C)\[C@@H](OC(C)=O)C4)[C@]45C)[C@]5(C)CC6)C6[C@H](C)[C@@H]1O	0
CO[C@H]1CCCCCCCCC[C@@H](C)OC(=O)\C=C\C1=O	0
OC(=O)C1=CN(C2CC2)C2=C(C=C(F)C(=C2)N2CCN(CC2)C(=O)CN2CCN(CC2)C2=NC=CC=C2)C1=O	1
NC[C@@H]1C[C@H](O)[C@@H](N)[C@H](O[C@@H]2[C@@H](N)C[C@@H](N)[C@H](OC[C@@H](O)CNCCCCNC[C@@H](O)CO[C@H]3[C@H](N)C[C@H](N)[C@@H](O[C@H]4O[C@H](CN)[C@@H](O)C[C@H]4N)[C@@H]3O)[C@H]2O)O1	1
CC1OC(OC2C(CC(NC(=O)OC(C)(C)C)C(OC3OC(CNC(=O)OC(C)(C)C)C(O)C(O)C3NC(=O)OC(C)(C)C)C2O)NC(=O)OC(C)(C)C)C(O)C(NC(=O)OC(C)(C)C)C1O	1
CCN1C=C(C(O)=O)C(=O)C2=C1C=C(N1CCN(CC1)S(=O)(=O)C1=CC=C(Cl)C=C1Cl)C(F)=C2	1
N1(Nc2ccccc2C)C(=O)c(cc3)c(c(ccc4[N+](=O)[O-])C1=O)c4c3[N+](=O)[O-]	0
NCC[C@H](O)C(=O)N[C@@H]1C[C@H](N)[C@@H](O[C@H]2O[C@H](CN)[C@@H](O)[C@H](O)[C@H]2N)[C@H](O[C@@H]2O[C@H](CO)[C@@H](O[C@@H]3O[C@H](CN)[C@H](O)[C@@H](O)[C@@H]3N)[C@H]2O)[C@H]1O	1
OC(=O)C1=CN(C2CC2)C2=CC(N3CCCCC3)=C(F)C=C2C1=O	1
CCCCCCC\C(C)=C\C(=O)\C=C1/NC(=O)C(CCCC)O1	0
CCN1CCN(C(=O)NC(C(=O)N[C@H]2C3SCC(COC(=O)C4=CN(CC)C5=C(C=C(F)C(=C5)N5CCSCC5)C4=O)=C(N3C2=O)C(O)=O)C2=CC=CC=C2)C(=O)C1=O	0
NN1C(=O)C(CC2=CC=C(Br)C=C2)=NN=C1SCC(=O)C1=C(O)ON=[N+]1C1=CC=CC=C1	1
NN1C(=O)C(CC2=CC=C(Cl)C=C2)=NN=C1SCC(=O)C1=C(O)ON=[N+]1C1=CC=CC=C1	1
OC1=CC=C(\C=N\NC2=CC=C(C=N2)C(F)(F)F)C(O)=C1	0
[O-][N+](C1=CC(C(NC2=CC=CC3=CC=CN=C23)=O)=CC=C1)=O	0
C[C@H](O)[C@]1(NC(=O)N(C)C)[C@@H](N)[C@H](NC2=CC(=CC=C2)C(C)=O)[C@](O)(CO)[C@]1(C)O	1
NC1=NC(NC2=CC=CC=C2)=N[Ir](N1)[P-]34C[N@]5C[N@@](C4)CN(C5)C3.CC6=C(C7=CC=C(C=C7)C8=CC=CC=C8)C(C)=C(C)C6C.[Cl-]	0
OC(=O)C1=CC(=CC=C1)C1=CC=C(O1)\C=C1/SC2=NC(=CC(N2C1=O)C1=CC=C(Cl)C=C1)C1=CC=CC=C1	0
CCN1C=C(C(O)=O)C(=O)C2=C1C=C(N1CCN(CC1)S(=O)(=O)C1=C(Cl)C=C(Cl)C=C1Cl)C(F)=C2	0
CN(C)CC1=CC(=CC(C)=N1)C1=CC2=C(C=C1F)C(=O)C(=CN2C1CC1)C(O)=O	1
OC1=CC(Cl)=CC(Cl)=C1N1C=C(Cl)C(Cl)=C1Cl	0
CC1CN(CC(C)O1)C1=CC=C2C(=O)C(=CN(C3CC3)C2=C1C)C(O)=O	1
COC1=C(O)C(O)=CC(=C1)[C@@H]1CC(=O)C2=C(O)C(C\C=C(/C)CCC=C(C)C)=C(O)C=C2O1	0
FC1=C(C=C2N(C3CC3)C3=C(C(=O)NS3)C(=O)C2=C1)C1=C2C=CC=CC2=CN=C1	1
CCCCCCCCCCCCCCCC(=O)OCC[N+]1=CC=CC=C1	0
S=C(N)N/N=C1C2=NC3=NON=C3N=C2C4=CC=CC=C\14	0
CC(C)(C)OC(=O)NCC1OC(OC2C(O)C(OC3OC(CN4CCCC4)C(O)C(NC(=O)OC(C)(C)C)C3O)C(CC2NC(=O)OC(C)(C)C)NC(=O)OC(C)(C)C)C(NC(=O)OC(C)(C)C)C(O)C1O	0
CC(C)C(=O)NCC1OC(OC2C(CC(NC(=O)OC(C)(C)C)C(OC3OC(CNC(=O)OC(C)(C)C)C(O)C(O)C3NC(=O)OC(C)(C)C)C2O)NC(=O)OC(C)(C)C)C(O)C(NC(=O)OC(C)(C)C)C1O	1
FC1=CC=CC(=C1)C1=CC2=C(C=C1F)C(=O)C1=C(SNC1=O)N2C1CC1	1
COC(=O)[C@H]1O[C@H](CN)[C@H]1SC1=C(N2[C@@H]([C@@H]([C@@H](C)O)C2=O)[C@H]1C)C(O)=O	1
COC1=CC(CO\N=C2/CN(CC2CN)C2=C(F)C=C3C(=O)C(=CN(C4CC4)C3=N2)C(O)=O)=C(OC)C=C1	1
C(F)(F)(C(F)(F)C(F)(F)C(F)(F)F)C(F)(F)C(F)(F)C(=O)N\N=C\c(c(O)ccc1[N+](=O)[O-])c1	0
CCOC1=CC=C(C=C1)C1=NN(C(O1)C1=CC=C(O1)[N+]([O-])=O)C(C)=O	0
CCC(C)C(NC(=O)C(CCCNC(N)=N)NC(=O)CNC(=O)C(CC(C)C)NC(=O)C(CC1=CC=CC=C1)NC(=O)C(CCCCN)NC(=O)C(CO)NC(=O)C(CC1=CC=CC=C1)NC(=O)[C@H](CC1=CNC2=C1C=CC=C2)NC(=O)[C@H](CCC(N)=O)NC(=O)C(NC(=O)C(N)CC1=CC=CC=C1)C(C)C)C(=O)NC(CC(C)C)C(N)=O	0
C1(N2C(S3)=NCCC2)=C3C(c(cccc4)c4C1=O)=O.Cl	0
c(Nc1ccccc1)(nc(N\N=C\c2ccccc2Br)nc3Nc4ccccc4)n3	0
CCOC(=O)C1=C(N=C2S\C(=C/C3=CC=C(O3)C3=CC=C(C=C3)C(O)=O)C(=O)N2C1C1=CC=C(F)C=C1)C1=CC=CC=C1	0
COC1=CC=C2N=C(C)C=C(N3C=C(CN4CCN(CC4)C(=O)C4CC4)N=N3)C2=C1	1
CO\N=C1\CN(CC1CN)C1=CC2=C(C=C1F)C(=O)C(=CN2[C@@H]1C[C@@H]1F)C(O)=O	1
CN1C(=S)N(CN2CCN(CC2)C2=C(F)C=C3C(=O)C(=CN(C4CC4)C3=C2)C(O)=O)N=C1C1=CC(Cl)=CC=C1	1
CCC(=O)NCC1OC(OC2C(CC(NC(=O)OC(C)(C)C)C(OC3OC(CNC(=O)OC(C)(C)C)C(O)C(O)C3NC(=O)OC(C)(C)C)C2O)NC(=O)OC(C)(C)C)C(O)C(NC(=O)OC(C)(C)C)C1O	1
CN1CCN(CC1)C1=C(F)C=C2C(=O)C(=CN(CCF)C2=C1F)C(O)=O	1
C1(c2ccc3c(ccc(C)c3)n2)=CN(CC)c4c(cc(cc4)C)C1c5c6c(n([H])c5)cccc6	0
COC1=CC=C(C=C1)N1C(=S)N(CN2CCN(CC2)C2=C(F)C=C3C(=O)C(=CN(C4CC4)C3=C2)C(O)=O)N=C1C1=CC=CC=C1O	1
CC[C@H](C)[C@H](NC(=O)[C@H](CCCNC(N)=N)NC(=O)CNC(=O)[C@H](CC(C)C)NC(=O)[C@H](CC1=CC=CC=C1)NC(=O)[C@H](CCCCN)NC(=O)[C@H](CO)NC(=O)[C@H](CC1=CC=CC=C1)NC(=O)[C@H](CC1=CNC2=C1C=CC=C2)NC(=O)[C@@H]1CCCN1C(=O)[C@H](CC(C)C)NC(=O)[C@@H](N)CC1=CC=CC=C1)C(=O)N[C@@H](CC(C)C)C(N)=O	0
CCCCCCCCCCCCCCOC1=CC=C(C[N+](C)(C)C)C=C1	0
CCN(CC)[C+]1SC2=C(S1)C1=CC(Cl)=CC=C1OC2C1=CC=C(F)C=C1	0
C[C@@H]1CCCCCCCCC[C@H](OC(C)=O)C(=O)\C=C\C(=O)O1	0
C[C@@H](O)[C@@H]1C2[C@@H](C)C(S[C@@H]3CO[C@H](CN)C3)=C(N2C1=O)C(O)=O	1
ClC1=CC=C(CN(CCBr)CCBr)C(Cl)=C1	1
S(=O)(=O)(c(cccn1)c1)Nc2ccc(cc2C(=O)Nc(cc3)ccc3Cl)Cl	0
CN1C=C(C=C1C1=NN=C(O1)C1=CC=NS1)[N+]([O-])=O	0
FC1=CC=C(C=C1)N1C(=O)C2=C(C=CC(Cl)=C2)N=C1C1=CC=CC=C1	1
NC[C@H]1OC(O[C@@H]2[C@@H](N)C[C@@H](N)[C@H](O[C@H]3O[C@H](COCC4=CC=CC=C4)[C@@H](OCC4=CC=CC=C4)[C@H](N)[C@H]3OCC3=CC=CC=C3)[C@H]2OCC2=CC=CC=C2)[C@H](OCC2=CC=CC=C2)[C@@H](OCC2=CC=CC=C2)[C@@H]1OCC1=CC=CC=C1	0
CCN1CCN(C(=O)N[C@@H](C(=O)N[C@H]2[C@H]3SC(C)(C)[C@@H](N3C2=O)C(O)=O)C2=CC=CC=C2)C(=O)C1=O	1
N(=C\c(cc(I)cc1I)c1O)/c2c(C)cccc2O	0
CN[C@@H]1CN(C[C@H]1NC)C1=C(F)C(N)=C2C(=O)C(=CN(C3CC3)C2=C1F)C(O)=O	1
COC1=C2N(C3CC3)C3=C(C(=O)NS3)C(=O)C2=CC(F)=C1N1CC[C@H](C1)[C@@H](C)NCCF	1
N[C@@H](CC1=C[N+](CCCC2CCCCC2)=CN1CCCC1CCCCC1)C(=O)N[C@@H](CCCNC(N)=N)C(=O)N[C@@H](CCCNC(N)=N)C(N)=O	1
CCN(CC)[C+]1SC2=C(S1)C1=CC=CC=C1OC2C1=CC=C(Cl)C=C1	0
COC(=O)[C@@H]1C[C@@H](O)CN1C1=C(F)C=C2C(=O)C(=CN(C3CC3)C2=N1)C(O)=O	0
COC1=CC=C(C=C1)N1C(=S)N(CN2CCN(CC2)C2=C(F)C=C3C(=O)C(=CN(C4CC4)C3=C2)C(O)=O)N=C1C1=CC=C(O)C=C1	1
c1(N2)c(cc(c(Cl)c1Br)Cl)OC2=O	0
C(=C\c(c(O)ccc1[N+](=O)[O-])c1)(/C2=O)\C(=O)N(C(=O)N2C)C	0
COC(=O)[C@@H]1C[C@H](CN1C1=C(F)C=C2C(=O)C(=CN(C3CC3)C2=N1)C(O)=O)N1C=C(CO)N=N1	1
CC(C)C[C@@H]1NC(=O)[C@H](CCCN)NC(=O)[C@@H](NC(=O)[C@H](CCCN)NC(=O)[C@@H]2CCCN2C(=O)[C@@H](CC2=CC=CC=C2)NC(=O)[C@H](CCCN)NC(=O)[C@H](CC23CC4CC(CC(C4)C2)C3)NC(=O)[C@H](CCCN)NC(=O)[C@@H](NC(=O)[C@H](CCCN)NC(=O)[C@@H]2CCCN2C(=O)[C@@H](CC2=CC=CC=C2)NC(=O)[C@H](CCCN)NC1=O)C(C)C)C(C)C	1
S(=O)(=O)(c(ccc(c1[N+](=O)[O-])Cl)c1)Nc2ccc(cc2C(=O)Nc3c(Cl)ccc(Cl)c3)Cl	0
O=C(N([H])C1=CN(C)C(C(N(C2=CN(C)C(C(N([H])CCC(N)=N)=O)=C2)[H])=O)=C1)C3=CC=C(/C=C/C4=CC=C(OC)C=C4)N=C3.OC(C(F)(F)F)=O.OC(C(F)(F)F)=O	0
[O-][N+](=O)C1=CNC(=C1)C1=NN=C(O1)C1=CC=C(C=C1)C#N	0
NC1=CC=CC(=C1)N1C(\C=C\C2=CC=C(F)C=C2)=NC2=CC=CC=C2C1=O	0
CO\N=C(\C(=O)N[C@H]1C2SCC(COC(=O)C3=CN(CCF)C4=C(C=C(F)C(N5CCN(C)CC5)=C4F)C3=O)=C(N2C1=O)C(O)=O)C1=CSC(N)=N1	1
COC1=CC=C(C=C1)N1C(=O)C2=C(C=CC(Cl)=C2)N=C1C1=CC=CC=C1	1
C(COc1cccc(Br)c1)(NCCCCCCCCCNC(COc2cccc(Br)c2)=O)=O	0
OC1=C(C=NC2=C(C=CC=C12)C(F)(F)F)C(=O)NNC(=O)NC1=CC=CC(Cl)=C1	1
COC1=NC2=C([C@@H](O)[C@H](O)[C@@H]3CC[C@H](CO3)NCC3=NC=C4OCCSC4=C3)C(F)=CC=C2N=C1	1
CCOC(=O)C1=C(N=C2S\C(=C/C3=CC=C(O3)C3=CC(=CC=C3)C(O)=O)C(=O)N2C1C1=CC2=C(OCO2)C=C1)C1=CC=CC=C1	0
NC1=CC=C(C=C1)C1=CC2=C(C=C1F)C(=O)C1=C(SNC1=O)N2C1CC1	1
CC(C)C[C@@H]1NC(=O)[C@@H]2O[C@H](CNC(=O)[C@@H](NC(=O)[C@@H](CCCN)NC(=O)[C@H](CC(C)C)NC(=O)[C@H](CCCN)NC(=O)[C@@H](NC(=O)[C@@H]3CCCN3C(=O)[C@@H](CC3=CC=CC=C3)NC(=O)[C@H](CC(C)C)NC(=O)[C@H](CCCN)NC(=O)[C@@H](NC(=O)[C@H](CCCN)NC1=O)C(C)C)C(C)C)C(C)C)[C@@H](OCC1=CC=CC=C1)[C@@H]2OCC1=CC=CC=C1	0
N1(c2ccc(cc2)C)C(c3cccc(c3)OCc4c(cccc4Cl)Cl)N(N=C1C(C)=O)c5ccc(cc5)Cl	0
CCC1=CC=C(C=C1)C(=O)NCC1=CN(N=N1)C1=CC(C)=NC2=CC=C(OC)C=C12	1
CCCC1=C(Cl)C(OC)=CC2=C1OC(=O)C1=C(O2)C(Cl)=C(O)C(Cl)=C1CCC	0
COC1=C(O)C=CC(=C1)C1=CC2=C(C=C1F)C(=O)C1=C(SNC1=O)N2C1CC1	1
S=C(N)N/N=C1C2=NC3=NON=C3N=C2C4=CC=CC=C\14	0
CSC1=CC=C(C=C1)C1CC(=NN1C1=CC=CC=C1)C1=CC=C(F)C=C1	1
CN1C=C(NC(C(C=C2)=CN=C2/C=C/C3=CC=C(N(C)C)C=C3)=O)C=C1C(NC4=CN(C)C(C(NCCN(C)C)=O)=C4)=O.OC(C(F)(F)F)=O	0
N12c(c(C3C(CC=C3)C1)c(C)cc4C)c4C5C(CC=C5)C2C(O)=O	0
C[C@@H](O)[C@@H]1[C@H]2[C@@H](C)C(SC3COC(CNC(=O)[C@H](C)N)C3)=C(N2C1=O)C(O)=O	1
[O-][N+](=O)C1=CNC(=C1)C1=NN=C(O1)C1=CC=CN1	1
[N+](=O)([O-])c(ccc(c1\C=N\c(cn2)cnc2N)O)c1	0
OC1=C(C=CC=C1[N+]([O-])=O)C1=NN=C(O1)C1=CC(=CN1)[N+]([O-])=O	0
CC[C@H]1OC(=O)[C@H](C)[C@@H](O[C@H]2C[C@@](C)(OC)[C@@H](O)[C@H](C)O2)[C@H](C)[C@@H](O[C@@H]2O[C@H](C)C[C@@H]([C@H]2O)N(C)C)[C@](C)(O)C[C@@H](C)CN(CCCNC(=O)NCC2=CC=CC=C2)[C@H](C)[C@@H](O)[C@]1(C)O	1
O=C(NCCCCCCCCCCCCCCCCCC)C1=C(C)ON=C1C2=CC=CC=C2	0
C(F)(F)(C(C)OS(=O)(=O)c1ccc(cc1)N)[N+](=O)[O-]	0
C[C@@H](O)[C@@H]1[C@H]2[C@@H](C)C(S[C@@H]3CCO[C@@H]3CNC(C)=O)=C(N2C1=O)C(O)=O	1
CCN(CC)C(=O)N[C@@]1([C@H](C)O)[C@@H](N)[C@H](NC2=CC(F)=CC=C2)[C@](O)(CO)[C@]1(C)O	0
NC[C@H]1N(C\C1=N\OCC1=CC=CC=C1)C1=NC2=C(C=C1F)C(=O)C(=CN2[C@@H]1C[C@@H]1F)C(O)=O	1
CN[C@H](C)[C@@H]1CCN(C1)C1=C(F)C=C2C(=O)C3=C(SNC3=O)N(C3CC3)C2=C1OC	1
CCN1C=C(C(O)=O)C(=O)C2=CC(F)=C(C=C12)N1CCN(C)CC1	1
ClC1=CC=C2N(C3CCCC3)C(=NC2=C1)C1=CC=C(OCC2=CC=CC=C2)C=C1	0
NCC1CN(C\C1=N/OCC1=CC2=C(OCO2)C=C1Cl)C1=C(F)C=C2C(=O)C(=CN(C3CC3)C2=N1)C(O)=O	1
CN(C)CCCNC(=O)C1=C2C=CC(Br)=CN2C2=C1C(=O)C1=CC=CN=C1C2=O	0
CCN1C=C(C(O)=O)C(=O)C2=C1C=C(N1CCN(CC1)S(=O)(=O)C1=CC=C(OC)C=C1OC)C(F)=C2	1
S(=O)(=O)(Nc(cc1)ccc1S(=O)(=O)Nc2sccn2)c3ccccc3[N+](=O)[O-]	0
CCOC(=O)\C=C/C(=O)C1=CC2=C(S1)C=CC=C2	0
C1(N2C(S3)=NCCC2)=C3C(c(cccc4)c4C1=O)=O.Cl	0
CC(C)C(N)C(=O)NC(CCCCN)C(=O)N[C@@H](CCCNC(N)=N)C(=O)NC(CC1=CNC2=C1C=CC=C2)C(=O)NC(CCCCN)C(=O)N[C@@H](CCCCN)C(=O)NC(CC1=CC=CC=C1)C(=O)NC(CC1=CNC2=C1C=CC=C2)C(=O)NC(CCCNC(N)=N)C(=O)NC(CCCCN)C(=O)NC(CC1=CNC2=C1C=CC=C2)C(=O)NC(CCCCN)C(=O)NC(CCCCN)C(=O)NC(CC1=CNC2=C1C=CC=C2)C(=O)NC(CC1=CNC2=C1C=CC=C2)C(N)=O	1
C(=C/c1ccc(cc1Cl)Cl)(/C(C)=NN2c3ccccc3)\C2=O	0
C1(O)(CC(=O)c(c2O1)ccc(cccc3)c23)C(F)(F)C(F)(F)OC(F)(F)F	0
CCO\N=C(\N)C1CN(C\C1=N/OC)C1=C(F)C=C2C(=O)C(=CN3[C@@H](C)COC1=C23)C(O)=O	0
OC(=O)C1=CN(C2CC2)C2=C(C=C(F)C(=C2)N2CCN(CC2)S(=O)(=O)C2=CC=C(Cl)C(Cl)=C2)C1=O	1
CC(C)(C)OC(=O)NCC1OC(OC2C(CC(NC(=O)OC(C)(C)C)C(OC3OC(COC4=CC=CC=C4)C(O)C(NC(=O)OC(C)(C)C)C3O)C2O)NC(=O)OC(C)(C)C)C(NC(=O)OC(C)(C)C)C(O)C1O	1
CSC1=CC=CC=C1\C=N\NC(=O)C1=C(O)C2=CC=CC(=C2N=C1)C(F)(F)F	0
[N+](=O)([O-])c1cc(ccc1Cl)\C=N\c(cc2)ccc2NC(C)=O	0
OC1CCSC2=C1CN(CC2)C1=C(F)C=C2C(=O)C(=CN(C3CC3)C2=C1)C(O)=O	0
C[C@@H](O)[C@@H]1[C@H]2SC(CSC(=S)N3CCN(CC3)C(=O)C3=CC=C(O)C(O)=C3)=C(N2C1=O)C(O)=O	0
OC(=O)C1=CN(C2CC2)C2=NC(N3CC4CC3CS4=O)=C(F)C=C2C1=O	1
CCOCC1OC(OC2C(CC(NC(=O)OC(C)(C)C)C(OC3OC(CNC(=O)OC(C)(C)C)C(O)C(O)C3NC(=O)OC(C)(C)C)C2O)NC(=O)OC(C)(C)C)C(O)C(NC(=O)OC(C)(C)C)C1O	1
COCCNCC(=O)NC1=C(O)C2=C(C[C@H]3C[C@H]4[C@H](N(C)C)C(O)=C(C(N)=O)C(=O)[C@@]4(O)C(O)=C3C2=O)C(F)=C1	1
[N+](=O)([O-])c(ccc(c1\C=N\NC(CNc2cccc(cccc3)c23)=O)O)c1	0
CC1=NC=CC(=C1)C1=CC2=C(C=C1F)C(=O)C(=CN2C1CC1)C(O)=O	1
COC1=NC2=C([C@@H](O)[C@H](O)[C@@H]3CC[C@H](CO3)NCC3=NN=C4OCCSC4=C3)C(F)=CC=C2N=C1	1
[O-][N+](=O)C1=CC=C(C=C1)N1N=C(C2=C1NC1=C(C2C2=CC=CC=C2)C(=O)NC(=O)N1)C1=CC=CC=C1	1
C[C@@H](N)[C@H]1CCN(C1)C1=C(F)C=C2C(=O)C(=CN(C3=CC=C(O)C=C3)C2=N1)C(O)=O	0
COC1=NC2=C([C@@H](O)[C@H](O)[C@@H]3CC[C@H](CO3)NCC3=NC=C4OCCSC4=C3)C(F)=CN=C2C=C1	1
N1(C(=O)\C(\SC1=N)=C\c2ccc(cc2Cl)Cl)c3nonc3N	0
CC[C@H]1OC(=O)[C@H](C)[C@@H](O[C@H]2C[C@@](C)(OC)[C@@H](O)[C@H](C)O2)[C@H](C)[C@@H](O[C@@H]2O[C@H](C)C[C@@H]([C@H]2O)N(C)C)[C@](C)(O)C[C@@H](C)CN(CCCN(CCC#N)C(=S)NCC2=CC=CC=C2)[C@H](C)[C@@H](O)[C@]1(C)O	0
NC[C@H]1O[C@H](O[C@@H]2[C@@H](N)C[C@@H](N)[C@H](OCCCC3=CC4=C(C=CC=C4)C=C3)[C@H]2O)[C@H](N)[C@@H](OCCCC2=CC=C3C=CC=CC3=C2)[C@@H]1O	0
CCCCCCCCCCCC[N+](C)(C)CC1=CC(C[N+](C)(C)CCCCCCCCCCCC)=CC(C[N+](C)(C)C)=C1	1
C[C@@H](O)[C@@H]1C2[C@@H](C)C(S[C@@H]3CCO[C@@H]3CNC(=O)[C@@H](N)CC3=CC=CC=C3)=C(N2C1=O)C(O)=O	1
CCCCN1N=[N+](C)C2=C1C(=O)C1=CC=CC=C1C2=O	0
c1([N+](=O)[O-])c(C)c(nsn2)c2c(nsn3)c13	0
NC[C@@H]1O[C@H](O[C@@H]2[C@@H](CNC(=O)[C@@H](N)CO)O[C@@H](O[C@@H]3[C@@H](O)[C@H](N)C[C@H](N)[C@H]3O[C@H]3O[C@H](CN)[C@@H](O)[C@H](O)[C@H]3N)[C@@H]2O)[C@H](N)[C@@H](O)[C@@H]1O	0
CC1=CC2=C(C(O)=C1)C1=C(N=C2)C(=O)C2=C(O)C=CC=C2C1=O	0
CC1=CN=CC(=C1)C1=CC2=C(C=C1F)C(=O)C(=CN2C1CC1)C(O)=O	1
COC1=C(OC)C=C(CN2CCN(CC2)C2=C(F)C=C3C(=O)C(=CN(C4CC4)C3=C2)C(O)=O)C=C1	1
OC(=O)C1=CN(C2CC2)C2=CC(N3CCN(CN4N=C(N(C4=S)C4=CC=C(Cl)C=C4)C4=CC=CC=C4O)CC3)=C(F)C=C2C1=O	1
CN1CCN(CC1)C1=C(F)C2=C(C=C1F)C(=O)C(=CN2CCF)C(=O)OCC1=C(N2C(SC1)[C@H](NC(=O)C(=N\OCC(O)=O)\C1=CSC(N)=N1)C2=O)C(O)=O	1
C[C@@H](O)[C@@H]1C2[C@@H](C)C(S[C@H]3COC[C@@H]3CN)=C(N2C1=O)C(O)=O	1
OC(=O)C1=C(COC(=O)C2=CN(C3=CC=C(F)C=C3)C3=C(C=C4OCOC4=C3)C2=O)CSC2[C@H](NC(=O)COC3=CC=CC=C3)C(=O)N12	1
CC(C)CCCC(C)CCCC(C)CCC\C(C)=C\C[N+]1=CN(C)C2=C1C(N)=NC=N2	0
COC1=C(C)C2=C(CSC[C@H](\N=C(S)\CCCCCC2=O)C2=NC(NC(=O)[C@H](C)N)=NO2)C(O)=C1	0
C1(C(Oc(c23)cc(c(C)c2)NCC)=CC(=[N+]([H])CC)C(C)=C1)=C3c4ccccc4C(OCC)=O.C(C(C)C)(=O)[O-]	0
OC(=O)C1=CN(C2=CC=C(O)C=C2)C2=NC(N3CCNCC3)=C(F)C=C2C1=O	1
CN(CC1OC(OC2C(CC(NC(=O)OC(C)(C)C)C(OC3OC(CNC(=O)OC(C)(C)C)C(O)C(O)C3NC(=O)OC(C)(C)C)C2O)NC(=O)OC(C)(C)C)C(O)C(NC(=O)OC(C)(C)C)C1O)C(C)=O	0
COC1=C2N(C3CC3)C3=C(C(=O)NS3)C(=O)C2=CC(F)=C1N1CC[C@H](C1)[C@H](C)N(C)C	1
C12(C)C(C)(C)C(CC1OCC[N+](C)(C)CC(=O)OC3C(C)(C)C(CC34C)CC4)CC2.[Cl-]	0
COC1=C2N(C=C(C(O)=O)C(=O)C2=CC(F)=C1N1CC2CCCN(C)C2C1)C1=CC=C(O)C=C1	1
N[C@@H](CCCNC(N)=N)C(=O)N[C@@H](CCCNC(N)=N)C(=O)N[C@@H](CC1=C[N+](CCCC2CCCCC2)=CN1CCCC1CCCCC1)C(N)=O	1
COC1=C2N(C3CC3)C3=C(C(=O)NS3)C(=O)C2=CC(F)=C1N1CC[C@@H](C1)C(C)N	1
NCC1CN(C\C1=N\OCC1=CC=CC=C1)C1=CC2=C(C=C1F)C(=O)C(=CN2[C@@H]1C[C@@H]1F)C(O)=O	1
CCO\N=C1\CN(CC1CN)C1=C(OC)C2=C(C=C1F)C(=O)C(=CN2[C@@H]1C[C@@H]1F)C(O)=O	1
N(c1ccc(cc1)Br)(CC(=O)c(cc2)ccc2C3CCCCC3)C(CCCCC4)=N4.Br	0
NC[C@@H]1O[C@H](O[C@@H]2[C@@H](CNC(=O)[C@@H](N)CC3=CNC4=C3C=CC=C4)O[C@@H](O[C@@H]3[C@@H](O)[C@H](N)C[C@H](N)[C@H]3O[C@H]3O[C@H](CN)[C@@H](O)[C@H](O)[C@H]3N)[C@@H]2O)[C@H](N)[C@@H](O)[C@@H]1O	0
OC1=CC=CC(=C1)N1C(\C=C\C2=C(F)C=CC=C2)=NC2=C(C=CC=C2)C1=O	0
OC1=CC=CC(=C1)N1C(\C=C\C2=CC=C(C=C2)C#C)=NC2=CC=CC=C2C1=O	0
COC1=CC=C(C=C1)N1C=C(C(=O)C2=CC=CC=C2)C(=N1)C1=CC=C(S1)[N+]([O-])=O	1
CCN1C=C(C(=O)OCC2=C(N3C(SC2)[C@H](NC(=O)C(=N\OC)\C2=CSC(N)=N2)C3=O)C(O)=O)C(=O)C2=C1C=C1OCOC1=C2	1
c1(c2c(sc1NC(=O)C(F)(F)F)CCCCC2)C(=O)Nc3ccccc3	0
CN[C@@H]1CN(C[C@H]1NC)C1=C(F)C=C2C(=O)C(=CN(C3CC3)C2=C1)C(O)=O	1
CC(C)(C)CC(C)(C)C1=CC=C(OCC2=CN(CC3OC(OC4C(O)C(N)CC(N)C4OC4OC(CN)C(O)C(O)C4N)C(O)C3OC3OC(CN)C(O)C(O)C3N)N=N2)C(CC2=CC=C(Cl)C=C2Cl)=C1	0
COC1=C(OC)C=C(C=C1)C1=NN(C(C1)C1=CC=C(SC)C=C1)C1=CC=CC=C1	1
N1(Cc(ccc(c2Cl)Cl)c2)C(CCCC3)=C3C(C4=C1CCC4)=N	0
CC(=O)NC[C@H]1CN(C(=O)O1)C1=CC=C(OC2CCCN(CC2)C2=NC3=C(C=C2F)C(=O)C(=CN3C2CC2)C(O)=O)C(F)=C1	0
C1(N2CCc(c3C2)cccc3)=C(NC(C)=O)C(c(cccc4)c4C1=O)=O	0
CSC1=CC=C(C=C1)C1CC(=NN1C1=CC=CC=C1)C1=CC=C(C)C=C1	1
NCC1=CC=C(C=C1)C1=CC2=C(C=C1F)C(=O)C1=C(SNC1=O)N2C1CC1	1
NC[C@@H]1C[C@H](O)[C@@H](N)[C@H](O[C@@H]2[C@@H](N)C[C@@H](N)[C@H](OC[C@@H](O)CNCCCNC[C@@H](O)CO[C@H]3[C@H](N)C[C@H](N)[C@@H](O[C@H]4O[C@H](CN)[C@@H](O)C[C@H]4N)[C@@H]3O)[C@H]2O)O1	0
OC(=O)C1=CN(C2CC2)C2=CC(N3CCN(CN4N=C(N(C4=S)C4=CC(I)=CC=C4)C4=CC(Cl)=CC=C4)CC3)=C(F)C=C2C1=O	1
CCCC1=C(Cl)C(OC)=C(Cl)C2=C1OC(=O)C1=C(O2)C(Cl)=C(O)C(Cl)=C1CCC	0
C[C@@H](O)[C@@H]1[C@H]2[C@@H](C)C(SC3COC(CN)C3)=C(N2C1=O)C(O)=O	1
ClC1=CC(=CC=C1)N1C(=O)C2=C(C=CC(Cl)=C2)N=C1C1=CC=CC=C1	0
CCN1CCN(C(=O)NC[C@H]2OCC[C@H]2SC2=C(N3[C@@H]([C@@H]([C@@H](C)O)C3=O)[C@H]2C)C(O)=O)C(=O)C1=O	1
CC(C)[C@H](N)C(=O)N[C@@H](CCCCN)C(=O)N[C@@H](CCCNC(N)=N)C(=O)N[C@@H](CC1=CNC2=C1C=CC=C2)C(=O)N[C@@H](CCCCN)C(=O)N[C@@H](CCCCN)C(=O)N[C@@H](CC1=CNC2=C1C=CC=C2)C(=O)N[C@@H](CCCNC(N)=N)C(=O)N[C@@H](CC1=CNC2=C1C=CC=C2)C(=O)N[C@@H](CCCCN)C(=O)N[C@@H](CC1=CNC2=C1C=CC=C2)C(=O)N[C@@H](CCCCN)C(=O)N[C@@H](CCCCN)C(=O)N[C@@H](CC1=CNC2=C1C=CC=C2)C(=O)N[C@@H](C(C)C)C(N)=O	1
C(O)(C(OC)=O)(C(F)(F)F)NC(=O)OC(C)(C)C	0
CC(C)=CCC\C(C)=C\CC\C(C)=C\CC1=C(O)C(Cl)=C(C)C(C(O)=O)=C1O	1
NC[C@@H]1O[C@H](O[C@H]2[C@@H](O)[C@H](O[C@@H]3[C@@H](O)[C@H](N)C[C@H](N)[C@H]3O[C@H]3O[C@H](CN)[C@@H](O)[C@H](O)[C@H]3N)O[C@@H]2CN2C=C(CNC(=O)[C@@H]3CCCN3)N=N2)[C@H](N)[C@@H](O)[C@@H]1O	0
c1(\C=N\NC(CNC(=O)c2ccccc2Br)=O)c(cc(cc1[N+](=O)[O-])[N+](=O)[O-])[N+](=O)[O-]	0
COC1=C2N(C3CC3)C3=C(C(=O)NS3)C(=O)C2=CC(F)=C1N1CC[C@H](C1)[C@H](C)N	1
c12c(non1)ncc(c3ccccc3)n2	0
CO[C@H]1\C=C\O[C@@]2(C)OC3=C(C)C(O)=C4C(O)=C(NC(=O)\C(C)=C/C=C/[C@H](C)[C@H](O)[C@@H](C)[C@@H](O)[C@@H](C)[C@H](OC(C)=O)[C@@H]1C)C(CN[C@@H](CC1=CC=CC=C1)C(=O)OCC1=CC=CC=C1)=C(O)C4=C3C2=O	1
C(CCN1C2=C(C=CC=C2)C2=C1C=CC=C2)CN1C=CN=C1	0
COC1=C2N(C3CC3)C3=C(C(=O)NS3)C(=O)C2=CC(F)=C1N1CC[C@H](C1)C(C)NC1CC1	1
c1(\N=C\c(c(O)ccc2[N+](=O)[O-])c2)n(c3ccccc3)ncc1C(OCC)=O	0
CCN1C=C(C(O)=O)C(=O)C2=CC(F)=C(N3CCC(NC)\C(C3)=N\OC)C(F)=C12	1
CC(=O)NCC1OC(OC2C(CC(NC(=O)OC(C)(C)C)C(OC3OC(CNC(=O)OC(C)(C)C)C(O)C(O)C3NC(=O)OC(C)(C)C)C2O)NC(=O)OC(C)(C)C)C(O)C(NC(=O)OC(C)(C)C)C1O	1
COC1=C2N(C=C(C(O)=O)C(=O)C2=CC(F)=C1N1C[C@@H](N)C2(CC2)C1)C1=CC=C(O)C=C1	1
N1(NC(=O)c2ccccc2[N+](=O)[O-])C(=O)c(cc3)c(c(ccc4[N+](=O)[O-])C1=O)c4c3[N+](=O)[O-]	0
CNCC1=CC[C@H](N)[C@@H](O[C@H]2[C@@H](N)C[C@H](N)[C@@H](O)[C@H]2O[C@H]2O[C@H](CO)[C@H](O[C@H]3O[C@H](CN)[C@H](O)[C@H](O)[C@@H]3N)[C@@H]2O)O1	0
CO[C@H]1CCCCCCCCC[C@@H](C)OC(=O)C(CC1=O)SC1=CC=CC=C1	0
CN(C)[C@H]1[C@@H]2C[C@@H]3CC4=C(C(O)=C(NC(=O)CN5CC[C@H](F)C5)C=C4F)C(=O)C3=C(O)[C@]2(O)C(=O)C(C(N)=O)=C1O	1
c12c(cc(cc1[N+](=O)[O-])[N+](=O)[O-])\C(\c3c2ccc(c3)[N+](=O)[O-])=C\OCC	0
N1(CNc(ccc(c2C)C)c2)C(=O)\C(\SC1=S)=C/c3ccc(cc3Cl)Cl	0
CO[C@H]1\C=C\O[C@@]2(C)OC3=C(C)C(O)=C4C(O)=C(NC(=O)\C(C)=C/C=C/[C@H](C)[C@H](O)[C@@H](C)[C@@H](O)[C@@H](C)[C@H](OC(C)=O)[C@@H]1C)C(CN[C@@H](CC1=CC=CC=C1)C(=O)OC)=C(O)C4=C3C2=O	1
c1(Sc2cc(C#N)c(cc2[N+](=O)[O-])C#N)[nH]c(c3n1)cccc3	0
NCC[C@H](OC(=O)NC1CCCCC1)C(=O)N[C@@H]1C[C@H](N)[C@@H](C[C@H]2O[C@H](CN)[C@@H](OC(=O)NC3CCCCC3)[C@H](OC(=O)NC3CCCCC3)[C@H]2OC(=O)NC2CCCCC2)[C@H](OC(=O)NC2CCCCC2)[C@H]1O[C@H]1O[C@H](COC(=O)NC2CCCCC2)[C@@H](OC(=O)NC2CCCCC2)[C@H](N)[C@H]1OC(=O)CC1CCCCC1	1
CN(C)[C@H]1[C@@H]2C[C@@H]3CC4=C(OC(F)(F)F)C5=C(NC[C@@H]6CCN(C)[C@H]56)C(O)=C4C(=O)C3=C(O)[C@]2(O)C(=O)C(C(N)=O)=C1O	1
c1(cc(Br)cc(Br)c1O)C(=O)Nc(cc(Cl)cc2C(=O)c3ccc(cc3)C)c2Cl	0
n(nnc1C(=O)N\N=C\c(c(O)ccc2[N+](=O)[O-])c2)(c1COC)c3nonc3N	0
CCCCCCCC(=O)N[C@@H](CCN)C(=O)N[C@@H]([C@@H](C)O)C(=O)N[C@@H](CCN)C(=O)N[C@H]1CCNC(=O)[C@@H](NC(=O)[C@H](CCN)NC(=O)[C@H](CCN)NC(=O)[C@H](CC(C)C)NC(=O)[C@@H](CC2=CC=C(C=C2)C2=CC=CC=C2)NC(=O)[C@H](CCN)NC1=O)[C@@H](C)O	1
CSC1=CC=C(C=C1)C1CC(=NN1C1=CC=CC=C1)C1=CC=CC(Br)=C1	1
CO[C@@H]1[C@@H](OC(=O)C2=CC=C(C)N2)[C@@H](O)[C@H](OC2=C(C)C3=C(C=C2)C(O)=C(NC(=O)C2=CC=C(O)C(OC)=C2)C(=O)O3)OC1(C)C	0
N1(c2ccc(cc2)O)C(=O)c(cc3)c(c(ccc4[N+](=O)[O-])C1=O)c4c3[N+](=O)[O-]	0
CCCCCCCCCCCCC\C(NCCCN)=C1/C(=O)CN(CCCCCC)C1=O	0
COC1=NC2=C([C@@H](O)[C@H](O)[C@@H]3CC[C@H](CO3)NCC3=NC=C4OCCOC4=C3)C(F)=CC=C2N=C1	1
NCCC(OCC1=CC=CC=C1)C(=O)NC1CC(N)C(CC2OC(CN)C(OCC3=CC=CC=C3)C(OCC3=CC=CC=C3)C2OCC2=CC=CC=C2)C(OCC2=CC=CC=C2)C1OC1OC(COCC2=CC=CC=C2)C(OCC2=CC=CC=C2)C(N)C1OCC1=CC=CC=C1	0
NC[C@H]1O[C@H](O[C@@H]2[C@@H](N)C[C@@H](N)[C@H](O)[C@H]2O)[C@H](N)[C@@H](OCC2=CC3=CC=CC=C3C=C2)[C@@H]1OCC1=CC2=CC=CC=C2C=C1	0
COC1=C(OC)C(Cl)=CC(CO\N=C2/CN(CC2CN)C2=C(F)C=C3C(=O)C(=CN(C4CC4)C3=N2)C(O)=O)=C1	1
COC1=CC(=CC=C1)C1=NN(C(C1)C1=CC=C(SC)C=C1)C1=CC=CC=C1	1
CC(C)=CCOC(=O)\C=C\C(=O)C1=CC=C(C=C1)C(C)(C)C	0
