# Supplementary material for: Data-Driven Derivation of Molecular Substructures That Enhance Drug Activity in Gram-Negative Bacteria
Source: J Med Chem. 2022 Apr 15;65(8):6088–99. doi: 10.1021/acs.jmedchem.1c01984 (PMC9059115; doi:10.1021/acs.jmedchem.1c01984)
Supplement: Supplementary file 4 — jm1c01984_si_004.xlsx [file jm1c01984_si_004.xlsx]

## Sheet: S1A
Functional group	Definition
aniline	[c][NX3;!$(NC=,#[!#1!#6])]
arene	[a]
azaarene	[#7;a]
azaarene oxide	[$(n=[OX1]),$([n+][OX1-])]
benzene ring	c1ccccc1
heteroarene	[!#1!#6;a]
phenol	[H]Oc1ccccc1
alkene	C=C
alkyne	C#C
alkynylide	C#[C-]
allene	C=C=C
carbanion	[#6-]
alkyl azide	[$([C;!$(C=[OX1])][NX2-]-[NX2+]#[NX1]),$([C;!$(C=[OX1])][NX2]=[NX2+]=[NX1-]),$([C;!$(C=[OX1])][NX2]=N#[NX1])]
amidine	[#1,#6]C(=[NX2])[#7]
aminal	[#7][C;!$(C=[!#6])][#7]
amine	[#7X3;!$([#7]C=,#[!#6]);!$([#7]=,#*);!$([#7]S)]
amine, primary	[#6][#7X3H2;!$([#7]C=,#[!#6])]
amine, secondary	[#6][#7X3H;!$([#7]C=,#[!#6])][#6]
amine, tertiary	[#6][#7X3;!$([#7]C=,#[!#6])]([#6])[#6]
ammonium	[#6][NX4+]
azide	[$([#6][NX2-]-[NX2+]#[NX1]),$([#6][NX2]=[NX2+]=[NX1-]),$([#6][NX2]=N#[NX1])]
aziridine	[#6;!$([#6]=,#[!#6])]1[#6;!$([#6]=,#[!#6])]N1
azo	[#6][NX2][NX2][#6]
carbodiimide	[#6][NX2]=C=[NX2]
cyanamide	[#7]C#[NX1]
diazo	[#6]=[NX2]#[NX1]
enamine	C=C[#7;!$([#7]C=,#[!#6])]
guanidine	[#7]C(=N)[#7]
hydrazine	[NX3;$(N([#1,#6;!$([#6]=,#[!#6])])[#1,#6;!$([#6]=,#[!#6])])][NX3;$(N([#1,#6;!$([#6]=,#[!#6])])[#1,#6;!$([#6]=,#[!#6])])]
hydrazone	[#1,#6]C([#1,#6])=[NX2][NX3]
imine	[#1,#6]C([#1,#6])=[NX2;$(N[#1,#6])]
iminyl	C=[NX2]
isonitrile	[#6][N+]#[C-]
ketenimine	C=C=[NX2]
nitrile	[#6]C#[NX1]
acyl azide	[$([OX1]=C([#1,#6])[NX2-]-[NX2+]#[NX1]),$([OX1]=C([#1,#6])[NX2]=[NX2+]=[NX1-]),$([OX1]=C([#1,#6])[NX2]=N#[NX1])]
acyl nitrile	[OX1]=C([#1,#6])C#[NX1]
N-acylcarbamate or urea (mixed imide)	[OX1]=C([#1,#6])[NX3]C(=[OX1])[#7,#8]
alkoxylamine	[NX3;!$(NS)]O[#6;!$(C=,#[!#6])]
amine oxide, tertiary	[$([#6][NX4]([#6])([#6])=[OX1]),$([#6][NX4+]([#6])([#6])[O-])]
azoxy	[$([#6][NX2]=[NX3+]([O-])[#6]),$([#6][NX2]=[NX3](=[OX1])[#6])]
carbamate	[NX3;$(N([#1,#6;!$([#6]=,#[!#6])])[#1,#6;!$([#6]=,#[!#6])])]C(=[OX1])O[#6;!$([#6]=,#[!#6])]
carboxamide	[OX1]=[C;$(C[#7]);!$(C[#7]C=[OX1])][#1,#6]
carboxamide, primary	[OX1]=C([#7X3H2])[#1,#6]
carboxamide, secondary	[OX1]=[C;$(C[#7X3H][#6,#7,#8]);!$(C[#7]C=[OX1])][#1,#6]
carboxamide, tertiary	[OX1]=[C;$(C[#7X3]([#6,#7,#8])[#6,#7,#8]);!$(C[#7]C=[OX1])][#1,#6]
cyanate	[#6]OC#[NX1]
enamide	C=C[NX3]C=[OX1]
hemiaminal	[#7][C;!$(C=[!#6])][OX2H]
hemiaminal ether	[#7][C;!$(C=[!#6])][OX2][!H]
hydroxamic acid	[OX1]=C([#1,#6])[NX3][OX2H]
hydroxylamine	[#7X3;!$([#7]C=,#[!#6]);!$([#7]S)][OX2H]
imidate ester	[#1,#6]C(=[NX2])O[#6]
imide	[C;$(C[#1,#6])](=[OX1])[NX3][C;$(C[#1,#6])]=[OX1]
isocyanate	[#6][NX2]=C=[OX1]
lactam	O=[#6]-1-[#6]~*~[#6;!$([#6]=,#[!#6])]-[#7]-1 |LN:3:1.100|
nitrate ester	[$([#6]O[NX3](=[OX1])=[OX1]),$([#6]O[NX3+](=[OX1])[O-])]
nitrite ester	[#6]O[NX2]=[OX1]
nitro	[$([#6][NX3](=[OX1])=[OX1]),$([#6][NX3+](=[OX1])[O-])]
nitronate ester	[$([#1,#6]C([#1,#6])=[NX3+]([O-])[#8][#1,#6]),$([#1,#6]C([#1,#6])=[NX3+0](=[OX1])[#8][#1,#6])]
nitrone	[#1,#6][$(C([#1,#6])=[NX3+]([O-])[#6]),$(C([#1,#6])=[NX3+0](=[OX1])[#6])][#1,#6]
nitroso	[#6][NX2]=[OX1]
oxime	[#1,#6]C([#1,#6])=[NX2][OX2H]
oxime ether	[#1,#6]C([#1,#6])=[NX2]O[#6]
urea	[NX3;$(N([#1,#6;!$([#6]=,#[!#6])])[#1,#6;!$([#6]=,#[!#6])])]C(=[OX1])[NX3;$(N([#1,#6;!$([#6]=,#[!#6])])[#1,#6;!$([#6]=,#[!#6])])]
urethane	[NX3;$(N([#1,#6;!$([#6]=,#[!#6])])[#1,#6;!$([#6]=,#[!#6])])]C(=[OX1])O[#6;!$([#6]=,#[!#6])]
acetal	[#6;!$([#6]=,#[!#6])]O[C;!$(C=[!#6])]O[#6;!$([#6]=,#[!#6])]
acyl anhydride	[C;$(C[#1,#6])](=[OX1])O[C;$(C[#1,#6])]=[OX1]
O-acylcarbonate or carbamate (mixed anhydride)	[#1,#6]C(=[OX1])OC(=[OX1])[O,N]
aldehyde	[#1,#6][CH](=[OX1])
alkanol	[#6;!$([#6]=,#[!#6])][OX2H]
α,β-unsaturated carbonyl	C=,#CC=[OX1]
carbonate ester	[#6;!$([#6]=,#[!#6])]OC(=[OX1])O[#6;!$([#6]=,#[!#6])]
carbonyl	C=[OX1]
carbonyl hydrate (1,1-diol)	[OX2H][C;!$(C=[!#6])][OX2H]
carboxylic acid	[#1,#6]C(=[OX1])[OX2H]
1,2-diol	[OX2H][#6;!$([#6]=,#[!#6])]~[#6;!$([#6]=,#[!#6])][OX2H]
enol	C=C[OX2H]
enol ester	[#1,#6]C(=[OX1])OC=C
enol ether	[#6;!$([#6]=,#[!#6])]OC=C
epoxide	[#6;!$([#6]=,#[!#6])]1[#6;!$([#6]=,#[!#6])]O1
ester (carboxylate ester)	[#1,#6]C(=[OX1])O[#6;!$([#6]=,#[!#6])]
ether	[#6;!$([#6]=,#[!#6])]O[#6;!$([#6]=,#[!#6])]
hemiacetal	[#6;!$([#6]=,#[!#6])]O[C;!$(C=[!#6])][OX2H]
hydroperoxide	O[OX2H]
ketene	C=C=[OX1]
ketone	[#6]C(=[OX1])[#6]
ketone or aldehyde	[#1,#6]C(=[OX1])[#1,#6]
lactol	[OX2H]-[#6]-1-[#6]~*~[#6;!$([#6]=,#[!#6])]-[#8]-1
lactone	O=[#6]-1-[#6]~*~[#6;!$([#6]=,#[!#6])]-[#8]-1
peroxide	[#6]OO[#6]
pyrocarbonate diester	[C;$(CO[#6;!$(C=[OX1])])](=[OX1])O[C;$(CO[#6;!$(C=[OX1])])]=[OX1]
acyl bromide	[OX1]=C([#1,#6])[BrX1]
acyl chloride	[OX1]=C([#1,#6])[ClX1]
acyl fluoride	[OX1]=C([#1,#6])[FX1]
acyl halide	[OX1]=C([#1,#6])[FX1,ClX1,BrX1,IX1]
acyl iodide	[OX1]=C([#1,#6])[IX1]
alkenyl bromide	C=C[BrX1]
alkenyl chloride	C=C[ClX1]
alkenyl fluoride	C=C[FX1]
alkenyl halide	C=C[FX1,ClX1,BrX1,IX1]
alkenyl iodide	C=C[IX1]
alkyl bromide	[C;!$(C=,#*)][BrX1]
alkyl chloride	[C;!$(C=,#*)][ClX1]
alkyl fluoride	[C;!$(C=,#*)][FX1]
alkyl halide	[C;!$(C=,#*)][FX1,ClX1,BrX1,IX1]
alkyl iodide	[C;!$(C=,#*)][IX1]
aryl bromide	c[BrX1]
aryl chloride	c[ClX1]
aryl fluoride	c[FX1]
aryl halide	c[FX1,ClX1,BrX1,IX1]
aryl iodide	c[IX1]
C(sp3)-leaving group	[CX4][$([ClX1,BrX1,IX1]),$(O[SX4](=[OX1])=[OX1]),$(O[SX4+2]([OX1-])[OX1-])]
leaving group	[#6;!$([#6]#*)][$([ClX1,BrX1,IX1]),$(O[SX4](=[OX1])=[OX1]),$(O[SX4+2]([OX1-])[OX1-])]
phosphate triester	[$([#6]O[PX4](=[OX1])(O[#6])O[#6]),$([#6]O[PX4+]([OX1-])(O[#6])O[#6])]
phosphinate ester	[$([#6][PX4](=[OX1])([#6])O[#6]),$([#6][PX4+]([OX1-])([#6])O[#6])]
phosphine	[#1,#6][PX3]([#1,#6])[#1,#6]
phosphine oxide	[$([#6][PX4](=[OX1])([#6])[#6]),$([#6][PX4+]([OX1-])([#6])[#6])]
phosphine sulfide	[$([#6][PX4](=[SX1])([#6])[#6]),$([#6][PX4+]([SX1-])([#6])[#6])]
phosphinic acid	[$([#6][PX3]([#6])[OX2H]),$([#6][PX4H](=[OX1])[#6]),$([#6][PX4+H]([OX1-])[#6])]
phosphinite ester	[#6][PX3]([#6])O[#6]
phosphinous acid	[$([#6][PX3]([#6])[OX2H]),$([#6][PX4H](=[OX1])[#6]),$([#6][PX4+H]([OX1-])[#6])]
phosphite triester	[#6]O[PX3](O[#6])O[#6]
phosphonate monoester or diester	[$([#6][PX4](=[OX1])(O[#6])[OX2]),$([#6][PX4+]([OX1-])(O[#6])[OX2])]
phosphonic acid or monoester	[$([#6][PX4](=[OX1])([OX2H])[OX2H]),$([#6][PX4+]([OX1-])([OX2H])[OX2H])]
phosphonite monoester or diester	[$([#6][PX3](O[#6])[OX2]),$([#6][PX4H](=[OX1])O[#6]),$([#6][PX4+H]([OX1-])O[#6])]
phosphonium	[PX4+;!$([PX4+][*-])]
phosphonous acid or monoester	[$([#6][PX3]([OX2H])[OX2]),$([#6][PX4H](=[OX1])[OX2]),$([#6][PX4+H]([OX1-])[OX2])]
phosphorane	[#6][PX4](=C)([#6])[#6]
disulfide	[#6][SX2][SX2][#6]
isothiocyanate	[#6][NX2]=C=[SX1]
sulfate diester	[$([SX4](=[OX1])(=[OX1])([OX2][#6;!$([#6]=,#[!#6])])[OX2][#6;!$([#6]=,#[!#6])]),$([SX4+2]([OX1-])([OX1-])([OX2][#6;!$([#6]=,#[!#6])])[OX2][#6;!$([#6]=,#[!#6])])]
sulfenate ester	[#6;!$([#6]=,#[!#6])][SX2][OX2][#6;!$([#6]=,#[!#6])]
sulfenic acid	[#6;!$([#6]=,#[!#6])][SX2][OX2H]
sulfide	[#6;!$(C=,#[!#6])][SX2][#6;!$(C=,#[!#6])]
sulfinamide	[$([SX3](=[OX1])([#6])[#7X3][!S]),$([SX3+]([OX1-])([#6])[#7X3][!S])]
sulfinate ester	[#6;!$([#6]=,#[!#6])][SX2][OX2][#6;!$([#6]=,#[!#6])]
sulfinic acid	[#6;!$([#6]=,#[!#6])][SX2][OX2H]
sulfite diester	[$([SX3](=[OX1])([OX2][#6;!$([#6]=,#[!#6])])[OX2][#6;!$([#6]=,#[!#6])]),$([SX3+]([OX1-])([OX2][#6;!$([#6]=,#[!#6])])[OX2][#6;!$([#6]=,#[!#6])])]
sulfonamide	[$([SX4](=[OX1])(=[OX1])([#6])[#7X3][!S]),$([SX4+2]([OX1-])([OX1-])([#6])[#7X3][!S])]
sulfonate ester	[$([SX4](=[OX1])(=[OX1])([#6])[OX2][#6;!$([#6]=,#[!#6])]),$([SX4+2]([OX1-])([OX1-])([#6])[OX2][#6;!$([#6]=,#[!#6])])]
sulfone	[$([SX4](=[OX1])(=[OX1])([#6])[#6]),$([SX4+2]([OX1-])([OX1-])([#6])[#6])]
sulfonic acid	[$([SX4](=[OX1])(=[OX1])([#6])[OX2H]),$([SX4+2]([OX1-])([OX1-])([#6])[OX2H])]
sulfonium	[SX3+;!$([SX3+][*-])]
sulfoxide	[$([SX3](=[OX1])([#6])[#6]),$([SX3+]([OX1-])([#6])[#6])]
thiocarbonyl	C=[SX1]
thiocarboxamide	[#1,#6]C(=[SX1])[#7]
thiocyanate	[#6][SX2]C#[NX1]
thioester	[#1,#6]C(=[OX1])[SX2][#6;!$([#6]=,#[!#6])]
thiol	[#6;!$(C=,#[!#6])][SX2H]
thiourea	[#7]C(=[SX1])[#7]
xanthate ester	[#6;!$([#6]=,#[!#6])]OC(=[SX1])[SX2][#6;!$([#6]=,#[!#6])]

## Sheet: S1B
Significant (p-val < 0.01) results of t-tests for all 153 structural descriptors, between pre and post transformation.
	p-value	t-statistic
Primary Amine	4.92122e-11	6.60079
Secondary Amine	1.08814e-21	9.65227
Tertiary Amine	7.28026e-32	-11.9031
Nitrile	2.22829e-42	-13.8871
Carboxamide	0.000963	-3.30474
Tertiary Carboxamide	4.21442e-07	-5.07172
α,β-unsaturated carbonyl	0.00021	-3.71219
Carbonyl	1.40794e-08	-5.69021
Ester (Carboxylate Ester)	1.58342e-11	-6.76965
Lactone	1.32879e-08	-5.7002
Aryl Chloride	2.68318e-55	16.0345
Aryl Fluoride	1.21205e-18	8.87937
Aryl Halide	5.26914e-76	19.0595
	3.64591e-67	1.78175

## Sheet: S1C
transform	probability_delta	p-val (t-test)	sem	std	t-stat
[C]([H])([H])([H])[c]1[c]([c]([H])[c]([o]1)[C]#[N])[C:1]>>[C:1][c]1[c]([H])[c]([n]([H])[n]1)[C]2([H])[C]([H])([H])[C]([H])([H])2	0.643605	0.000830073	0.0467626	0.0935252	13.7632
[C]([H])([H])([H])[c]1[c]([c]([H])[c]([o]1)[C]#[N])[C:1](=[O:2])[N:3]([H])>>[c]1([H])[c]([c]([n][n]1([H]))[C]2([H])[C]([H])([H])[C]([H])([H])2)[C:1](=[O:2])[N:3]([H])	0.641676	0.000832103	0.0466609	0.0933218	13.7519
[C]([H])([H])([H])[c]1[c]([c]([H])[c]([o]1)[C]#[N])[C:1]>>[C:1][c]1[c]([H])[c]([c]([H])[n]1([H]))[Cl]	0.636567	3.53e-05	0.031469	0.0703667	20.2284
[C]([H])([H])([H])[c]1[c]([c]([H])[c]([o]1)[C]#[N])[C:1]>>[C:1][c]1[c]([H])[n]([H])[n][c]1[C]2([H])[C]([H])([H])[C]([H])([H])2	0.634991	6.59e-05	0.0367564	0.0821899	17.2756
[c]1([H])[c]([H])[c]([o][c]1[C:1]([H])([H])[N:2]([H]))[C]#[N]>>[C]([H])([H])([H])[c]1[c]([c]([H])[n]([H])[n]1)[C:1]([H])([H])[N:2]([H])	0.596185	1.69e-05	0.0117513	0.0235027	50.7334
[C:1]([H])([H])[c]1[c]([H])[c]([H])[c]([o]1)[C]#[N]>>[C]([H])([H])([H])[c]1[c]([H])[c]([H])[s][c]1[C:1]([H])([H])	0.566701	4.66e-05	0.0300599	0.0672159	18.8524
[C:1]([H])([H])[c]1[c]([H])[c]([H])[c]([o]1)[C]#[N]>>[C]([H])([H])([H])[c]1[c]([c]([H])[n]([H])[n]1)[C:1]([H])([H])	0.560116	2.92e-07	0.0227022	0.0600644	24.6723
[c:1]1([H])[c:2]([H])[c:3]([H])[c:4]([c:5][c:6]1([H]))[C]#[N]>>[C]([H])([H])([H])[O][c:1]1[c:2]([H])[c:3]([H])[c:4]([c:5][c:6]1([H]))[Cl]	0.541677	1.91e-05	0.0229335	0.051281	23.6194
[C:1]([H])([H])[c]1[c]([H])[c]([H])[c]([o]1)[C]#[N]>>[C:1]([H])([H])[c]1[c]([H])[c]([H])[c]([H])[s]1	0.533932	0.00157954	0.0482367	0.0964735	11.069
[c]1([H])[c]([H])[c]([o][c]1[C:1]([H])([H])[N:2]([H]))[C]#[N]>>[C]([H])([H])([H])[c]1[c]([H])[c]([H])[c]([s]1)[C:1]([H])([H])[N:2]([H])	0.533081	0.000492864	0.0515327	0.115231	10.3445
[C:1]([H])([H])[c:2]1[c:3]([H])[c:4]([H])[c:5]([H])[c:6]([H])[c:7]1[C]#[N]>>[C]([H])([H])([H])[O][c:3]1[c:4]([H])[c:5]([c:6]([H])[c:7]([H])[c:2]1[C:1]([H])([H]))[Cl]	0.531427	0.00032406	0.0281374	0.0562747	18.8869
[C]1([H])([H])[C]([H])([H])[O][C](=[O])[C]1([H])[N:1]>>[C]([H])([H])([H])[c]1[c]([c]([H])[n]([H])[n]1)[C]([H])([H])[N:1]	0.529662	1.05e-05	0.0394151	0.104282	13.4381
[C:1]([H])([H])[c]1[c]([H])[c]([H])[c]([o]1)[C]#[N]>>[C:1]([H])([H])[c]1[c]([H])[c]([H])[s][c]([H])1	0.526604	3.22e-06	0.0396607	0.112177	13.2777
[C:1]([H])([H])[c]1[c]([H])[c]([H])[c]([o]1)[C]#[N]>>[C]([H])([H])([H])[c]1[c]([H])[c]([H])[c]([s]1)[C:1]([H])([H])	0.521441	7.25e-05	0.0436566	0.106936	11.9442
[C:1]([H])([H])([H])[N:2]([C:3]([H])([H])[C:4])[C]1([H])[C]([H])([H])[C]([H])([H])[O][C]1=[O]>>[C]([H])([H])([H])[c]1[c]([c]([H])[n]([H])[n]1)[C]([H])([H])[N:2]([C:1]([H])([H])([H]))[C:3]([H])([H])[C:4]	0.516585	7.88e-05	0.0439949	0.107765	11.7419
[C:1][C:2]([H])([H])[N:3]([H])[C:4]([H])([H])[c]1[c]([H])[c]([H])[c]([o]1)[C]#[N]>>[C:1][C:2]([H])([H])[N:3]([H])[C:4]([H])([H])[c]1[c]([H])[c]([H])[s][c]([H])1	0.516409	0.000636847	0.0533376	0.119266	9.68191
[c]1([H])[c]([H])[c]([o][c]1[C:1]([H])([H])[N:2]([H]))[C]#[N]>>[c]1([H])[c]([H])[s][c]([H])[c]1[C:1]([H])([H])[N:2]([H])	0.515243	2.3e-05	0.0438769	0.116087	11.7429
[C:1]([H])([H])[C]([H])([C]([H])([H])[C]([H])([H])[C]#[N])[C]#[N]>>[C:1]([H])([H])[c]1[n]([H])[c](=[O])[n]([H])[n]1	0.51516	0.00191721	0.0710148	0.158794	7.25426
[H:1][C@:2]([C:3]([H])([H]))([C:4]([H])([H])[N:5]([C:6]([H])([H])([H]))[C]1([H])[C]([H])([H])[C]([H])([H])[O][C]1=[O])[N:7]>>[H:1][C@:2]([C:3]([H])([H]))([C:4]([H])([H])[N:5]([C:6]([H])([H])([H]))[C]([H])([H])[c]1[c]([H])[n]([H])[n][c]1[C]([H])([H])([H]))[N:7]	0.512156	0.000670524	0.0536089	0.119873	9.55357
[C:1][C]([H])([H])[C]1=[C]([H])[C]([H])([H])[C]([H])([H])[C]([H])([H])[C]([H])([H])1>>[C]([H])([H])([H])[O][c]1[c]([H])[c]([H])[s][c]1[C:1]	0.512151	0.000580383	0.0329834	0.0659667	15.5276
[C]([H])([H])([H])[C]([H])([H])[C]([H])([H])[O][C]([H])([H])[C:1]>>[C]([H])([H])([H])[c]1[c]([H])[s][c]([H])[c]1[C:1]	0.50496	0.000772339	0.0358073	0.0716146	14.1022
[c]1([H])[c]([H])[c]([o][c]1[C:1]([H])([H])[N:2])[C]#[N]>>[c]1([H])[c]([H])[n]([H])[n][c]1[C:1]([H])([H])[N:2]	0.500844	0.000417068	0.0288627	0.0577254	17.3526
[C:1][c]1[c]([H])[c]([H])[c]([H])[o]1>>[C:1][c]1[c]([H])[c]([c]([H])[n]1([H]))[Cl]	0.498051	0.000805178	0.0546682	0.122242	9.11044
[C:1]([H])([H])[N:2]([H])[C:3]([H])([H])[c]1[c]([H])[c]([H])[c]([o]1)[C]#[N]>>[C:1]([H])([H])[N:2]([H])[C:3]([H])([H])[c]1[c]([H])[c]([H])[s][c]([H])1	0.497496	0.00013659	0.0474797	0.116301	10.4781
[C]([H])([H])([H])[C]([H])([H])[C]([H])([H])[O][C]([H])([H])[C:1]>>[C:1][c]1[c]([H])[c]([H])[s][c]([H])1	0.496996	0.000892482	0.0370052	0.0740103	13.4304
[C]1([H])([H])[C]([H])([H])[O][C](=[O])[C]1([H])[N:1]>>[c]1([H])[c]([H])[n]([H])[n][c]1[C]([H])([H])[N:1]	0.495409	1.82e-05	0.0207467	0.0463909	23.879
[c:1]1([H])[c:2]([H])[c:3][c:4]([H])[c]([c:5]1([H]))[C]#[N]>>[c:2]1([H])[c:3][c:4]([H])[n][c:5]([H])[c:1]1[F]	0.493836	2.04e-05	0.0318852	0.0781024	15.488
[C:1]([H])([H])[C]([H])([H])[C]1([H])[C]([H])([H])[C]([H])([H])[O][C]1=[O]>>[C]([H])([H])([H])[c]1[c]([H])[c]([H])[c]([c]([n]1)[C:1]([H])([H]))[O]([H])	0.49366	0.00280406	0.0542486	0.108497	9.09996
[H:1][C@:2]([C:3]([H])([H]))([C:4]([H])([H])[N:5]([C:6]([H])([H])([H]))[C]1([H])[C]([H])([H])[C]([H])([H])[O][C]1=[O])[N:7]>>[H:1][C@:2]([C:3]([H])([H]))([C:4]([H])([H])[N:5]([C:6]([H])([H])([H]))[C]([H])([H])[c]1[c]([H])[c]([H])[n]([H])[n]1)[N:7]	0.483746	0.000210147	0.0221509	0.0443017	21.8387
[C:1]([H])([H])[c]1[c]([H])[c]([H])[c]([o]1)[C]#[N]>>[C:1]([H])([H])[c]1[n]([H])[c](=[O])[n]([H])[n]1	0.483662	0.000528531	0.0301829	0.0603657	16.0244
[C]1([H])([H])[C]([H])([H])[O][C](=[O])[C]1([H])[C]([H])([H])[C:1]([H])([H])[N:2]>>[c]1([H])[c]([H])[c]([n][c]([H])[c]1[Cl])[C:1]([H])([H])[N:2]	0.483464	0.000348531	0.0427527	0.095598	11.3084
[C]1([H])([H])[C]([H])([H])[O][C](=[O])[C]1([H])[C]([H])([H])[C:1]([H])([H])[N:2]>>[C]([H])([H])([H])[c]1[c]([c]([H])[n]([H])[n]1)[C:1]([H])([H])[N:2]	0.482751	8.83e-06	0.0263023	0.0644272	18.354
[C]([H])([H])([H])[C]#[C][C:1](=[O:2])[N:3]([H])[C:4]([H])([H])>>[C]([H])([H])([H])[N]([C]([H])([H])([H]))[C]([H])([H])/[C]([H])=[C]([H])/[C:1](=[O:2])[N:3]([H])[C:4]([H])([H])	0.479263	0.000623032	0.0629874	0.154287	7.60887
[C:1]([H])([H])[c]1[c]([H])[c]([H])[c]([H])[c]([c]([H])1)[C]#[N]>>[C]([H])([H])([H])[c]1[c]([H])[c]([H])[c]([c]([n]1)[C:1]([H])([H]))[O]([H])	0.477976	0.000185821	0.0359917	0.0804799	13.2802
[C:1]([H])([H])[c]1[c]([H])[c]([H])[c]([o]1)[C]#[N]>>[C:1]([H])([H])[c]1[c]([H])[c]([H])[n]([H])[n]1	0.477786	2.37e-07	0.0299267	0.0897802	15.9652
[C]1([H])([H])[C]([H])([H])[O][C](=[O])[C]1([H])[N:1]>>[C]([H])([H])([c]1[n]([H])[c](=[O])[n]([H])[n]1)[N:1]	0.473676	5.53e-09	0.0260963	0.0865517	18.1511
[H:1][C@:2]([C:3]([H])([H]))([C:4]([H])([H])[N:5]([C:6]([H])([H])([H]))[C]1([H])[C]([H])([H])[C]([H])([H])[O][C]1=[O])[N:7]>>[H:1][C@:2]([C:3]([H])([H]))([C:4]([H])([H])[N:5]([C:6]([H])([H])([H]))[C]([H])([H])[c]1[n]([H])[c](=[O])[n]([H])[n]1)[N:7]	0.468104	4.64e-08	0.0281852	0.0891295	16.6081
[C:1]([H])([H])([H])[N:2]([C:3]([H])([H])[C:4])[C:5]([H])([H])[C]([H])([H])[C]1([H])[C]([H])([H])[C]([H])([H])[O][C]1=[O]>>[C]([H])([H])([H])[c]1[c]([c]([H])[n]([H])[n]1)[C:5]([H])([H])[N:2]([C:1]([H])([H])([H]))[C:3]([H])([H])[C:4]	0.465245	0.00114733	0.0377122	0.0754243	12.3368
[C]([H])([H])([H])[c]1[c]([H])[c]([H])[o][c]1[C:1](=[O:2])[N:3]>>[C]([H])([H])([H])[c]1[c]([c]([H])[n][n]1([H]))[C:1](=[O:2])[N:3]	0.46496	0.00193923	0.0450432	0.0900864	10.3225
[c:1]1([H])[c:2]([H])[c:3]([c:4]([H])[c:5]([H])[c]1[C]#[N])[C:6](=[O:7])[N:8]([H])>>[c:2]1([H])[c:1]([H])[n][c:5]([H])[c:4]([c:3]1[C:6](=[O:7])[N:8]([H]))[Cl]	0.46477	4.37e-05	0.0125853	0.0251706	36.9296
[C:1][C]([H])([H])[C]([H])([H])[c]1[c]([H])[c]([H])[c]([H])[o]1>>[C]([H])([H])([H])[O][c]1[c]([H])[c]([H])[s][c]1[C:1]	0.464419	7.92e-05	0.0281648	0.0629785	16.4893
[C:1]([H])([H])[c]1[c]([H])[c]([H])[c]([c]([H])[c]([H])1)[C]#[N]>>[C]([H])([H])([H])[c]1[c]([H])[c]([H])[c]([c]([n]1)[C:1]([H])([H]))[O]([H])	0.462754	0.00242001	0.0483506	0.0967012	9.57079
[C:1][c]1[c]([H])[c]([H])[c]([c]([H])[c]([H])1)[C]#[N]>>[C:1][c]1[c]([H])[c]([c]([H])[n]1([H]))[Cl]	0.459514	7.71e-05	0.0389556	0.0954213	11.7959
[c]1([H])[c]([H])[c]([o][c]1[C:1]([H])([H])[N:2]([H]))[C]#[N]>>[c]1([H])[c]([H])[n]([H])[n][c]1[C:1]([H])([H])[N:2]([H])	0.459339	0.000799631	0.0503285	0.112538	9.12683
[H:1][C@:2]([C:3]([H])([H]))([C:4])[N:5]([H])[C](=[O:6])[c]1[c]([H])[c:7]([H])[c]([c]([H])[n]1)[C]#[N]>>[H:1][C@:2]([C:3]([H])([H]))([C:4])[N:5]([H])[C](=[O:6])[c]1[c:7]([H])[c]([c]([H])[n]1([H]))[Cl]	0.458519	1.5e-05	0.0086866	0.0173732	52.7846
[C:1][C]([H])([H])[C]([H])([H])[c]1[c]([H])[c]([H])[c]([H])[o]1>>[C:1][c]1[c]([H])[c]([c]([H])[n]1([H]))[Cl]	0.456182	3.94e-05	0.0231883	0.0518507	19.6729
[C]([H])([H])([H])[C]1=[C]([C]([H])([H])[C]([H])([H])[C]([H])([H])[O]1)[C:1]>>[C]([H])([H])([H])[O][c]1[c]([H])[c]([H])[s][c]1[C:1]	0.452686	0.00021267	0.0208117	0.0416234	21.7515
[C:1][c]1[c]([H])[c]([H])[c]([H])[c]([c]([H])1)[C]#[N]>>[C:1][c]1[c]([H])[c]([c]([H])[n]1([H]))[Cl]	0.452169	0.000488837	0.0564212	0.138203	8.01416
[C:1]([H])([H])[C]([H])([H])[C]1([H])[C]([H])([H])[C]([H])([H])[O][C]1=[O]>>[C]([H])([H])([H])[c]1[c]([c]([H])[n]([H])[n]1)[C:1]([H])([H])	0.44913	3.11e-05	0.0403054	0.106638	11.1432
[C:1]([H])([H])[C]([H])([H])[C]1([H])[C]([H])([H])[C]([H])([H])[O][C]1=[O]>>[C:1]([H])([H])[c]1[c]([H])[c]([H])[c]([c]([H])[n]1)[Cl]	0.447187	0.000300879	0.0503448	0.123319	8.88249
[C]1([H])([H])[C]([H])([H])[O][C](=[O])[C]1([H])[C]([H])([H])[C:1]([H])([H])[N:2]>>[c]1([H])[c]([H])[n]([H])[n][c]1[C:1]([H])([H])[N:2]	0.447044	5.37e-05	0.0351845	0.0861841	12.7057
[C]([H])([H])([H])[C]#[C][C:1]>>[C]([H])([H])([H])[N]([C]([H])([H])([H]))[C]([H])([H])/[C]([H])=[C]([H])/[C:1]	0.445261	4.16e-11	0.0285065	0.117535	15.6196
[C]([H])([H])([H])[C]1=[C]([C]([H])([H])[C]([H])([H])[C]([H])([H])[O]1)[C:1](=[O:2])[N:3]([H])[C:4]>>[C:4][N:3]([H])[C:1](=[O:2])[c]1[c]([H])[c]([c]([H])[n]1([H]))[Cl]	0.445154	4.43e-05	0.0121086	0.0242173	36.7634
[C]([H])([H])([H])[c:1]1[c:2][c:3]([H])[c:4]([o:5]1)[C]#[N]>>[c:3]1([H])[c:4]([H])[o:5][c:1]([c:2]1)[C]2([H])[C]([H])([H])[C]([H])([H])2	0.441865	0.00166752	0.0406616	0.0813231	10.8669
[C:1][c]1[c]([H])[c]([H])[c]([H])[c]([c]([H])1)[C]#[N]>>[C]([H])([H])([H])[c]1[c]([H])[s][c]([H])[c]1[C:1]	0.441314	0.00516394	0.0598784	0.119757	7.37016
[C:1][C]([H])([H])[N]1[C]([H])([H])[S][C]([H])([H])[C]1=[O]>>[C:1][c]1[c]([H])[c]([H])[s][c]([H])1	0.439726	0.000272757	0.0219742	0.0439485	20.011
[C]([H])([H])([H])[C]1=[C]([C]([H])([H])[C]([H])([H])[C]([H])([H])[O]1)[C:1]>>[C:1][c]1[c]([H])[c]([c]([H])[n]1([H]))[Cl]	0.438326	2.93e-06	0.0116017	0.0259421	37.7813
[C:1]([H])([H])[c:2]1[c:3]([H])[c:4]([c:5]([H])[c:6]([H])[c:7]1[C]#[N])[F]>>[C]([H])([H])([H])[O][c:4]1[c:5]([H])[c:6]([H])[c:7]([c:2]([c:3]1([H]))[C:1]([H])([H]))[Cl]	0.435853	8.52e-05	0.0377254	0.092408	11.5533
[C]1([H])([H])[C]([H])([H])[O][C](=[O])[C]1([H])[N:1]>>[c]1([H])[c]([n][n][s]1)[C]([H])([H])[N:1]	0.435476	5.5e-06	0.0355182	0.100461	12.2606
[C]([H])([H])([H])[C]#[C][C:1](=[O:2])[N:3]([H])>>[C]([H])([H])([H])[N]([C]([H])([H])([H]))[C]([H])([H])/[C]([H])=[C]([H])/[C:1](=[O:2])[N:3]([H])	0.43517	1.49e-09	0.0314721	0.121891	13.8272
[C]([H])([H])([H])[c]1[c]([H])[c]([o][c]1[C:1])[C]([H])([H])([H])>>[C:1][c]1[c]([H])[c]([c]([H])[n]1([H]))[Cl]	0.434299	6.09e-06	0.0219456	0.0537555	19.7898
[H:1][C@:2]([C:3]([H])([H]))([C:4])[N:5]([H])[C:6](=[O:7])[C]1=[C]([H])[C]([H])([H])[C]([H])([H])[C]([H])([H])[C]([H])([H])[C]([H])([H])1>>[H:1][C@:2]([C:3]([H])([H]))([C:4])[N:5]([H])[C:6](=[O:7])[c]1[c]([c]([H])[c]([H])[s]1)[O][C]([H])([H])([H])	0.433554	0.000113715	0.016164	0.032328	26.8222
[C]([H])([H])([H])[c]1[c]([H])[c]([H])[o][c]1[C:1]>>[C]([H])([H])([H])[c]1[c]([c]([H])[n][n]1([H]))[C:1]	0.432783	0.000802483	0.0474627	0.10613	9.11838
[C:1]([H])([H])([H])[N:2]([C:3]([H])([H])[C:4])[C:5]([H])([H])[C]([H])([H])[C]1([H])[C]([H])([H])[C]([H])([H])[O][C]1=[O]>>[C:1]([H])([H])([H])[N:2]([C:3]([H])([H])[C:4])[C:5]([H])([H])[c]1[c]([H])[c]([H])[n]([H])[n]1	0.432535	0.000385721	0.0392574	0.0877823	11.0179
[C:1]([H])([H])[N:2]([H])[C:3](=[O:4])[c]1[c]([H])[c]([H])[c]([H])[c]([c]([H])1)[C]#[N]>>[C:1]([H])([H])[N:2]([H])[C:3](=[O:4])[c]1[c]([H])[c]([c]([H])[n]1([H]))[Cl]	0.431578	0.00257023	0.0643356	0.143859	6.70823
[C:1][C:2]([H])([H])[N:3]([H])[C:4](=[O:5])[c]1[c]([H])[c]([H])[c]([c]([H])[c]([H])1)[C]#[N]>>[C:1][C:2]([H])([H])[N:3]([H])[C:4](=[O:5])[c]1[c]([H])[c]([c]([H])[n]1([H]))[Cl]	0.43147	0.00392503	0.0532323	0.106465	8.10543
[C:1]([H])([H])[C]([H])([H])[C]([H])([H])[n]1[c]([H])[c]([H])[n][c]([H])1>>[C:1]([H])([H])[c]1[c]([H])[c]([H])[s][c]([H])1	0.431054	0.000382751	0.0390455	0.0873084	11.0398
[C]([H])([H])([H])[c]1[c]([H])[c]([H])[c]([o]1)[C:1]>>[C:1][c]1[c]([H])[c]([c]([H])[n]1([H]))[Cl]	0.431039	0.00039464	0.024383	0.048766	17.6779
[C]([H])([H])([H])[C]([H])([H])[c]1[c]([H])[c]([H])[c]([o]1)[C:1]>>[C]([H])([H])([H])[c]1[c]([H])[s][c]([H])[c]1[C:1]	0.42871	0.00279822	0.0653846	0.146204	6.55675
[C:1][c:2]1[c:3]([H])[c:4]([H])[c]([c:5]([H])[c:6]1([H]))[C]#[N]>>[C:1][c:2]1[c:3]([H])[c:4]([H])[n][c:5]([H])[c:6]1[Cl]	0.428183	0.000348499	0.0378633	0.084665	11.3087
[C:1][C]([H])([H])[C]1=[C]([H])[C]([H])([H])[C]([H])([H])[C]([H])([H])[C]([H])([H])1>>[C:1][c]1[c]([H])[c]([H])[n][c]([H])[c]1[Cl]	0.426083	0.000369277	0.0235709	0.0471418	18.0767
[c:1]1([H])[c]([H])[c]([n][c]([H])[c]1[C]#[N])[C](=[O:2])[N:3]([H])>>[c:1]1([H])[c]([c]([H])[n]([H])[c]1[C](=[O:2])[N:3]([H]))[Cl]	0.425453	1.85e-06	0.0235422	0.0622868	18.0719
[H:1][C@:2]([C:3]([H])([H]))([C:4])[N:5]([H])[C:6](=[O:7])[C]1=[C]([H])[C]([H])([H])[C]([H])([H])[C]([H])([H])[C]([H])([H])[C]([H])([H])1>>[H:1][C@:2]([C:3]([H])([H]))([C:4])[N:5]([H])[C:6](=[O:7])[c]1[c]([H])[c]([c]([H])[n]1([H]))[Cl]	0.425419	4.46e-07	0.0126995	0.0311074	33.4988
[C]1([H])([H])[C]([H])([H])[O][C](=[O])[C]1([H])[C]([H])([H])[C:1]([H])([H])[N:2]>>[C]([H])([H])([H])[O][c]1[c]([H])[c]([H])[c]([c]([H])[n]1)[C:1]([H])([H])[N:2]	0.424076	0.000272827	0.021194	0.0423881	20.0092
[C]([H])([H])([H])[c]1[c]([H])[c]([H])[o][c]1[C:1]>>[C:1][c]1[c]([H])[n]([H])[n][c]1[C]2([H])[C]([H])([H])[C]([H])([H])2	0.423423	0.00476981	0.0558874	0.111775	7.57636
[C:1][C:2]([H])([H])[N:3]([H])[C:4]([H])([H])[c]1[c]([H])[c]([H])[c]([o]1)[C]#[N]>>[C:1][C:2]([H])([H])[N:3]([H])[C:4]([H])([H])[c]1[c]([H])[c]([H])[n]([H])[n]1	0.42298	0.00253872	0.044925	0.08985	9.41524
[C:1][c]1[c]([H])[c]([H])[c]([H])[o]1>>[C:1][c]1[c]([H])[c]([H])[s][c]([H])1	0.421062	0.00147123	0.0541154	0.121006	7.78081
[C:1]([H])([H])[C]([H])([H])[C]1([H])[C]([H])([H])[C]([H])([H])[O][C]1=[O]>>[C:1]([H])([H])[c]1[c]([H])[c]([H])[n]([H])[n]1	0.420525	4.25e-05	0.0398433	0.105416	10.5545
[C:1][c]1[c]([H])[c]([H])[c]([H])[c]([c]([H])1)[C]#[N]>>[C:1][c]1[c]([H])[c]([H])[s][c]([H])1	0.420516	0.00464795	0.0550074	0.110015	7.64471
[C:1][C]([H])([H])[C]1=[C]([H])[C]([H])([H])[C]([H])([H])[C]([H])([H])[C]([H])([H])1>>[C:1][c]1[c]([H])[c]([H])[s][c]([H])1	0.419717	1.97e-05	0.0348039	0.0920824	12.0595
[C]1([H])([H])[C]([H])([H])[O][C](=[O])[C]1([H])[C]([H])([H])[C:1]([H])([H])[N:2]>>[C:1]([H])([H])([c]1[n]([H])[c](=[O])[n]([H])[n]1)[N:2]	0.418467	1.34e-07	0.0243501	0.0730502	17.1855
[C]([H])([H])([H])[c]1[c]([H])[c]([o][c]1[C:1](=[O:2])[N:3]([H]))[C]([H])([H])([H])>>[c]1([H])[c]([c]([H])[n]([H])[c]1[C:1](=[O:2])[N:3]([H]))[Cl]	0.417553	0.000614704	0.0274164	0.0548328	15.2301
[C:1][C]([H])([H])[N]1[C]([H])([H])[S][C]([H])([H])[C]1=[O]>>[C:1][c]1[c]([H])[c]([c]([H])[n]1([H]))[Cl]	0.416284	6.24e-05	0.0237728	0.0531576	17.511
[C:1][C]([H])([H])[C]1=[C]([H])[C]([H])([H])[C]([H])([H])[C]([H])([H])[C]([H])([H])1>>[C:1][c]1[c]([H])[c]([c]([H])[n]1([H]))[Cl]	0.415705	4.15e-09	0.0251873	0.0872515	16.5045
[C]([H])([H])([H])[n]1[c]([H])[c]([c]([H])[c]1[C:1])[C]#[N]>>[C:1][c]1[c]([H])[c]([c]([H])[n]1([H]))[Cl]	0.415425	0.000870014	0.0306664	0.0613328	13.5466
[H:1][C@:2]([C:3]([H])([H]))([C:4]([H])([H])[N:5]([C:6]([H])([H])([H]))[C]1([H])[C]([H])([H])[C]([H])([H])[O][C]1=[O])[N:7]>>[H:1][C@:2]([C:3]([H])([H]))([C:4]([H])([H])[N:5]([C:6]([H])([H])([H]))[C]([H])([H])[c]1[c]([H])[s][n][n]1)[N:7]	0.415417	1.78e-05	0.0338464	0.0895493	12.2736
[C:1][C]([H])([H])[N]1[C]([H])([H])[S][C]([H])([H])[C]1=[O]>>[C]([H])([H])([H])[O][c]1[c]([H])[c]([H])[s][c]1[C:1]	0.414797	0.000180447	0.0310017	0.069322	13.3798
[C:1][C]([H])([H])[C]([H])([H])[c]1[c]([H])[c]([H])[o][c]([H])1>>[C]([H])([H])([H])[O][c]1[c]([H])[c]([H])[s][c]1[C:1]	0.412722	0.000111972	0.0273239	0.0610982	15.1048
[C:1][C]1=[C]([H])[C]([H])([H])[C]([H])([H])[C]([H])([H])[C]([H])([H])[C]([H])([H])1>>[C]([H])([H])([H])[O][c]1[c]([H])[c]([H])[s][c]1[C:1]	0.412415	7.38e-05	0.0245693	0.0549387	16.7857
[c:1]1([H])[c:2]([H])[c:3]([c:4]([n:5][c:6]1([H]))[N:7])[C]#[N]>>[c:2]1([H])[c:1]([c:6]([H])[n:5][c:4]([c:3]1[F])[N:7])[Cl]	0.411815	0.00127685	0.0346129	0.0692257	11.8977
[C]1([H])([H])[C]([H])([H])[C]([H])([H])[C](=[C]([H])[C]1([H])([H]))[C]([H])([H])[C:1](=[O:2])[N:3]>>[C]([H])([H])([H])[c]1[c]([H])[s][c]([H])[c]1[C:1](=[O:2])[N:3]	0.410289	0.00358712	0.0490708	0.0981415	8.36117
[C]1([H])([H])[C]([H])([H])[C]([H])([H])[C](=[C]([H])[C]1([H])([H]))[C]([H])([H])[C:1](=[O:2])[N:3]([H])>>[c]1([H])[c]([c]([H])[n]([H])[c]1[C:1](=[O:2])[N:3]([H]))[Cl]	0.40867	6.95e-07	0.0294056	0.0882167	13.8977
[C:1][C]([H])([H])[C]([H])([H])[c]1[c]([H])[c]([H])[c]([H])[o]1>>[C]([H])([H])([H])[c]1[c]([H])[s][c]([H])[c]1[C:1]	0.408634	1.59e-06	0.0277406	0.0784622	14.7305
[C:1][N:2]([H])[C:3](=[O:4])[C]1=[C]([H])[C]([H])([H])[C]([H])([H])[C]([H])([H])[C]([H])([H])[C]([H])([H])1>>[C]([H])([H])([H])[c]1[c]([H])[s][c]([H])[c]1[C:3](=[O:4])[N:2]([H])[C:1]	0.40853	8.39e-06	0.0220286	0.0539587	18.5455
[C:1]([H])([H])([H])[N:2]([C:3]([H])([H]))[C:4]([H])([H])[C]([H])([H])[C]1([H])[C]([H])([H])[C]([H])([H])[O][C]1=[O]>>[C:1]([H])([H])([H])[N:2]([C:3]([H])([H]))[C:4]([H])([H])[c]1[n]([H])[c](=[O])[n]([H])[n]1	0.408204	7.96e-07	0.0250384	0.0708192	16.3031
[C:1][c]1[c]([H])[c]([H])[c]([c]([H])[c]([H])1)[C]#[N]>>[C:1][c]1[c]([H])[c]([H])[s][c]([H])1	0.408038	0.000894213	0.0460273	0.10292	8.86513
[C]([H])([H])([H])[c]1[c]([H])[c]([H])[o][c]1[C:1](=[O:2])[N:3]([H])>>[c]1([H])[c]([c]([H])[n]([H])[c]1[C:1](=[O:2])[N:3]([H]))[Cl]	0.40739	0.000698152	0.0279213	0.0558426	14.5907
[C]([H])([H])([H])[c]1[c]([H])[c]([H])[o][c]1[C:1]>>[C:1][c]1[c]([H])[c]([c]([H])[n]1([H]))[Cl]	0.407249	7.58e-07	0.0248032	0.0701542	16.4192
[C]([H])([H])([H])[c]1[c]([H])[c]([H])[o][c]1[C:1](=[O:2])[N:3]>>[c]1([H])[c]([c]([H])[n]([H])[c]1[C:1](=[O:2])[N:3])[Cl]	0.407108	0.00298945	0.045731	0.0914621	8.90222
[C:1][C]([H])([H])[C]1=[C]([H])[C]([H])([H])[C]([H])([H])[C]([H])([H])[C]([H])([H])1>>[C]([H])([H])([H])[c]1[c]([H])[s][c]([H])[c]1[C:1]	0.406418	1.95e-10	0.023149	0.0866155	17.5566
[C]1([H])([H])[C]([H])([H])[C]([H])([H])[C](=[C]([H])[C]1([H])([H]))[C]([H])([H])[C:1](=[O:2])[N:3]([H])>>[C]([H])([H])([H])[c]1[c]([H])[s][c]([H])[c]1[C:1](=[O:2])[N:3]([H])	0.404869	1.37e-07	0.0275983	0.0872734	14.6701
[C]([H])([H])([H])[C]#[C][C:1](=[O:2])[N:3]([H])[C:4]>>[C]([H])([H])([H])[N]([C]([H])([H])([H]))[C]([H])([H])/[C]([H])=[C]([H])/[C:1](=[O:2])[N:3]([H])[C:4]	0.403525	0.000146903	0.0390985	0.0957713	10.3207
[C:1]([H])([H])[C]([H])([H])[C]1([H])[C]([H])([H])[C]([H])([H])[O][C]1=[O]>>[C:1]([H])([H])[c]1[n]([H])[c](=[O])[n]([H])[n]1	0.402338	1.23e-07	0.027101	0.085701	14.8459
[C]1([H])([H])[C]([H])([H])[O][C](=[O])[C]1([H])[N:1]>>[c]1([H])[c]([H])[c]([s][c]1([H]))[C]([H])([H])[C]([H])([H])[N:1]	0.400766	0.00370398	0.0484646	0.0969292	8.26925
[C:1][c]1[c]([H])[c]([H])[c]([H])[o]1>>[C]([H])([H])([H])[c]1[c]([H])[s][c]([H])[c]1[C:1]	0.400561	0.0020481	0.0561957	0.125657	7.12795
[C:1]([H])([H])[C]([H])([H])[C]1([H])[C]([H])([H])[C]([H])([H])[O][C]1=[O]>>[C]([H])([H])([H])[O][c]1[c]([H])[c]([H])[c]([c]([H])[n]1)[C:1]([H])([H])	0.400541	8.83e-05	0.0349229	0.0855433	11.4693
[C]([H])([H])([H])[C]1=[C]([C]([H])([H])[C]([H])([H])[C]([H])([H])[O]1)[C:1]>>[C]([H])([H])([H])[c]1[c]([H])[s][c]([H])[c]1[C:1]	0.399692	1.16e-05	0.023026	0.0564019	17.3583
[C:1][c]1[c]([H])[c]([H])[o][c]([H])1>>[C]([H])([H])([H])[O][c]1[c]([H])[c]([H])[s][c]1[C:1]	0.398491	6.46e-05	0.0229508	0.0513195	17.3629
[C]([H])([H])([H])[C]1=[C]([C]([H])([H])[C]([H])([H])[C]([H])([H])[O]1)[C:1](=[O:2])[N:3]([H])[C:4]>>[C]([H])([H])([H])[c]1[c]([H])[s][c]([H])[c]1[C:1](=[O:2])[N:3]([H])[C:4]	0.398391	0.000144833	0.0281559	0.0629585	14.1495
[C:1][C]1=[C]([H])[C]([H])([H])[C]([H])([H])[C]([H])([H])[C]([H])([H])[C]([H])([H])1>>[C:1][c]1[c]([H])[c]([c]([H])[n]1([H]))[Cl]	0.392456	2.47e-08	0.018413	0.0552391	21.3141
[C:1]([H])([H])([H])[N:2]([C:3]([H])([H])[C:4])[C:5]([H])([H])[C]([H])([H])[C]1([H])[C]([H])([H])[C]([H])([H])[O][C]1=[O]>>[C:1]([H])([H])([H])[N:2]([C:3]([H])([H])[C:4])[C:5]([H])([H])[c]1[n]([H])[n][c]([n]1)[C]2([H])[C]([H])([H])[C]([H])([H])2	0.391388	0.000118416	0.014791	0.0295819	26.4613
[C:1]([H])([H])[C:2]([H])([H])[C:3]([H])([H])>>[C:1]([H])([H])[C:2]([H])([C:3]([H])([H]))[C]([H])([H])[O]([H])	0.391354	5.93e-05	0.0117392	0.0234784	33.3374
[C:1][C]([H])([H])[C]([H])([H])[c]1[c]([H])[c]([H])[o][c]([H])1>>[C:1][c]1[c]([H])[c]([c]([H])[n]1([H]))[Cl]	0.391252	4.47e-08	0.0197972	0.0593915	19.763
[C:1]([H])([H])[c]1[c]([H])[c]([H])[c]([o]1)[C]#[N]>>[C:1]([H])([H])[c]1[c]([H])[s][n][n]1	0.390919	0.00518752	0.0531249	0.10625	7.35848
[C]([H])([H])([H])[c]1[c]([H])[c]([H])[o][c]1[C:1]>>[C]([H])([H])([H])[O][c]1[c]([H])[c]([H])[s][c]1[C:1]	0.390061	0.00353317	0.0464084	0.0928169	8.40495
[H:1][C@:2]([C:3]([H])([H]))([C:4])[N:5]([H])[C:6](=[O:7])[c]1[c]([H])[c]([c]([H])[n]1([H]))[C]#[N]>>[H:1][C@:2]([C:3]([H])([H]))([C:4])[N:5]([H])[C:6](=[O:7])[c]1[c]([H])[c]([c]([H])[n]1([H]))[Cl]	0.389881	4.72e-05	0.0108345	0.0216691	35.985
[c:1]1([H])[c:2]([H])[c:3]([c:4]([H])[c:5]([c:6]1)[C]#[N])[F]>>[C]([H])([H])([H])[O][c:2]1[c:3]([H])[c:4]([H])[c:5]([c:6][c:1]1([H]))[Cl]	0.386536	0.000250837	0.0187812	0.0375624	20.581
[C:1][C]([H])([H])[C]([H])([H])[c]1[c]([H])[c]([H])[c]([H])[o]1>>[C:1][c]1[c]([H])[c]([H])[s][c]([H])1	0.385251	4.06e-05	0.0286281	0.0701242	13.4571
[C:1]([H])([H])[C]([H])([H])[C]1([H])[C]([H])([H])[C]([H])([H])[O][C]1=[O]>>[C]([H])([H])([H])[c]1[c]([c]([n][n]1([H]))[C]([H])([H])([H]))[C:1]([H])([H])	0.383603	0.000142536	0.0154243	0.0308487	24.8699
[C]1([H])([H])[C]([H])([H])[O][C](=[O])[C]1([H])[N:1]>>[C]([H])([H])([H])[n]1[c]([H])[c]([H])[c]([c]([H])1)[C]([H])([H])[N:1]	0.382577	0.000977328	0.0293735	0.0587469	13.0246
[C]([H])([H])([H])[c]1[c]([H])[c]([o][c]1[C:1])[C]([H])([H])([H])>>[C]([H])([H])([H])[c]1[c]([H])[s][c]([H])[c]1[C:1]	0.38239	3.66e-05	0.0278258	0.068159	13.7423
[c]1([H])[c]([H])[c]([o][c]1([H]))[C]([H])([H])[C]([H])([H])[C:1](=[O:2])[N:3]([H])>>[C]([H])([H])([H])[c]1[c]([H])[s][c]([H])[c]1[C:1](=[O:2])[N:3]([H])	0.382295	0.000247821	0.0309806	0.0692748	12.3398
[c]1([H])[c]([H])[o][c]([H])[c]1[C]([H])([H])[C]([H])([H])[C:1](=[O:2])[N:3]>>[C]([H])([H])([H])[c]1[c]([H])[s][c]([H])[c]1[C:1](=[O:2])[N:3]	0.382112	0.00183583	0.0363327	0.0726654	10.517
[C]([H])([H])([H])[c]1[c]([H])[c]([o][c]1[C:1](=[O:2])[N:3]([H]))[C]([H])([H])([H])>>[C]([H])([H])([H])[c]1[c]([H])[s][c]([H])[c]1[C:1](=[O:2])[N:3]([H])	0.381638	0.00123676	0.0317315	0.0634631	12.0271
[C]([H])([H])([H])[C]1=[C]([C]([H])([H])[C]([H])([H])[C]([H])([H])[O]1)[C:1]>>[C:1][c]1[c]([H])[c]([H])[n][c]([H])[c]1[Cl]	0.38087	4.72e-05	0.0105832	0.0211663	35.9883
[C:1]([H])([H])[N:2]([H])[C:3](=[O:4])[C]([H])([H])[C]1=[C]([H])[C]([H])([H])[C]([H])([H])[C]([H])([H])[C]([H])([H])1>>[C:1]([H])([H])[N:2]([H])[C:3](=[O:4])[c]1[c]([H])[c]([c]([H])[n]1([H]))[Cl]	0.380768	1.46e-05	0.0299729	0.0793009	12.7037
[C:1][C]([H])([H])[N]1[C]([H])([H])[S][C]([H])([H])[C]1=[O]>>[C:1][c]1[c]([H])[c]([H])[n][c]([H])[c]1[Cl]	0.380564	0.00085811	0.0279626	0.0559251	13.6098
[C]([H])([H])([H])[c:1]1[c:2][c:3]([H])[c:4]([o:5]1)[C]#[N]>>[c:3]1([H])[c:4]([H])[o:5][c:1]([c:2]1)[Cl]	0.379764	2.83e-05	0.0177651	0.0397239	21.377
[H:1][C@:2]([C:3]([H])([H]))([C:4])[N:5]([H])[C:6](=[O:7])[C]([H])([H])[c]1[c]([H])[c]([H])[o][c]([H])1>>[H:1][C@:2]([C:3]([H])([H]))([C:4])[N:5]([H])[C:6](=[O:7])[c]1[c]([c]([H])[c]([H])[s]1)[O][C]([H])([H])([H])	0.379652	6.57e-05	0.011782	0.0235639	32.2231
[c]1([H])[c]([H])[c]([o][c]1([H]))[C:1]([H])([H])[N:2]([H])[C:3](=[O:4])[N:5]([H])>>[c]1([H])[c]([H])[s][c]([H])[c]1[C:1]([H])([H])[N:2]([H])[C:3](=[O:4])[N:5]([H])	0.379553	0.00083301	0.0276102	0.0552204	13.7468
[C]([H])([H])([H])[c]1[c]([H])[c]([H])[o][c]1[C:1]>>[C]([H])([H])([H])[c]1[c]([H])[s][c]([H])[c]1[C:1]	0.37949	0.000374937	0.0341932	0.0764583	11.0984
[C:1][C]([H])([H])[C]1=[C]([H])[C]([H])([H])[C]([H])([H])[C]([H])([H])[C]([H])([H])1>>[C]([H])([H])([H])[C]([H])([H])[c]1[c]([H])[c]([n]([H])[n]1)[C:1]	0.379018	2.78e-05	0.0260702	0.0638587	14.5384
[C:1][C]([H])([H])[C]([H])([H])[c]1[c]([H])[c]([H])[c]([H])[o]1>>[C]([H])([H])([H])[c]1[c]([c]([H])[c]([H])[n]1([H]))[C:1]	0.378977	0.000262264	0.018691	0.0373819	20.2759
[c:1]1([H])[c:2]([H])[c:3]([c:4]([c:5]([H])[c:6]1[F])[C:7]([H])([H])[N:8])[C]#[N]>>[C]([H])([H])([H])[O][c:3]1[c:2]([H])[c:1]([c:6]([H])[c:5]([H])[c:4]1[C:7]([H])([H])[N:8])[Cl]	0.377695	5.78e-06	0.0188875	0.0462647	19.9971
[C:1][N:2]([H])[C:3](=[O:4])[c]1[c]([H])[c]([H])[o][c]([H])1>>[C:1][N:2]([H])[C:3](=[O:4])[c]1[c]([H])[c]([c]([H])[n]1([H]))[Cl]	0.377677	0.000461891	0.0225245	0.0450489	16.7674
[C:1][C:2]([H])([H])[N:3]([H])[C:4](=[O:5])[C]([H])([H])[C]1=[C]([H])[C]([H])([H])[C]([H])([H])[C]([H])([H])[C]([H])([H])1>>[C]([H])([H])([H])[c]1[c]([H])[s][c]([H])[c]1[C:4](=[O:5])[N:3]([H])[C:2]([H])([H])[C:1]	0.377362	2.21e-05	0.0247763	0.0606892	15.2308
[C:1][N:2]([H])[C:3](=[O:4])[c]1[c]([H])[c]([c]([H])[n]1([H]))[C]#[N]>>[C]([H])([H])([H])[O][c]1[c]([H])[c]([H])[s][c]1[C:3](=[O:4])[N:2]([H])[C:1]	0.377203	7.07e-05	0.0119985	0.023997	31.4374
[C]([H])([H])([H])[n:1]1[c:2]([H])[c:3]([c:4]([H])[c:5]1)[C]#[N]>>[c:4]1([H])[c:5][n:1]([H])[c:2]([H])[c:3]1[Cl]	0.377015	2.05e-07	0.018984	0.0536948	19.8597
[C:1][C:2]([H])([H])[N:3]([H])[C:4](=[O:5])[C]([H])([H])[C]1=[C]([H])[C]([H])([H])[C]([H])([H])[C]([H])([H])[C]([H])([H])1>>[C]([H])([H])([H])[c]1[c]([H])[c]([H])[s][c]1[C:4](=[O:5])[N:3]([H])[C:2]([H])([H])[C:1]	0.376037	0.000373511	0.0338488	0.0756883	11.1093
[C]([H])([H])([H])[c]1[c]([c]([H])[c]([H])[o]1)[C:1]>>[C]([H])([H])([H])[O][c]1[c]([H])[c]([H])[s][c]1[C:1]	0.375726	7.7e-06	0.0199092	0.0487674	18.872
[C:1][N:2]([H])[C:3](=[O:4])[c]1[c]([H])[c]([c]([H])[n]1([H]))[C]#[N]>>[C]([H])([H])([H])[c]1[c]([H])[s][c]([H])[c]1[C:3](=[O:4])[N:2]([H])[C:1]	0.37407	9.41e-07	0.00744818	0.0166546	50.223
[C]1([H])([H])[C]([H])([H])[C]([H])([H])[C](=[C]([H])[C]1([H])([H]))[C]([H])([H])[C:1](=[O:2])[N:3]([H])>>[c]1([H])[c]([H])[s][c]([H])[c]1[C:1](=[O:2])[N:3]([H])	0.373828	0.00324148	0.0431771	0.0863543	8.65801
[C:1]([H])([H])[C]([H])([H])[C]([H])([H])[n]1[c]([H])[c]([H])[n][c]([H])1>>[C:1]([H])([H])[c]1[c]([H])[c]([H])[c]([c]([H])[n]1)[Cl]	0.373457	0.000587079	0.0377693	0.0844548	9.88785
[C:1]([H])([H])[C]([H])([H])[C]([H])([H])[n]1[c]([H])[c]([H])[n][c]([H])1>>[C:1]([H])([H])[c]1[c]([H])[c]([H])[n]([H])[n]1	0.372997	0.00447641	0.0481594	0.0963187	7.74505
[C]([H])([H])([H])[C](=[C]([C:1])[F])[C]([H])([H])([H])>>[C:1][c]1[c]([H])[c]([c]([H])[n]1([H]))[Cl]	0.372751	0.000577057	0.0375305	0.0839208	9.93194
[C:1]([H])([H])[c]1[c]([H])[c]([H])[c]([o]1)[C]#[N]>>[C]([H])([H])([H])[n]1[c]([c]([H])[n][n]1)[C:1]([H])([H])	0.372582	0.0038071	0.0454853	0.0909707	8.19126
[C]([H])([H])([H])[C]#[C][C:1](=[O:2])[N:3]([H])[C:4]([H])([H])>>[C:4]([H])([H])[N:3]([H])[C:1](=[O:2])[C]([H])([H])[Cl]	0.37171	7.39e-05	0.0312443	0.0765327	11.8969
[C:1][C]([H])([H])[c]1[c]([H])[c]([H])[o][c]([H])1>>[C]([H])([H])([H])[O][c]1[c]([H])[c]([H])[s][c]1[C:1]	0.371005	2.42e-09	0.00985242	0.0278669	37.6563
[H:1][C@:2]([C:3]([H])([H]))([C:4])[N:5]([H])[C:6](=[O:7])[c]1[c]([H])[c]([n]([H])[c]([H])1)[C]#[N]>>[H:1][C@:2]([C:3]([H])([H]))([C:4])[N:5]([H])[C:6](=[O:7])[c]1[c]([H])[c]([c]([H])[n]1([H]))[Cl]	0.369735	0.000243206	0.0177798	0.0355596	20.7952
[c]1([H])[c]([H])[o][c]([H])[c]1[C]([H])([H])[C:1](=[O:2])[N:3]([H])>>[C]([H])([H])([H])[O][c]1[c]([H])[c]([H])[s][c]1[C:1](=[O:2])[N:3]([H])	0.369011	6.94e-07	0.012041	0.0294943	30.6462
[c:1]1([H])[c:2]([H])[c:3]([c:4][c:5]([H])[c:6]1[C]#[N])[F]>>[C]([H])([H])([H])[O][c:2]1[c:1]([H])[c:6]([H])[c:5]([c:4][c:3]1([H]))[Cl]	0.368692	0.000119829	0.0248326	0.0555273	14.8471
[H:1][C@:2]([C:3]([H])([H]))([C:4])[N:5]([H])[C:6](=[O:7])[c]1[c]([H])[c]([H])[o][c]1[C]([H])([H])([H])>>[H:1][C@:2]([C:3]([H])([H]))([C:4])[N:5]([H])[C:6](=[O:7])[c]1[c]([H])[c]([c]([H])[n]1([H]))[Cl]	0.368369	1.64e-05	0.0150095	0.0335623	24.5423
[C]1([H])([H])[C]([H])([H])[O][C](=[O])[C]1([H])[C]([H])([H])[C:1]([H])([H])[N:2]>>[c]1([H])[c]([n][n][s]1)[C:1]([H])([H])[N:2]	0.368245	0.00125903	0.0308037	0.0616074	11.9546
[C:1][c]1[c]([H])[c]([H])[o][c]([H])1>>[C:1][c]1[c]([H])[c]([c]([H])[n]1([H]))[Cl]	0.368028	8.33e-08	0.0162632	0.0459992	22.6295
[C]([H])([H])([H])[c]1[c]([H])[c]([H])[c]([o]1)[C:1]>>[C]([H])([H])([H])[c]1[c]([H])[s][c]([H])[c]1[C:1]	0.367481	0.000292854	0.031079	0.0694948	11.8241
[C]([H])([H])([H])[n:1]1[c:2]([H])[c:3]([c:4]([H])[c:5]1[C:6](=[O:7])[N:8]([H]))[C]#[N]>>[c:4]1([H])[c:3]([c:2]([H])[n:1]([H])[c:5]1[C:6](=[O:7])[N:8]([H]))[Cl]	0.36718	1.15e-06	0.0187493	0.0496061	19.5836
[C:1]([H])([H])[c]1[c]([H])[c]([H])[c]([o]1)[C]#[N]>>[C:1]([H])([H])[c]1[c]([H])[c]([H])[c]([o]1)[C]([H])([H])[O]([H])	0.366431	0.000245573	0.0176782	0.0353563	20.7279
[H:1][C@:2]([C:3]([H])([H]))([C:4])[N:5]([H])[C:6](=[O:7])[c]1[c]([H])[c]([n]([H])[c]([H])1)[C]#[N]>>[H:1][C@:2]([C:3]([H])([H]))([C:4])[N:5]([H])[C:6](=[O:7])[c]1[c]([c]([H])[c]([H])[s]1)[O][C]([H])([H])([H])	0.36625	0.00026024	0.0180164	0.0360329	20.3286
[C]1([H])([H])[C]([H])([H])[O][C](=[O])[C]1([H])[N:1]>>[C]([H])([H])([H])[n]1[c]([c]([H])[n][n]1)[C]([H])([H])[N:1]	0.366175	3.19e-05	0.0259039	0.0634514	14.1359
[C:1][N:2]([H])[C:3](=[O:4])[C]([H])([H])[c]1[c]([H])[c]([H])[o][c]([H])1>>[C:1][N:2]([H])[C:3](=[O:4])[c]1[c]([H])[c]([c]([H])[n]1([H]))[Cl]	0.366017	6.63e-08	0.0115697	0.0306106	31.6357
[C:1][N:2]([H])[C:3]([H])([H])[c]1[c]([H])[c]([H])[c]([H])[o]1>>[C:1][N:2]([H])[C:3]([H])([H])[c]1[c]([H])[c]([H])[s][c]([H])1	0.365526	0.00013925	0.0255765	0.0571907	14.2915
[C]([H])([H])([H])[c]1[c]([H])[c]([H])[o][c]1[C:1]>>[C:1][c]1[c]([H])[c]([H])[s][c]([H])1	0.365145	0.0012391	0.0303797	0.0607594	12.0194
[C]([H])([H])([H])[C]#[C][C:1](=[O:2])[N:3]([H])[C:4]([H])([H])>>[C]([H])([H])=[C]([H])[C:1](=[O:2])[N:3]([H])[C:4]([H])([H])	0.365119	3.17e-05	0.0175746	0.039298	20.7754
[C]([H])([H])([H])[C]#[C][C:1]>>[C]([H])([H])=[C]([H])[C:1]	0.36502	1.75e-06	0.0143499	0.03515	25.437
[C]([H])([H])([H])[C]1=[C]([C]([H])([H])[C]([H])([H])[C]([H])([H])[O]1)[C:1]>>[C:1][c]1[c]([H])[c]([H])[s][c]([H])1	0.363899	0.000431101	0.0212053	0.0424106	17.1607
[C:1][N:2]([H])[C:3](=[O:4])[C]1=[C]([H])[C]([H])([H])[C]([H])([H])[C]([H])([H])[C]([H])([H])[C]([H])([H])1>>[C:1][N:2]([H])[C:3](=[O:4])[c]1[c]([H])[c]([H])[n][c]([H])[c]1[Cl]	0.363555	0.000258852	0.0178518	0.0357037	20.3651
[c:1]1([H])[c:2]([H])[c:3]([c:4]([c:5]([H])[c:6]1[C]#[N])[C:7]([H])([H])[N:8])[F]>>[C]([H])([H])([H])[O][c:3]1[c:2]([H])[c:1]([c:6]([H])[c:5]([H])[c:4]1[C:7]([H])([H])[N:8])[Cl]	0.363436	2.83e-05	0.0169997	0.0380125	21.379
[C:1][C]([H])([H])[C]([H])([H])[c]1[c]([H])[c]([H])[o][c]([H])1>>[C:1][c]1[c]([H])[c]([H])[s][c]([H])1	0.363338	3.4e-05	0.0260358	0.0637744	13.9553
[C]([H])([H])([H])[c]1[c]([c]([H])[c]([H])[o]1)[C:1](=[O:2])[N:3]([H])[C:4]>>[C:4][N:3]([H])[C:1](=[O:2])[c]1[c]([H])[c]([c]([H])[n]1([H]))[Cl]	0.362879	1.3e-06	0.0134284	0.0328928	27.0232
[c]1([H])[c]([c]([H])[n]([H])[c]1[C:1](=[O:2])[N:3]([H]))[C]#[N]>>[c]1([H])[c]([c]([H])[n]([H])[c]1[C:1](=[O:2])[N:3]([H]))[Cl]	0.362819	1.05e-06	0.0182612	0.0483145	19.8683
[C:1][c]1[c]([H])[c]([H])[c]([H])[c]([c]([H])1)[C]#[N]>>[C:1][C]([H])([H])[c]1[c]([H])[c]([H])[n][n]1([H])	0.362713	0.00410036	0.0454304	0.0908607	7.98393
[C:1][C]1=[C]([H])[C]([H])([H])[C]([H])([H])[C]([H])([H])[C]([H])([H])[C]([H])([H])1>>[C]([H])([H])([H])[c]1[c]([H])[s][c]([H])[c]1[C:1]	0.362585	5.69e-09	0.0200363	0.066453	18.0964
[C:1][N:2]([H])[C:3](=[O:4])[c]1[c]([H])[c]([n]([H])[c]([H])1)[C]#[N]>>[C]([H])([H])([H])[c]1[c]([H])[s][c]([H])[c]1[C:3](=[O:4])[N:2]([H])[C:1]	0.361632	2.85e-05	0.00849449	0.016989	42.5726
[C]([H])([H])([H])[C](=[C]([C:1](=[O:2])[N:3]([C:4]([H])([H]))[C:5]([H])([H]))[F])[C]([H])([H])([H])>>[C:4]([H])([H])[N:3]([C:5]([H])([H]))[C:1](=[O:2])[c]1[c]([H])[c]([c]([H])[n]1([H]))[Cl]	0.36145	0.0043487	0.0462029	0.0924057	7.82311
[c]1([H])[c]([H])[o][c]([H])[c]1[C:1](=[O:2])[N:3]([H])>>[c]1([H])[c]([c]([H])[n]([H])[c]1[C:1](=[O:2])[N:3]([H]))[Cl]	0.3606	6.45e-07	0.0167063	0.0442008	21.5847
[C:1][C]([H])([H])[C]1=[C]([H])[C]([H])([H])[C]([H])([H])[C]([H])([H])[C]([H])([H])1>>[C]([H])([H])([H])[c]1[c]([H])[c]([H])[s][c]1[C:1]	0.360533	2.04e-06	0.0253925	0.0718207	14.1984
[C]1([H])([H])[C]([H])([H])[O][C](=[O])[C]1([H])[N:1]>>[c]1([H])[c]([H])[o][n][c]1[C]([H])([H])[N:1]	0.360158	2.13e-05	0.0234634	0.0574733	15.3498
[c]1([H])[c]([H])[o][c]([H])[c]1[C]([H])([H])[C]([H])([H])[C:1](=[O:2])[N:3]([H])>>[c]1([H])[c]([c]([H])[n]([H])[c]1[C:1](=[O:2])[N:3]([H]))[Cl]	0.359823	6e-06	0.0181299	0.0444089	19.847
[C:1][c]1[c]([H])[c]([c]([H])[n]1([H]))[C]#[N]>>[C]([H])([H])([H])[O][c]1[c]([H])[c]([H])[s][c]1[C:1]	0.359749	1.22e-07	0.0168069	0.047537	21.4049
[c]1([H])[c]([H])[o][c]([H])[c]1[C:1](=[O:2])[N:3]>>[C]([H])([H])([H])[c]1[c]([H])[s][c]([H])[c]1[C:1](=[O:2])[N:3]	0.358324	0.00101105	0.0278287	0.0556574	12.876
[C:1]([H])([H])[C]([H])([H])[C]1([H])[C]([H])([H])[C]([H])([H])[O][C]1=[O]>>[C:1]([H])([H])[c]1[n]([H])[n][c]([n]1)[C]2([H])[C]([H])([H])[C]([H])([H])2	0.358049	0.000529157	0.0352526	0.0788271	10.1567
[C:1][C]([H])([H])[C]([H])([H])[c]1[c]([H])[c]([H])[o][c]([H])1>>[C]([H])([H])([H])[c]1[c]([c]([H])[c]([H])[n]1([H]))[C:1]	0.357925	8.07e-06	0.0191494	0.0469063	18.6911
[C]([H])([H])([H])[c]1[c]([H])[c]([c]([o]1)[C]([H])([H])([H]))[C:1]>>[C]([H])([H])([H])[O][c]1[c]([H])[c]([H])[s][c]1[C:1]	0.357054	3.09e-06	0.0215606	0.0570441	16.5605
[C]1([H])([H])[C]([H])([H])[C]([H])([H])[C](=[C]([H])[C]1([H])([H]))[C]([H])([H])[C:1](=[O:2])[N:3]([H])>>[C]([H])([H])([H])[c]1[c]([H])[c]([H])[s][c]1[C:1](=[O:2])[N:3]([H])	0.357045	0.000126444	0.0335336	0.0821403	10.6474
[C:1][N:2]([H])[C:3](=[O:4])[c]1[c]([H])[c]([H])[o][c]([H])1>>[C]([H])([H])([H])[c]1[c]([H])[s][c]([H])[c]1[C:3](=[O:4])[N:2]([H])[C:1]	0.356658	0.00011518	0.0237821	0.0531784	14.9969
[c:1]1([H])[c:2]([H])[c:3]([c:4]([c:5]([H])[c:6]1[F])[C]#[N])[C:7]([H])([H])[N:8]>>[C]([H])([H])([H])[O][c:2]1[c:1]([H])[c:6]([c:5]([H])[c:4]([H])[c:3]1[C:7]([H])([H])[N:8])[Cl]	0.356616	1.06e-06	0.0179694	0.0475426	19.8457
[H:1][C@:2]([C:3]([H])([H]))([C:4])[N:5]([H])[C:6](=[O:7])[c]1[c]([H])[c]([c]([H])[n]1([H]))[C]#[N]>>[H:1][C@:2]([C:3]([H])([H]))([C:4])[N:5]([H])[C:6](=[O:7])[c]1[c]([H])[c]([H])[n][c]([H])[c]1[Cl]	0.355803	2.78e-05	0.00828977	0.0165795	42.9208
[c]1([H])[c]([H])[c:1]2[c]([H])[c]([H])[n]([H])[c:2]2[c:3]([c]1([H]))[C:4]([H])([H])[N:5]([H])>>[C]([H])([H])([H])[c]1[c]([H])[c:1]([H])[c:2]([c:3]([n]1)[C:4]([H])([H])[N:5]([H]))[O]([H])	0.355688	1.5e-06	0.00313142	0.00626283	113.587
[C:1][c]1[c]([H])[c]([n]([H])[c]([H])1)[C]#[N]>>[C]([H])([H])([H])[O][c]1[c]([H])[c]([H])[s][c]1[C:1]	0.355216	1.48e-07	0.0170575	0.048246	20.8246
[c]1([H])[c]([H])[c]([o][c]1([H]))[C]([H])([H])[C]([H])([H])[C:1](=[O:2])[N:3]([H])>>[C]([H])([H])([H])[c]1[c]([H])[c]([H])[s][c]1[C:1](=[O:2])[N:3]([H])	0.354374	0.000305597	0.0302992	0.067751	11.6959
[C]([H])([H])([H])[c]1[c]([c]([H])[c]([H])[o]1)[C:1](=[O:2])[N:3]([H])>>[C]([H])([H])([H])[O][c]1[c]([H])[c]([H])[s][c]1[C:1](=[O:2])[N:3]([H])	0.354078	0.000564158	0.0225866	0.0451733	15.6765
[c]1([H])[c]([H])[c]([o][c]1([H]))[C]([H])([H])[C]([H])([H])[C:1](=[O:2])[N:3]([H])>>[c]1([H])[c]([H])[s][c]([H])[c]1[C:1](=[O:2])[N:3]([H])	0.35392	0.000214546	0.016319	0.032638	21.6876
[C:1][c]1[c]([H])[c]([c]([H])[n]1([H]))[C]#[N]>>[C:1][c]1[c]([H])[c]([c]([H])[n]1([H]))[Cl]	0.35388	1.34e-08	0.0153684	0.0461051	23.0265
[c]1([H])[c]([c]([H])[n]([H])[c]1[C]#[N])[C:1](=[O:2])[N:3]([H])>>[c]1([H])[c]([c]([H])[n]([H])[c]1[C:1](=[O:2])[N:3]([H]))[Cl]	0.353798	6.84e-08	0.0151945	0.0429767	23.2845
[C]([H])([H])([H])[C]#[C][C:1]>>[C:1][C]([H])([H])[Cl]	0.353792	1.23e-07	0.0238112	0.0752978	14.8582
[C:1]([H])([H])[C]([H])([H])[C]([H])([H])[n]1[c]([H])[c]([H])[n][c]([H])1>>[C]([H])([H])([H])[c]1[c]([c]([H])[n]([H])[n]1)[C:1]([H])([H])	0.353784	0.000475867	0.0338923	0.0757854	10.4385
[C:1][C]([H])([H])[C]([H])([H])[c]1[c]([H])[c]([H])[c]([H])[o]1>>[C]([H])([H])([H])[C]([H])([H])[c]1[c]([H])[c]([n]([H])[n]1)[C:1]	0.353754	0.000163035	0.0257653	0.057613	13.7299
[c:1]1([H])[c:2]([H])[c:3]([n]2[c]([H])[c]([H])[n][c:4]2[c:5]1([H]))[C:6]([H])([H])[N:7]>>[C]([H])([H])([H])[c:4]1[c:5]([H])[c:1]([H])[c:2]([c:3]([n]1)[C:6]([H])([H])[N:7])[O]([H])	0.353521	1.2e-05	0.0205095	0.0502378	17.237
[c]1([H])[c]([H])[c]([o][c]1([H]))[C:1](=[O:2])[N:3]([H])>>[C]([H])([H])([H])[c]1[c]([H])[s][c]([H])[c]1[C:1](=[O:2])[N:3]([H])	0.35309	0.00280953	0.0388273	0.0776545	9.09387
[C:1][C]([H])([H])[c]1[c]([H])[c]([H])[o][c]([H])1>>[C:1][c]1[c]([H])[c]([c]([H])[n]1([H]))[Cl]	0.352956	2.97e-13	0.0104775	0.037777	33.6872
[c]1([H])[c]([H])[o][c]([H])[c]1[C:1](=[O:2])[N:3]>>[c]1([H])[c]([H])[s][c]([H])[c]1[C:1](=[O:2])[N:3]	0.352823	0.000366683	0.0316092	0.0706804	11.162
[C:1][C]([H])([H])[C]([H])([H])[c]1[c]([H])[c]([H])[c]([H])[o]1>>[C]([H])([H])([H])[c]1[c]([H])[c]([H])[s][c]1[C:1]	0.351939	3.14e-06	0.0213109	0.0563833	16.5145
[c]1([H])[c]([c]([H])[n]([H])[c]1[C:1](=[O:2])[N:3]([H]))[C]#[N]>>[C]([H])([H])([H])[O][c]1[c]([H])[c]([H])[s][c]1[C:1](=[O:2])[N:3]([H])	0.351721	6.66e-06	0.0180981	0.0443311	19.4342
[C:1]([H])([H])[c:2]1[c:3]([H])[c:4]([H])[c:5]([o]1)[C:6]>>[C:1]([H])([H])[c:2]1[c:3]([H])[c:4]([H])[c:5]([s]1)[C:6]	0.351546	0.00122597	0.0291428	0.0582857	12.0629
[H:1][C@:2]([C:3]([H])([H]))([C:4])[N:5]([H])[C:6](=[O:7])[C]([H])([H])[c]1[c]([H])[c]([H])[o][c]([H])1>>[H:1][C@:2]([C:3]([H])([H]))([C:4])[N:5]([H])[C:6](=[O:7])[c]1[c]([H])[s][c]([H])[c]1[C]([H])([H])([H])	0.350941	1.21e-06	0.0180764	0.0478258	19.4143
[C:1][c:2]1[c:3]([H])[c:4]([c:5]([H])[n:6]1([H]))[C]#[N]>>[C:1][c:2]1[c:3]([H])[c:4]([c:5]([H])[n:6]1([H]))[Cl]	0.350678	7.16e-06	0.00519325	0.0103865	67.5258
[C]([H])([H])([H])[c:1]1[c:2]([H])[c:3]([H])[n:4][c:5]([c:6]1[C]#[N])[N:7]([C:8]([H])([H]))[C:9]([H])([H])>>[C:8]([H])([H])[N:7]([C:9]([H])([H]))[c:5]1[c:6]([c:1]([H])[c:2]([c:3]([H])[n:4]1)[Cl])[F]	0.350008	0.00119438	0.0287599	0.0575197	12.17
[c]1([H])[c]([H])[o][c]([H])[c]1[C]([H])([H])[C:1](=[O:2])[N:3]([H])>>[c]1([H])[c]([c]([H])[n]([H])[c]1[C:1](=[O:2])[N:3]([H]))[Cl]	0.34986	5.81e-11	0.0121217	0.0402032	28.8623
[C:1][C]1([C]([H])([H])[C]([H])([H])[S][C]([H])([H])1)[O]([H])>>[C:1][c]1[c]([H])[c]([H])[c]([H])[n]1[C]2([H])[C]([H])([H])[C]([H])([H])2	0.348778	0.000478707	0.0210525	0.0421051	16.567
[C:1][C]1=[C]([H])[C]([H])([H])[C]([H])([H])[C]([H])([H])[C]([H])([H])[C]([H])([H])1>>[C:1][c]1[c]([H])[c]([H])[n][c]([H])[c]1[Cl]	0.348453	6.99e-05	0.0204766	0.045787	17.0172
[C:1][C]([H])([H])[C]([H])([H])[c]1[c]([H])[c]([H])[c]([H])[o]1>>[C:1][c]1[c]([H])[c]([H])[n]([H])[n]1	0.348044	8.64e-06	0.0188791	0.0462441	18.4354
[C:1][c]1[c]([H])[c]([n]([H])[c]([H])1)[C]#[N]>>[C:1][c]1[c]([H])[c]([c]([H])[n]1([H]))[Cl]	0.347749	6.36e-10	0.0128808	0.0407326	26.9975
[C]([H])([H])([H])[c]1[c]([c]([H])[c]([H])[o]1)[C:1]>>[C:1][c]1[c]([H])[c]([c]([H])[n]1([H]))[Cl]	0.347645	4.3e-12	0.0129295	0.0466179	26.8878
[c]1([H])[c]([c]([H])[n]([H])[c]1[C]#[N])[C:1](=[O:2])[N:3]([H])>>[C]([H])([H])([H])[O][c]1[c]([H])[c]([H])[s][c]1[C:1](=[O:2])[N:3]([H])	0.345559	6.69e-06	0.0178013	0.0436041	19.412
[C]([H])([H])([H])[C]([H])([H])[n]1[c]([H])[c]([H])[n][c]1[C:1]([H])([H])>>[C:1]([H])([H])[c]1[c]([H])[c]([H])[s][c]([H])1	0.345225	3.86e-10	0.00958144	0.0287443	36.0306
[C]([H])([H])([H])[C]([H])([H])[n]1[c]([H])[c]([H])[n][c]1[C:1]([H])([H])[N:2]([C:3]([H]))[C:4]>>[C:3]([H])[N:2]([C:4])[C:1]([H])([H])[c]1[c]([H])[c]([H])[s][c]([H])1	0.344593	3.54e-05	0.0170492	0.0381231	20.2117
[C:1]([H])([H])([H])[N:2]([C:3]([H])([H]))[C:4](=[O:5])[C]([H])([H])[C]([H])([H])[c]1[c]([H])[c]([H])[o][c]([H])1>>[C]([H])([H])([H])[c]1[c]([c]([H])[c]([H])[n]1([H]))[C:4](=[O:5])[N:2]([C:1]([H])([H])([H]))[C:3]([H])([H])	0.34449	3.27e-05	0.0167133	0.037372	20.6118
[H:1][C@:2]([C:3]([H])([H]))([C:4])[N:5]([H])[C:6](=[O:7])[c]1[c]([H])[c]([H])[o][c]1[C]([H])([H])([H])>>[H:1][C@:2]([C:3]([H])([H]))([C:4])[N:5]([H])[C:6](=[O:7])[c]1[c]([H])[s][c]([H])[c]1[C]([H])([H])([H])	0.344312	1.83e-06	0.0190278	0.0503427	18.0953
[C]([H])([H])([H])[c]1[c]([c]([H])[c]([H])[o]1)[C:1](=[O:2])[N:3]([H])>>[c]1([H])[c]([c]([H])[n]([H])[c]1[C:1](=[O:2])[N:3]([H]))[Cl]	0.343905	2.44e-10	0.013782	0.0457097	24.9532
[C:1]([H])([H])[C]([H])([H])[C]1([H])[C]([H])([H])[C]([H])([H])[O][C]1=[O]>>[C:1]([H])([H])[c]1[c]([H])[s][n][n]1	0.34373	0.000551749	0.0342099	0.0764956	10.0477
[c]1([H])[c]([H])[c]([o][c]1([H]))[C:1]([H])([H])[N:2]([H])>>[c]1([H])[c]([H])[s][c]([H])[c]1[C:1]([H])([H])[N:2]([H])	0.343435	9.5e-05	0.0303994	0.0744631	11.2974
[C:1][C]([H])([H])[C]([H])([H])[c]1[c]([H])[c]([H])[c]([H])[o]1>>[C:1][c]1[c]([H])[c]([H])[n][c]([H])[c]1[Cl]	0.343241	0.000323291	0.0181591	0.0363181	18.9019
[C:1]([H])([H])>>[C:1]([H])[C]([H])([H])[O]([H])	0.343178	0.00219236	0.0490268	0.109627	6.9998
[C:1][c]1[c]([H])[c]([n]([H])[c]([H])1)[C]#[N]>>[C:1][c]1[c]([H])[c]([H])[n][c]([H])[c]1[Cl]	0.342985	1.14e-05	0.0196849	0.0482179	17.4238
[C:1][C]([H])([H])[C]([H])([H])[c]1[c]([H])[c]([H])[o][c]([H])1>>[C]([H])([H])([H])[c]1[c]([H])[s][c]([H])[c]1[C:1]	0.341396	2.59e-08	0.0192335	0.0608217	17.7501
[c]1([H])[c]([H])[c:1][c:2]2[c:3]([c]1([H]))[c]([H])[c]([H])[n]2([H])>>[C]([H])([H])([H])[c]1[c]([H])[c:3]([H])[c:2]([c:1][n]1)[O]([H])	0.34114	2.07e-05	0.0147492	0.0329803	23.1293
[c]1([H])[c]([c]([H])[n]([H])[c]1[C:1](=[O:2])[N:3]([H]))[C]#[N]>>[C]([H])([H])([H])[c]1[c]([H])[s][c]([H])[c]1[C:1](=[O:2])[N:3]([H])	0.340631	4.29e-07	0.0190927	0.0540024	17.8409
[C:1][c]1[c]([H])[c]([H])[o][c]([H])1>>[C]([H])([H])([H])[c]1[c]([H])[s][c]([H])[c]1[C:1]	0.340465	1.25e-11	0.0138635	0.0499856	24.5584
[C:1][c]1[c]([H])[c]([c]([H])[n]1([H]))[C]#[N]>>[C:1][c]1[c]([H])[c]([H])[n][c]([H])[c]1[Cl]	0.339658	1.01e-05	0.0190347	0.0466252	17.8442
[C]([H])([H])([H])[c]1[c]([H])[o][n][c]1[N:1]([H])>>[c]1([H])[c]([H])[s][c]([H])[c]1[C]([H])([H])[N:1]([H])	0.339146	5.25e-06	0.0166354	0.0407482	20.387
[c]1([H])[c]([H])[n]([c]([H])[n]1)[C]([H])([H])[C]([H])([H])[C:1]([H])([H])[N:2]>>[c]1([H])[c]([H])[c]([n][c]([H])[c]1[Cl])[C:1]([H])([H])[N:2]	0.3388	0.000408013	0.019381	0.0387619	17.4811
[c]1([H])[c]([H])[n]([c]([H])[n]1)[C]([H])([H])[C:1]([H])([H])[N:2]([H])[C:3](=[O:4])[N:5]([H])>>[c]1([H])[c]([H])[s][c]([H])[c]1[C:1]([H])([H])[N:2]([H])[C:3](=[O:4])[N:5]([H])	0.33857	0.000215265	0.0156287	0.0312574	21.6633
[C:1]([H])([H])[N:2]([H])[C:3](=[O:4])[c]1[c]([H])[c]([n]([H])[c]([H])1)[C]#[N]>>[C:1]([H])([H])[N:2]([H])[C:3](=[O:4])[c]1[c]([H])[c]([c]([H])[n]1([H]))[Cl]	0.337861	0.000808463	0.0243305	0.0486611	13.8863
[C:1][C]([H])([H])[C]1=[C]([H])[C]([H])([H])[C]([H])([H])[C]([H])([H])[C]([H])([H])1>>[C]([H])([H])([H])[c]1[c]([c]([H])[c]([H])[n]1([H]))[C:1]	0.337105	0.000289574	0.0376467	0.0922151	8.95446
[C:1]([H])([H])[c]1[c]([H])[c]([H])[c]([H])[o]1>>[C:1]([H])([H])[c]1[c]([H])[c]([H])[s][c]([H])1	0.336963	1.45e-05	0.0264947	0.0700984	12.7181
[C]([H])([H])([H])[c]1[c]([H])[c]([c]([o]1)[C]([H])([H])([H]))[C:1]>>[C:1][c]1[c]([H])[c]([c]([H])[n]1([H]))[Cl]	0.336475	4.18e-10	0.0118888	0.0375956	28.3019
[c]1([H])[c]([H])[o][c]([H])[c]1[C]([H])([H])[C:1](=[O:2])[N:3]([H])>>[C]([H])([H])([H])[c]1[c]([H])[s][c]([H])[c]1[C:1](=[O:2])[N:3]([H])	0.336433	3.7e-09	0.0151984	0.0480615	22.1361
[C:1][C]([H])([H])[C]([H])([H])[c]1[c]([H])[c]([H])[o][c]([H])1>>[C]([H])([H])([H])[c]1[c]([H])[c]([n][n]1([H]))[C]([H])([H])[C:1]	0.335773	0.0017051	0.0311338	0.0622676	10.7848
[c]1([H])[c]([H])[o][c]([H])[c]1[C:1]([H])([H])[N:2]([H])[C:3](=[O:4])[N:5]([H])>>[c]1([H])[c]([H])[s][c]([H])[c]1[C:1]([H])([H])[N:2]([H])[C:3](=[O:4])[N:5]([H])	0.335044	0.000438434	0.0196348	0.0392697	17.0637
[C:1][C]([H])([H])[C]1([H])[C]([H])([H])[C]([H])([H])[C]([H])([H])[C]([H])([H])[O]1>>[C:1][c]1[c]([H])[c]([c]([H])[n]1([H]))[Cl]	0.333746	0.00126479	0.0279611	0.0559222	11.9361
[C:1][C]1=[C]([H])[C]([H])([H])[C]([H])([H])[C]([H])([H])[C]([H])([H])[C]([H])([H])1>>[C]([H])([H])([H])[c]1[c]([H])[c]([H])[s][c]1[C:1]	0.333611	0.000278559	0.0278556	0.0622869	11.9765
[C:1][C]([H])([H])[c]1[c]([H])[c]([H])[o][c]([H])1>>[C]([H])([H])([H])[c]1[c]([H])[s][c]([H])[c]1[C:1]	0.332742	5.89e-12	0.0127085	0.0458213	26.1825
[c]1([H])[c]([H])[o][c]([H])[c]1[C:1](=[O:2])[N:3]([H])>>[C]([H])([H])([H])[c]1[c]([H])[s][c]([H])[c]1[C:1](=[O:2])[N:3]([H])	0.332528	3.29e-08	0.016179	0.0485371	20.553
[C]([H])([H])([H])[c]1[c]([s][c]([n]1)[C]([H])([H])([H]))[C:1]>>[C]([H])([H])([H])[O][c]1[c]([H])[c]([H])[s][c]1[C:1]	0.332497	7.53e-06	0.0175395	0.0429628	18.957
[c]1([H])[c]([c]([H])[n]([H])[c]1[C]#[N])[C:1](=[O:2])[N:3]([H])>>[C]([H])([H])([H])[c]1[c]([H])[s][c]([H])[c]1[C:1](=[O:2])[N:3]([H])	0.332222	1.36e-06	0.0174634	0.0462039	19.0238
[C:1][c]1[c]([H])[c]([c]([H])[n]1([H]))[C]#[N]>>[C]([H])([H])([H])[c]1[c]([H])[s][c]([H])[c]1[C:1]	0.332218	1.13e-08	0.0170335	0.0538645	19.5038
[C]([H])([H])([H])[c]1[c]([H])[o][n][c]1[N:1]([H])[C:2](=[O:3])[N:4]([H])>>[c]1([H])[c]([H])[s][c]([H])[c]1[C]([H])([H])[N:1]([H])[C:2](=[O:3])[N:4]([H])	0.332187	5.66e-05	0.018506	0.0413807	17.9502
[C:1][C]([H])([H])[C]([H])([H])[c]1[c]([H])[c]([H])[o][c]([H])1>>[C]([H])([H])([H])[C]([H])([H])[c]1[c]([H])[c]([n]([H])[n]1)[C:1]	0.331667	2.75e-05	0.0154057	0.0344483	21.5288
[C]([H])([H])([H])[C]([H])([H])[c]1[n][c]([H])[c]([s]1)[C:1]>>[C]([H])([H])([H])[c]1[c]([H])[s][c]([H])[c]1[C:1]	0.330717	0.000514226	0.032322	0.0722741	10.232
[C:1][C]([H])([H])[C]([H])([H])[c]1[c]([H])[c]([H])[o][c]([H])1>>[C:1][c]1[c]([H])[c]([H])[n]([H])[n]1	0.330637	0.00046884	0.0198183	0.0396366	16.6834
[C]([H])([H])([H])[c]1[c]([c]([H])[c]([H])[o]1)[C:1]>>[C]([H])([H])([H])[c]1[c]([H])[s][c]([H])[c]1[C:1]	0.330351	1.13e-11	0.0150092	0.0561592	22.01
[C:1][C]([H])([H])[C]1=[C]([H])[C]([H])([H])[C]([H])([H])[C]([H])([H])[C]([H])([H])1>>[C:1][c]1[c]([H])[c]([H])[n]([H])[n]1	0.33005	0.0002225	0.0260208	0.0581843	12.6841
[C:1][c]1[c]([H])[c]([H])[o][c]([H])1>>[C:1][c]1[c]([H])[c]([H])[s][c]([H])1	0.329924	1.29e-10	0.0163903	0.0590962	20.1292
[c]1([H])[c:1]([c:2]([H])[n]([H])[c]1[C]#[N])[C:3](=[O:4])[N:5]([H])>>[C]([H])([H])([H])[c]1[c]([H])[c:1]([c:2]([H])[c](=[O])[n]1([H]))[C:3](=[O:4])[N:5]([H])	0.329923	0.00037529	0.0183506	0.0367012	17.9789
[C]([H])([H])([H])[c]1[c]([H])[c]([c]([o]1)[C]([H])([H])([H]))[C:1](=[O:2])[N:3]([H])>>[c]1([H])[c]([c]([H])[n]([H])[c]1[C:1](=[O:2])[N:3]([H]))[Cl]	0.328851	6.79e-09	0.0101266	0.0286423	32.474
[c]1([H])[c]([H])[o][c]([H])[c]1[C]([H])([H])[C:1](=[O:2])[N:3]([H])>>[C]([H])([H])([H])[c]1[c]([H])[c]([H])[s][c]1[C:1](=[O:2])[N:3]([H])	0.328213	0.000332672	0.0175315	0.0350629	18.7214
[c]1([H])[c]([H])[c]([H])[n][c]([c]1([H]))[N:1]([H])>>[c]1([H])[c]([H])[s][c]([H])[c]1[C]([H])([H])[N:1]([H])	0.327785	0.00191996	0.0316465	0.0632929	10.3577
[C:1][c:2]1[c:3]([H])[c:4]([n:5]([H])[c:6]1([H]))[C]#[N]>>[C:1][c:2]1[c:3]([H])[c:4]([H])[n:5]([H])[c:6]1[C]2([H])[C]([H])([H])[C]([H])([H])2	0.326697	0.000632045	0.0216528	0.0433055	15.088
[C]([H])([H])([H])[c]1[c]([H])[c]([c]([o]1)[C]([H])([H])([H]))[C:1](=[O:2])[N:3]>>[C]([H])([H])([H])[c]1[c]([H])[s][c]([H])[c]1[C:1](=[O:2])[N:3]	0.325846	0.00157007	0.0293777	0.0587553	11.0916
[c]1([H])[c]([H])[n]([c]([H])[n]1)[C]([H])([H])[C]([H])([H])[C:1]([H])([H])[N:2]>>[C]([H])([H])([H])[c]1[c]([c]([H])[n]([H])[n]1)[C:1]([H])([H])[N:2]	0.325147	0.000807082	0.0234014	0.0468027	13.8943
[C]([H])([H])([H])[c]1[c]([s][c]([n]1)[C]([H])([H])([H]))[C:1]>>[C]([H])([H])([H])[c]1[c]([H])[s][c]([H])[c]1[C:1]	0.32492	0.000876225	0.024043	0.0480861	13.5141
[c]1([H])[c:1][c:2]([H])[n]([H])[c]1[C]#[N]>>[C]([H])([H])([H])[c]1[c]([H])[c:1][c:2]([H])[c](=[O])[n]1([H])	0.324829	2.76e-05	0.0150996	0.0337637	21.5124
[C]([H])([H])([H])[c]1[c]([s][c]([n]1)[C]([H])([H])([H]))[C:1]>>[C:1][c]1[c]([H])[c]([c]([H])[n]1([H]))[Cl]	0.324543	0.000750706	0.0227942	0.0455885	14.2379
[C:1][c]1[c]([H])[c]([n]([H])[c]([H])1)[C]#[N]>>[C]([H])([H])([H])[c]1[c]([H])[s][c]([H])[c]1[C:1]	0.324493	3.11e-08	0.0156789	0.0470368	20.6961
[C]([H])([H])([H])[c]1[c]([H])[c]([H])[c]([o]1)[C:1](=[O:2])[N:3]([H])>>[c]1([H])[c]([H])[n]([H])[n][c]1[C:1](=[O:2])[N:3]([H])	0.324065	0.000582529	0.0208963	0.0417925	15.5083
[c:1]1([H])[c:2]([H])[c:3]([n]2[c]([H])[c]([H])[n][c:4]2[c:5]1([H]))[C:6]([H])([H])[N:7]([H])>>[C]([H])([H])([H])[c:4]1[c:5]([H])[c:1]([H])[c:2]([c:3]([n]1)[C:6]([H])([H])[N:7]([H]))[O]([H])	0.32366	1.59e-05	0.0388167	0.122749	8.33817
[C]([H])([H])([H])[c]1[c]([H])[c]([c]([o]1)[C]([H])([H])([H]))[C:1](=[O:2])[N:3]([H])>>[C]([H])([H])([H])[O][c]1[c]([H])[c]([H])[s][c]1[C:1](=[O:2])[N:3]([H])	0.322923	0.000577928	0.0207671	0.0415343	15.5497
[C:1][C:2]([H])([H])[N:3]([H])[C:4](=[O:5])[C]([H])([H])[C]1=[C]([H])[C]([H])([H])[C]([H])([H])[C]([H])([H])[C]([H])([H])1>>[C]([H])([H])([H])[O][c]1[c]([H])[c]([o][n]1)[C:4](=[O:5])[N:3]([H])[C:2]([H])([H])[C:1]	0.322899	7.08e-05	0.0190353	0.0425642	16.9632
[C:1][c]1[c]([H])[c]([H])[o][c]([H])1>>[C:1][c]1[c]([H])[c]([H])[n][c]([H])[c]1[Cl]	0.322543	2.77e-05	0.01501	0.0335633	21.4886
[C]([H])([H])([H])[c:1]1[c:2]([H])[c:3][c:4]([c:5]([H])[n:6]1)[C]#[N]>>[c:2]1([H])[c:1]([H])[n:6][c:5]([H])[c:4]([c:3]1)[Cl]	0.322479	0.000496088	0.0197	0.0394	16.3695
[C]([H])([H])([H])[c]1[c]([c]([H])[c]([H])[o]1)[C:1](=[O:2])[N:3]([H])>>[C]([H])([H])([H])[c]1[c]([H])[s][c]([H])[c]1[C:1](=[O:2])[N:3]([H])	0.322255	4.76e-10	0.0159393	0.0552154	20.2176
[C:1][N:2]([H])[C:3]([H])([H])[C]([H])([H])[n]1[c]([H])[c]([H])[n][c]([H])1>>[C:1][N:2]([H])[C:3]([H])([H])[c]1[c]([H])[c]([H])[s][c]([H])1	0.322139	9.41e-05	0.0204092	0.0456364	15.784
[C:1][C:2]([H])([H])[N:3]([H])[C:4](=[O:5])[C]([H])([H])[c]1[c]([H])[c]([H])[o][c]([H])1>>[C:1][C:2]([H])([H])[N:3]([H])[C:4](=[O:5])[c]1[c]([H])[c]([c]([H])[n]1([H]))[Cl]	0.321587	0.0006432	0.02144	0.04288	14.9994
[c]1([H])[c]([H])[c]([o][c]1([H]))[C]([H])([H])[N:1]([H])>>[C]([H])([H])([H])[c]1[c]([H])[s][c]([H])[c]1[N:1]([H])	0.321432	2.71e-05	0.0148669	0.0332433	21.6207
[C:1][C]([H])([H])[C]([H])([H])[c]1[c]([H])[c]([H])[c]([H])[o]1>>[C:1][c]1[c]([H])[c]([H])[c]([H])[n]1[C]2([H])[C]([H])([H])[C]([H])([H])2	0.321332	0.0014426	0.0281494	0.0562988	11.4152
[C]([H])([H])([H])[c]1[c]([c]([H])[c]([H])[o]1)[C:1](=[O:2])[N:3]([H])[C:4]([H])([H])>>[C:4]([H])([H])[N:3]([H])[C:1](=[O:2])[c]1[c]([H])[c]([c]([H])[n]1([H]))[Cl]	0.321135	0.000156947	0.0231642	0.0517968	13.8634
[C:1][N:2]([H])[C:3](=[O:4])[c]1[c]([c]([H])[c]([H])[s]1)[C]#[N]>>[C:1][N:2]([H])[C:3](=[O:4])[c]1[c]([H])[c]([c]([H])[n]1([H]))[Cl]	0.321012	4.66e-06	0.00954148	0.0213354	33.6438
[C]([H])([H])([H])[c:1]1[c:2]([H])[c:3]([H])[c:4]([c:5][n:6]1)[C]#[N]>>[c:3]1([H])[c:2]([c:1]([H])[n:6][c:5][c:4]1[F])[Cl]	0.320953	0.000344729	0.0173498	0.0346996	18.499
[C]([H])([H])([H])[C]([H])([H])[c]1[n][c]([H])[c]([s]1)[C:1]>>[C:1][c]1[c]([H])[c]([c]([H])[n]1([H]))[Cl]	0.32087	0.000116857	0.0214743	0.048018	14.942
[c]1([H])[c]([H])[o][c]([H])[c]1[C:1]([H])([H])[N:2]([H])>>[c]1([H])[c]([H])[s][c]([H])[c]1[C:1]([H])([H])[N:2]([H])	0.320601	0.000106843	0.0209742	0.0468998	15.2855
[C]([H])([H])([H])[C]([H])([H])[c]1[n][c]([H])[c]([s]1)[C:1]>>[C]([H])([H])([H])[O][c]1[c]([H])[c]([H])[s][c]1[C:1]	0.320409	8.38e-05	0.0197124	0.0440784	16.2541
[H:1][C@:2]([C:3]([H])([H]))([C:4])[N:5]([H])[C:6](=[O:7])[c]1[c]([H])[c]([o][c]1[C]([H])([H])([H]))[C]([H])([H])([H])>>[H:1][C@:2]([C:3]([H])([H]))([C:4])[N:5]([H])[C:6](=[O:7])[c]1[c]([H])[c]([c]([H])[n]1([H]))[Cl]	0.320247	0.000171388	0.0136964	0.0273928	23.3819
[C:1]([H])[N:2]([H])[C:3]([H])([H])[c:4]1[c:5]([H])[c:6]([H])[c:7]([H])[c:8]2[c]1[c]([H])[c]([H])[n]2([H])>>[C]([H])([H])([H])[c:8]1[c:7]([H])[c:6]([H])[c:5]([c:4]([n]1)[C:3]([H])([H])[N:2]([H])[C:1]([H]))[O]([H])	0.319181	2.53e-06	0.00334102	0.00668204	95.534
[C:1][C]([H])([H])[C]1=[C]([H])[C]([H])([H])[C]([H])([H])[C]([H])([H])[C]([H])([H])1>>[C]([H])([H])([H])[O][c]1[c]([H])[c]([o][n]1)[C:1]	0.318972	3.72e-07	0.0134659	0.0356274	23.6874
[C:1][C]([H])([H])[C]1=[C]([H])[C]([H])([H])[C]([H])([H])[C]([H])([H])[C]([H])([H])1>>[C:1][C]([H])([H])[c]1[c]([H])[c]([H])[n][n]1([H])	0.31895	1.97e-06	0.0178431	0.0472085	17.8753
[C]([H])([H])([H])[c]1[c]([H])[c]([n][o]1)[N:1]([H])>>[c]1([H])[c]([H])[s][c]([H])[c]1[C]([H])([H])[N:1]([H])	0.318161	4.78e-05	0.0244486	0.0598865	13.0135
[C]([H])([H])([H])[c]1[c]([H])[c]([c]([o]1)[C]([H])([H])([H]))[C:1](=[O:2])[N:3]([H])[C:4]>>[C:4][N:3]([H])[C:1](=[O:2])[c]1[c]([H])[c]([c]([H])[n]1([H]))[Cl]	0.317919	8.11e-06	0.0108617	0.0242875	29.2696
[c]1([H])[c]([H])[o][c]([H])[c]1[C:1](=[O:2])[N:3]([H])>>[c]1([H])[c]([H])[s][c]([H])[c]1[C:1](=[O:2])[N:3]([H])	0.315612	4.41e-07	0.0177608	0.0502352	17.7701
[C]([H])([H])([H])[c]1[c]([H])[c]([c]([o]1)[C]([H])([H])([H]))[C:1]>>[C]([H])([H])([H])[c]1[c]([H])[s][c]([H])[c]1[C:1]	0.315391	2.03e-09	0.0133148	0.0421051	23.6872
[C:1]([H])([H])[c]1[c]([H])[c]([H])[o][c]([H])1>>[C:1]([H])([H])[c]1[c]([H])[c]([H])[s][c]([H])1	0.315258	1.09e-05	0.0179396	0.0439428	17.5733
[C:1][N:2]([H])[C:3](=[O:4])[C]([H])([H])[c]1[c]([H])[c]([H])[o][c]([H])1>>[C:1][N:2]([H])[C:3](=[O:4])[c]1[c]([H])[c]([H])[n][c]([H])[c]1[Cl]	0.314999	0.000295766	0.0161748	0.0323495	19.4747
[C:1]([H])([H])[C]([H])([H])[n]1[c]([H])[c]([H])[n][c]([H])1>>[C:1]([H])([H])[c]1[c]([H])[c]([H])[s][c]([H])1	0.314703	1.18e-07	0.0146164	0.0413413	21.5309
[C:1]([H])([H])[c]1[c]([H])[c]([H])[c]([o]1)[C]#[N]>>[C]([H])([H])([H])[C]([H])([H])[c]1[c]([H])[c]([H])[c]([o]1)[C:1]([H])([H])	0.314691	0.000357486	0.01722	0.0344401	18.2747
[c]1([H])[c]([H])[o][c]([H])[c]1[C:1](=[O:2])[N:3]([H])>>[C]([H])([H])([H])[c]1[c]([H])[c]([H])[s][c]1[C:1](=[O:2])[N:3]([H])	0.314673	0.00289008	0.0349399	0.0698799	9.00612
[C]([H])([H])([H])[c]1[c]([H])[c]([H])[c]([o]1)[C:1]>>[C:1][c]1[c]([H])[c]([H])[n]([H])[n]1	0.314342	7.63e-05	0.0188818	0.042221	16.6479
[c]1([H])[c]([H])[o][c]([H])[c]1[C]([H])([H])[C]([H])([H])[C:1](=[O:2])[N:3]([H])>>[C]([H])([H])([H])[c]1[c]([H])[s][c]([H])[c]1[C:1](=[O:2])[N:3]([H])	0.314252	4.02e-06	0.0146069	0.0357793	21.514
[C:1][c]1[c]([H])[c]([n]([H])[c]([H])1)[C]#[N]>>[C:1][c]1[c]([H])[c]([c]([H])[n][c]([H])1)[O]([H])	0.314132	0.000221334	0.0146364	0.0292727	21.4625
[C:1][C]1=[C]([H])[C]([H])([H])[C]([H])([H])[C]([H])([H])[C]([H])([H])[C]([H])([H])1>>[C:1][c]1[c]([H])[c]([H])[s][c]([H])1	0.313843	5.54e-07	0.00978675	0.0239725	32.0681
[C]1([H])([H])[C]([H])([H])[C]([H])([H])[C]([H])=[C]([C]([H])([H])[C]1([H])([H]))[C:1](=[O:2])[N:3]([H])>>[c]1([H])[c]([H])[s][c]([H])[c]1[C:1](=[O:2])[N:3]([H])	0.31339	1.27e-05	0.0119734	0.0267734	26.1738
[C:1]([H])([H])[c:2]1[c:3]([H])[c:4]([c:5]([H])[c:6]([H])[c:7]1[O:8])[C]#[N]>>[C:1]([H])([H])[c:2]1[c:3]([H])[c:4]([H])[c:5]([c:6]([H])[c:7]1[O:8])[Cl]	0.312929	2.76e-05	0.014538	0.0325079	21.5249
[C:1][N:2]([H])[C:3](=[O:4])[c]1[c]([c]([H])[c]([H])[s]1)[C]#[N]>>[C]([H])([H])([H])[O][c]1[c]([H])[c]([H])[s][c]1[C:3](=[O:4])[N:2]([H])[C:1]	0.312923	0.000100073	0.0111785	0.022357	27.9933
[c]1([H])[c]([H])[c]([o][c]1([H]))[C]([H])([H])[N:1]([H])[C:2](=[O:3])[N:4]([H])>>[C]([H])([H])([H])[c]1[c]([H])[s][c]([H])[c]1[N:1]([H])[C:2](=[O:3])[N:4]([H])	0.312671	0.000266613	0.0155061	0.0310121	20.1644
[C]([H])([H])([H])[C]([H])([H])[c]1[n][c]([H])[c]([s]1)[C:1](=[O:2])[N:3]([H])>>[C]([H])([H])([H])[c]1[c]([H])[s][c]([H])[c]1[C:1](=[O:2])[N:3]([H])	0.312191	0.0027769	0.0341925	0.0683851	9.13038
[c]1([H])[c]([H])[o][c]([H])[c]1[C]([H])([H])[C]([H])([H])[C:1](=[O:2])[N:3]([H])>>[C]([H])([H])([H])[c]1[c]([H])[c]([H])[s][c]1[C:1](=[O:2])[N:3]([H])	0.311303	0.000164585	0.0131346	0.0262691	23.7011
[C]([H])([H])([H])[c]1[c]([c]([H])[c]([H])[o]1)[C:1]>>[C:1][c]1[c]([H])[c]([H])[s][c]([H])1	0.310803	3.09e-06	0.0187629	0.0496419	16.5648
[C:1][N:2]([H])[C:3](=[O:4])[c]1[c]([c]([H])[c]([H])[s]1)[C]#[N]>>[C]([H])([H])([H])[c]1[c]([H])[s][c]([H])[c]1[C:3](=[O:4])[N:2]([H])[C:1]	0.310777	2.61e-06	0.00798842	0.0178627	38.9035
[C:1][C]([H])([H])[C]([H])([H])[c]1[c]([H])[c]([H])[o][c]([H])1>>[C]([H])([H])([H])[c]1[c]([H])[c]([H])[s][c]1[C:1]	0.310654	3.08e-07	0.00861321	0.021098	36.0671
[C:1][c]1[c]([c]([H])[c]([H])[s]1)[C]#[N]>>[C]([H])([H])([H])[O][c]1[c]([H])[c]([H])[s][c]1[C:1]	0.310497	4.2e-06	0.00899212	0.020107	34.5299
[C]([H])([H])([H])[O][C](=[O])[C:1]([H])>>[C:1]([H])[C](=[O])[O]([H])	0.309556	0.00211464	0.0308871	0.0617742	10.0222
[C]([H])([H])([H])[c]1[c]([H])[c]([c]([o]1)[C]([H])([H])([H]))[C:1](=[O:2])[N:3]([H])[C:4]>>[C]([H])([H])([H])[c]1[c]([H])[s][c]([H])[c]1[C:1](=[O:2])[N:3]([H])[C:4]	0.308539	3.86e-05	0.0156042	0.034892	19.7728
[C:1][C]([H])([H])[c]1[c]([H])[c]([H])[o][c]([H])1>>[C:1][c]1[c]([H])[c]([H])[n][c]([H])[c]1[Cl]	0.308435	2.62e-05	0.0141444	0.0316279	21.8061
[c]1([H])[c]([H])[s][c]([c]1[C]#[N])[C:1](=[O:2])[N:3]([H])>>[c]1([H])[c]([c]([H])[n]([H])[c]1[C:1](=[O:2])[N:3]([H]))[Cl]	0.308428	4.71e-06	0.0148003	0.0362533	20.8392
[C]([H])([H])([H])[c]1[c]([H])[c]([c]([o]1)[C]([H])([H])([H]))[C:1](=[O:2])[N:3]([H])>>[C]([H])([H])([H])[c]1[c]([H])[s][c]([H])[c]1[C:1](=[O:2])[N:3]([H])	0.30842	2.24e-06	0.0127413	0.0312097	24.2063
[C:1][C:2]([H])([H])[N:3]([H])[C:4](=[O:5])[C]([H])([H])[C]1=[C]([H])[C]([H])([H])[C]([H])([H])[C]([H])([H])[C]([H])([H])1>>[C:1][C:2]([H])([H])[N:3]([H])[C:4](=[O:5])[C]([H])([H])[c]1[c]([H])[c]([H])[n][n]1([H])	0.307996	0.00157114	0.0277747	0.0555494	11.0891
[C:1]([H])([H])[N:2]([H])[C:3](=[O:4])[C]1=[C]([H])[C]([H])([H])[C]([H])([H])[C]([H])([H])[C]([H])([H])[C]([H])([H])1>>[C]([H])([H])([H])[c]1[c]([H])[c]([H])[s][c]1[C:3](=[O:4])[N:2]([H])[C:1]([H])([H])	0.307929	0.000202451	0.013925	0.02785	22.1133
[c:1]1([H])[c:2]([H])[c:3]([c:4]([H])[c:5]([H])[c:6]1)[C]#[N]>>[c:1]1([H])[c:2]([H])[c:3]([c:4]([H])[c:5]([H])[c:6]1)[C]([H])([H])[O]([H])	0.30786	0.000231379	0.024515	0.0548171	12.558
[C]([H])([H])([H])[c]1[c]([H])[c]([c]([o]1)[C]([H])([H])([H]))[C:1]>>[C:1][c]1[c]([H])[c]([H])[s][c]([H])1	0.307628	0.00062601	0.0316326	0.0707327	9.72501
[C:1]([H])([H])[N:2]([H])[C:3](=[O:4])[C]1=[C]([H])[C]([H])([H])[C]([H])([H])[C]([H])([H])[C]([H])([H])[C]([H])([H])1>>[C]([H])([H])([H])[c]1[c]([H])[s][c]([H])[c]1[C:3](=[O:4])[N:2]([H])[C:1]([H])([H])	0.307451	5.04e-06	0.0093205	0.0208413	32.9865
[C]([H])([H])([H])[c]1[c]([c]([H])[c]([H])[o]1)[C:1]>>[C:1][c]1[c]([H])[c]([H])[n][c]([H])[c]1[Cl]	0.306847	1.87e-05	0.0129223	0.0288951	23.7456
[C:1][C]([H])([H])[c]1[c]([H])[c]([H])[o][c]([H])1>>[C]([H])([H])([H])[C]([H])([H])[c]1[c]([H])[c]([n]([H])[n]1)[C:1]	0.306517	1.76e-06	0.0120592	0.029539	25.4176
[C]([H])([H])([H])[c]1[c]([H])[c]([H])[o][c]1[C:1]>>[C:1][c]1[c]([H])[c]([H])[n][c]([H])[c]1[F]	0.306352	0.000696592	0.0209806	0.0419612	14.6017
[C:1][C]([H])([H])[c]1[c]([H])[c]([H])[o][c]([H])1>>[C:1][c]1[c]([H])[c]([H])[s][c]([H])1	0.306008	3.23e-08	0.0117911	0.0333502	25.9525
[C:1][c]1[c]([H])[c]([H])[o][c]([H])1>>[C]([H])([H])([H])[c]1[c]([H])[c]([H])[s][c]1[C:1]	0.305881	0.00042465	0.0284568	0.0636312	10.749
[C:1]([H])([H])[c:2]1[c:3]([H])[c:4]([c:5]([H])[c:6]([H])[c:7]1)[C]#[N]>>[C:1]([H])([H])[c:2]1[c:3]([H])[c:4]([c:5]([H])[c:6]([H])[c:7]1)[Cl]	0.305757	9.4e-05	0.0106952	0.0213904	28.5882
[C]([H])([H])([H])[c]1[c]([H])[c]([n][o]1)[N:1]([H])[C:2](=[O:3])[N:4]([H])>>[c]1([H])[c]([H])[s][c]([H])[c]1[C]([H])([H])[N:1]([H])[C:2](=[O:3])[N:4]([H])	0.304474	0.000253273	0.0248117	0.0554806	12.2714
[C:1][C:2]([H])([H])[N:3]([H])[C:4](=[O:5])[C]([H])([H])[C]([H])([H])[c]1[c]([H])[c]([H])[o][c]([H])1>>[C]([H])([H])([H])[c]1[c]([H])[s][c]([H])[c]1[C:4](=[O:5])[N:3]([H])[C:2]([H])([H])[C:1]	0.304418	2.11e-05	0.0132274	0.0295774	23.0142
[c:1]1([H])[c:2]([H])[c:3]([c:4]([c:5]([H])[c:6]1[Cl])[C]#[N])[C:7]([H])([H])[N:8]>>[C]([H])([H])([H])[O][c:1]1[c:6]([H])[c:5]([H])[c:4]([c:3]([c:2]1([H]))[C:7]([H])([H])[N:8])[Cl]	0.303815	4.51e-05	0.0290745	0.0769238	10.4495
[C:1][C]([H])([H])[c]1[c]([H])[c]([H])[o][c]([H])1>>[C]([H])([H])([H])[c]1[c]([H])[c]([H])[s][c]1[C:1]	0.303596	1.88e-05	0.0192781	0.0472215	15.7482
[C:1][c]1[c]([c]([H])[c]([H])[s]1)[C]#[N]>>[C:1][c]1[c]([H])[c]([c]([H])[n]1([H]))[Cl]	0.303248	3.4e-08	0.0117749	0.0333044	25.7539
[c]1([H])[c]([H])[o][c]([H])[c]1[C]([H])([H])[N:1]([H])>>[c]1([H])[c]([H])[s][c]([H])[c]1[C]([H])([H])[N:1]([H])	0.303128	0.000512593	0.0187228	0.0374456	16.1903
[c:1]1([H])[c:2]([H])[c:3]([c:4]([H])[c:5][c:6]1)[C]#[N]>>[c:4]1([H])[c:3]([H])[c:2]([c:1]([H])[c:6][c:5]1)[Cl]	0.303023	6.38e-06	0.0154608	0.0378712	19.5994
[C:1]([H])([H])[C]([H])([H])[C]([H])([H])[n]1[c]([H])[c]([H])[n][c]([H])1>>[C:1]([H])([H])[c]1[n]([H])[c](=[O])[n]([H])[n]1	0.302993	0.00166419	0.0278632	0.0557265	10.8743
[C:1]([H])([H])[N:2]([H])[C:3](=[O:4])[c]1[c]([H])[c]([H])[o][c]([H])1>>[C]([H])([H])([H])[c]1[c]([H])[s][c]([H])[c]1[C:3](=[O:4])[N:2]([H])[C:1]([H])([H])	0.302366	5.91e-05	0.00905867	0.0181173	33.3786
[C:1][c]1[c]([H])[c]([n]([H])[c]([H])1)[C]#[N]>>[C:1][c]1[c]([H])[c]([H])[s][c]([H])1	0.301482	0.000392799	0.027491	0.0614718	10.9666
[c]1([H])[c]([H])[o][c]([H])[c]1[C]([H])([H])[C:1](=[O:2])[N:3]([H])>>[c]1([H])[c]([H])[s][c]([H])[c]1[C:1](=[O:2])[N:3]([H])	0.301244	2.14e-06	0.0123309	0.0302045	24.43
[c:1]1([H])[c:2]([H])[c:3]([H])[c:4]([c:5]([c:6]1([H]))[C:7]([H])([H])[N:8])[C]#[N]>>[c:4]1([H])[c:3]([H])[c:2]([c:1]([H])[c:6]([H])[c:5]1[C:7]([H])([H])[N:8])[C]([H])([H])[O]([H])	0.300334	2.09e-05	0.0194842	0.0477265	15.4142
[C:1][c]1[c]([H])[c]([H])[c]([H])[c]([c]([H])1)[C]#[N]>>[C]([H])([H])([H])[O][c]1[c]([H])[c]([o][n]1)[C:1]	0.300002	0.00157679	0.0270869	0.0541739	11.0755
[C]([H])([H])([H])[n]1[c]([H])[c]([H])[c]([n]1)[N:1]([H])>>[c]1([H])[c]([H])[s][c]([H])[c]1[C]([H])([H])[N:1]([H])	0.299581	1.03e-06	0.0105844	0.0259263	28.3041
[H:1][C@:2]([C:3]([H])([H]))([C:4])[N:5]([H])[C:6](=[O:7])[C]([H])([H])[c]1[c]([H])[c]([H])[o][c]([H])1>>[H:1][C@:2]([C:3]([H])([H]))([C:4])[N:5]([H])[C:6](=[O:7])[c]1[c]([H])[c]([H])[s][c]([H])1	0.299314	0.000546142	0.0188858	0.0377716	15.8486
[C:1][C]([H])([H])[C]([H])([H])[c]1[c]([H])[c]([H])[c]([H])[o]1>>[C:1][C]([H])([H])[c]1[c]([H])[c]([H])[n][n]1([H])	0.299289	0.00111235	0.024007	0.0480139	12.4668
[C:1][c]1[c]([c]([H])[c]([H])[s]1)[C]#[N]>>[C]([H])([H])([H])[c]1[c]([H])[s][c]([H])[c]1[C:1]	0.298921	2.3e-07	0.0116391	0.030794	25.6826
[c:1]1([H])[c:2]([H])[c:3]([c:4]([H])[c:5]([H])[c:6]1)[C]#[N]>>[c:1]1([H])[c:2]([H])[c:3]([c:4]([H])[c:5]([H])[c:6]1)[C](=[O])[N]([H])([H])	0.298588	0.000331076	0.0260586	0.0582687	11.4583
[C]([H])([H])([H])[c]1[c]([H])[c]([H])[c]([o]1)[C:1](=[O:2])[N:3]([H])>>[C]([H])([H])([H])[c]1[c]([H])[c]([H])[s][c]1[C:1](=[O:2])[N:3]([H])	0.298462	0.00109602	0.0238211	0.0476422	12.5293
[C:1][C]([H])([H])[C]1([H])[C]([H])([H])[C]([H])([H])[C]([H])([H])[C]([H])([H])[O]1>>[C]([H])([H])([H])[c]1[c]([H])[s][c]([H])[c]1[C:1]	0.298186	0.000264748	0.024576	0.0549537	12.1332
[c]1([H])[c]([H])[o][c]([H])[c]1[C]([H])([H])[N:1]([H])>>[C]([H])([H])([H])[c]1[c]([H])[s][c]([H])[c]1[N:1]([H])	0.297839	0.000375124	0.0165636	0.0331271	17.9816
[C]([H])([H])([H])[c]1[c]([c]([H])[c]([H])[o]1)[C:1](=[O:2])[N:3]([H])>>[c]1([H])[c]([H])[s][c]([H])[c]1[C:1](=[O:2])[N:3]([H])	0.296551	1.17e-05	0.0110976	0.024815	26.7221
[c]1([H])[c]([c]([H])[n]([H])[c]1[C]#[N])[C:1](=[O:2])[N:3]([H])>>[C]([H])([H])([H])[c]1[c]([H])[c]([H])[s][c]1[C:1](=[O:2])[N:3]([H])	0.295877	0.000243282	0.0238645	0.0533626	12.3982
[C]([H])([H])([H])[c]1[c]([H])[c]([H])[c]([o]1)[C:1]>>[C]([H])([H])([H])[c]1[c]([H])[c]([H])[s][c]1[C:1]	0.295582	9.31e-05	0.0186752	0.041759	15.8275
[C:1][C]([H])([H])[C]1=[C]([H])[C]([H])([H])[C]([H])([H])[C]([H])([H])[C]([H])([H])1>>[C]([H])([H])([H])[c]1[c]([c]([H])[s][n]1)[C:1]	0.294916	1.34e-05	0.0174919	0.0428463	16.8601
[c]1([H])[c]([c]([H])[n]([H])[c]1[C:1](=[O:2])[N:3]([H]))[C]#[N]>>[c]1([H])[c]([H])[s][c]([H])[c]1[C:1](=[O:2])[N:3]([H])	0.294442	0.00125283	0.0245889	0.0491777	11.9746
[C]([H])([H])([H])[c]1[c]([c]([H])[c]([H])[o]1)[C:1](=[O:2])[N:3]([H])[C:4]>>[C:4][N:3]([H])[C:1](=[O:2])[c]1[c]([H])[c]([H])[s][c]([H])1	0.293344	0.000223665	0.0137158	0.0274317	21.3873
[C:1][C]([H])([H])[C]1=[C]([H])[C]([H])([H])[C]([H])([H])[C]([H])([H])[C]([H])([H])1>>[C:1][c]1[c]([H])[c]([H])[n][c]([H])[c]1[F]	0.292968	6.76e-06	0.0151236	0.0370451	19.3716
[C:1]([H])([H])[C](=[O])[N]([H])([H])>>[C:1]([H])([H])[c]1[c]([H])[c]([H])[c]([H])[s]1	0.292576	0.0019053	0.0281734	0.0563469	10.3848
[C]([H])([H])([H])[c]1[c]([c]([H])[c]([H])[o]1)[C:1](=[O:2])[N:3]([H])[C:4]([H])([H])[C:5]>>[C]([H])([H])([H])[c]1[c]([H])[s][c]([H])[c]1[C:1](=[O:2])[N:3]([H])[C:4]([H])([H])[C:5]	0.291374	0.000206345	0.0225342	0.0503879	12.9303
[C]([H])([H])([H])[c]1[n][c]([c]([H])[s]1)[C]([H])([H])[C:1]>>[C]([H])([H])([H])[c]1[c]([H])[s][c]([H])[c]1[C:1]	0.290927	9.09e-06	0.0159463	0.0390603	18.2442
[C:1][c]1[c]([H])[c]([H])[c]([c]([H])[n]1)[C]#[N]>>[C:1][c]1[c]([H])[c]([H])[c]([H])[n]1[C]2([H])[C]([H])([H])[C]([H])([H])2	0.290621	1.78e-05	0.00583715	0.0116743	49.7883
[C]([H])([H])([H])[n]1[c]([H])[c]([H])[c]([n]1)[N:1]([H])[C:2](=[O:3])[N:4]([H])>>[c]1([H])[c]([H])[s][c]([H])[c]1[C]([H])([H])[N:1]([H])[C:2](=[O:3])[N:4]([H])	0.290477	0.000246708	0.0140355	0.028071	20.6958
[C:1][c]1[c]([c]([H])[c]([H])[s]1)[C]#[N]>>[C:1][c]1[c]([H])[c]([H])[n][c]([H])[c]1[Cl]	0.290171	6.69e-05	0.0090596	0.0181192	32.0292
[c:1]1([H])[c:2]([H])[c:3]([c:4]([H])[c:5][c:6]1)[C]#[N]>>[c:4]1([H])[c:3]([H])[c:2]([c:1]([H])[c:6][c:5]1)[F]	0.289989	0.0035159	0.034444	0.0688879	8.41915
[C]([H])([H])([H])[c]1[c]([n][c]([H])[o]1)[C:1]>>[C]([H])([H])([H])[c]1[c]([H])[s][c]([H])[c]1[C:1]	0.289533	1.28e-07	0.0102187	0.0270361	28.3336
[C:1][C]([H])([H])[C]([H])([H])[c]1[c]([H])[c]([H])[c]([H])[o]1>>[C]([H])([H])([H])[O][c]1[c]([H])[c]([o][n]1)[C:1]	0.289508	0.000136012	0.0201366	0.0450268	14.3772
[C]([H])([H])([H])[c]1[c]([n][c]([H])[o]1)[C:1]>>[C:1][c]1[c]([H])[c]([c]([H])[n]1([H]))[Cl]	0.289368	1.53e-09	0.00955316	0.0286595	30.2903
[C]([H])([H])([H])[c]1[c]([c]([H])[c]([H])[o]1)[C:1]>>[C]([H])([H])([H])[c]1[c]([H])[c]([H])[s][c]1[C:1]	0.288668	0.00108444	0.0229568	0.0459136	12.5744
[C:1][C]([H])([H])[C]1([H])[C]([H])([H])[C]([H])([H])[C]([H])([H])[C]([H])([H])[O]1>>[C:1][c]1[c]([H])[c]([H])[s][c]([H])1	0.288466	0.000432947	0.0269705	0.0603078	10.6956
[C:1][c]1[c]([H])[c]([c]([H])[n]1([H]))[C]#[N]>>[C:1][c]1[c]([H])[c]([H])[s][c]([H])1	0.286664	7.13e-05	0.0239168	0.058584	11.9859
[C]([H])([H])([H])[c]1[n][n][c]([s]1)[N:1]([H])>>[c]1([H])[c]([H])[s][c]([H])[c]1[C]([H])([H])[N:1]([H])	0.286487	1.36e-05	0.0170414	0.0417427	16.8113
[C:1][c]1[c]([H])[c]([n]([H])[c]([H])1)[C]#[N]>>[C]([H])([H])([H])[c]1[c]([H])[c]([H])[s][c]1[C:1]	0.285247	5.08e-05	0.0221962	0.0543693	12.8512
[H:1][C@:2]([C:3]([H])([H]))([C:4])[N:5]([H])[C:6](=[O:7])[c]1[c]([o][c]([H])[n]1)[C]([H])([H])([H])>>[H:1][C@:2]([C:3]([H])([H]))([C:4])[N:5]([H])[C:6](=[O:7])[c]1[c]([H])[s][c]([H])[c]1[C]([H])([H])([H])	0.285078	3.23e-05	0.0137894	0.030834	20.6737
[C]([H])([H])([H])[c]1[c]([o][c]([n]1)[N:1]([H]))[C]([H])([H])([H])>>[c]1([H])[c]([H])[s][c]([H])[c]1[C]([H])([H])[N:1]([H])	0.285061	4.48e-07	0.0124184	0.0328559	22.9548
[C]([H])([H])([H])[c]1[c]([s][c]([n]1)[C]([H])([H])([H]))[C:1]>>[C:1][c]1[c]([H])[c]([H])[s][c]([H])1	0.28492	0.00297603	0.0319561	0.0639123	8.91598
[C]([H])([H])([H])[c]1[c]([H])[c]([c]([o]1)[C]([H])([H])([H]))[C:1]>>[C]([H])([H])([H])[C]([H])([H])[c]1[c]([H])[c]([n]([H])[n]1)[C:1]	0.284867	0.000735547	0.0198704	0.0397408	14.3362
[C]([H])([H])([H])[c]1[c]([H])[c]([n][n]1[C]([H])([H])([H]))[N:1]([H])>>[c]1([H])[c]([H])[s][c]([H])[c]1[C]([H])([H])[N:1]([H])	0.283765	6.16e-06	0.0143722	0.0352046	19.744
[C]([H])([H])([H])[c]1[c]([n][o][n]1)[C:1]>>[C:1][c]1[c]([H])[c]([c]([H])[n]1([H]))[Cl]	0.283729	6.13e-05	0.00860454	0.0172091	32.9744
[C:1][c]1[c]([n][c]([H])[c]([H])[n]1)[N]([H])([H])>>[C]([H])([H])([H])[O][c]1[c]([H])[c]([H])[s][c]1[C:1]	0.283603	0.000177262	0.0122668	0.0245336	23.1196
[H:1][C@:2]([C:3]([H])([H]))([C:4])[N:5]([H])[C:6](=[O:7])[c]1[c]([o][c]([H])[n]1)[C]([H])([H])([H])>>[H:1][C@:2]([C:3]([H])([H]))([C:4])[N:5]([H])[C:6](=[O:7])[c]1[c]([H])[c]([c]([H])[n]1([H]))[Cl]	0.283415	1.57e-06	0.0108904	0.0266759	26.0243
[C:1][C:2]([H])([H])[N:3]([H])[C:4](=[O:5])[c]1[c]([H])[c]([n]([H])[c]([H])1)[C]#[N]>>[C]([H])([H])([H])[c]1[c]([H])[c]([H])[s][c]1[C:4](=[O:5])[N:3]([H])[C:2]([H])([H])[C:1]	0.283234	0.00168001	0.0261302	0.0522604	10.8393
[C]([H])([H])([H])[c]1[c]([c]([H])[c]([H])[o]1)[C:1]>>[C:1][c]1[c]([H])[c]([H])[n]([H])[n]1	0.282598	1.55e-05	0.0113545	0.0253893	24.8887
[c]1([H])[c]([c]([H])[n]([H])[c]1[C]#[N])[C:1](=[O:2])[N:3]([H])>>[C]([H])([H])([H])[C]([H])([H])[c]1[c]([H])[c]([n]([H])[n]1)[C:1](=[O:2])[N:3]([H])	0.282368	0.000759378	0.019909	0.0398181	14.1829
[C:1][c]1[c]([H])[c]([H])[o][n]1>>[C:1][c]1[c]([H])[c]([c]([H])[n]1([H]))[Cl]	0.282138	1.25e-05	0.010741	0.0240177	26.2673
[C:1]([H])([H])[N:2]([H])[C:3](=[O:4])[C]([H])([H])[C]([H])([H])[c]1[c]([H])[c]([H])[c]([H])[o]1>>[C]([H])([H])([H])[O][c]1[c]([H])[c]([o][n]1)[C:3](=[O:4])[N:2]([H])[C:1]([H])([H])	0.281805	0.00133065	0.0240194	0.0480387	11.7324
[C:1][c]1[c]([n][c]([H])[c]([H])[n]1)[N]([H])([H])>>[C:1][c]1[c]([H])[c]([c]([H])[n]1([H]))[Cl]	0.281453	1.43e-05	0.0110786	0.0247725	25.4051
[C:1][C]([H])([H])[c]1[c]([H])[c]([H])[o][c]([H])1>>[C]([H])([H])([H])[c]1[c]([c]([H])[c]([H])[n]1([H]))[C:1]	0.281124	0.000346983	0.01523	0.03046	18.4585
[C]([H])([H])([H])[C]([H])([H])[C:1]([H])>>[C:1]([H])[C]1([H])[C]([H])([H])[C]([H])([H])1	0.281006	0.00266658	0.0303524	0.0607047	9.25813
[c]1([H])[c]([H])[o][n][c]1[C:1](=[O:2])[N:3]([H])>>[c]1([H])[c]([c]([H])[n]([H])[c]1[C:1](=[O:2])[N:3]([H]))[Cl]	0.280543	0.000255346	0.0137128	0.0274256	20.4585
[C]([H])([H])([H])[c]1[c]([c]([H])[c]([H])[o]1)[C:1](=[O:2])[N:3]([H])>>[c]1([H])[c]([H])[n]([H])[n][c]1[C:1](=[O:2])[N:3]([H])	0.280304	0.000293511	0.0143563	0.0287126	19.5248
[C]([H])([H])([H])[c]1[c]([n][c]([H])[o]1)[C:1]>>[C]([H])([H])([H])[O][c]1[c]([H])[c]([H])[s][c]1[C:1]	0.28028	2.09e-05	0.0121414	0.027149	23.0847
[C:1][c:2]1[c:3]([H])[c:4]([H])[c:5]([H])[c:6]([H])[c:7]1>>[C:1][c:2]1[c:3]([H])[c:4]([c:5]([H])[c:6]([H])[c:7]1)[Cl]	0.280257	1.06e-06	0.00996123	0.0243999	28.1348
[c]1([H])[c]([c]([H])[n]([H])[c]1[C:1](=[O:2])[N:3]([H]))[C]#[N]>>[C]([H])([H])([H])[c]1[c]([H])[c]([H])[s][c]1[C:1](=[O:2])[N:3]([H])	0.279467	0.000826671	0.0308864	0.069064	9.04824
[H:1][C@:2]([C:3]([H])([H]))([C:4])[N:5]([H])[C:6](=[O:7])[c]1[c]([o][c]([H])[n]1)[C]([H])([H])([H])>>[H:1][C@:2]([C:3]([H])([H]))([C:4])[N:5]([H])[C:6](=[O:7])[c]1[c]([c]([H])[c]([H])[s]1)[O][C]([H])([H])([H])	0.278533	0.000376672	0.0155114	0.0310227	17.9567
[C:1][c]1[c]([n][c]([H])[c]([H])[n]1)[N]([H])([H])>>[C]([H])([H])([H])[c]1[c]([H])[s][c]([H])[c]1[C:1]	0.27783	0.000801711	0.0199509	0.0399019	13.9257
[C]([H])([H])([H])[c]1[c]([o][c]([n]1)[N:1]([H])[C:2](=[O:3])[N:4]([H]))[C]([H])([H])([H])>>[c]1([H])[c]([H])[s][c]([H])[c]1[C]([H])([H])[N:1]([H])[C:2](=[O:3])[N:4]([H])	0.277376	2.32e-06	0.0115419	0.0282717	24.0321
[C:1]([H])([H])[N:2]([H])[C:3](=[O:4])[c]1[c]([H])[c]([c]([H])[n]1([H]))[C]#[N]>>[C]([H])([H])([H])[C]([H])([H])[c]1[c]([H])[c]([n]([H])[n]1)[C:3](=[O:4])[N:2]([H])[C:1]([H])([H])	0.277109	0.000632207	0.0183677	0.0367354	15.0867
[C:1][C]([H])([H])[c]1[c]([H])[c]([H])[o][c]([H])1>>[C]([H])([H])([H])[c]1[c]([H])[c]([n][n]1([H]))[C]([H])([H])[C:1]	0.275615	0.000933804	0.0208378	0.0416757	13.2267
[C:1][C]([H])([H])[c]1[c]([H])[c]([H])[o][c]([H])1>>[C:1][c]1[c]([H])[c]([H])[n]([H])[n]1	0.275524	4.99e-05	0.0148684	0.0332468	18.5308
[C:1][c]1[c]([H])[c]([n]([H])[c]([H])1)[C]#[N]>>[C]([H])([H])([H])[C]([H])([H])[c]1[c]([H])[c]([n]([H])[n]1)[C:1]	0.275231	1.27e-06	0.0142936	0.0378173	19.2555
[C:1]([H])([H])[C:2]([H])([H])[N:3]([C:4]([H])([H])[C:5]([H])([H]))[C:6]([H])([c]1[c]([H])[c]([H])[c]([H])[c]([H])[c]([H])1)[C:7](=[O:8])[O:9]([H])>>[C:1]([H])([H])[C:2]([H])([H])[N:3]([C:4]([H])([H])[C:5]([H])([H]))[C:6]([H])([c]1[c]([H])[c]([H])[s][c]([H])1)[C:7](=[O:8])[O:9]([H])	0.274885	0.00283478	0.0303204	0.0606408	9.06602
[C:1]([H])([H])[N:2]([H])[C:3](=[O:4])[C]([H])([H])[C]1=[C]([H])[C]([H])([H])[C]([H])([H])[C]([H])([H])[C]([H])([H])1>>[C:1]([H])([H])[N:2]([H])[C:3](=[O:4])[C]([H])([H])[c]1[c]([H])[c]([H])[c]([H])[s]1	0.274633	9.45e-05	0.00962441	0.0192488	28.5351
[C]([H])([H])([H])[c]1[c]([H])[c]([n][o]1)[C:1]>>[C]([H])([H])([H])[O][c]1[c]([H])[c]([H])[s][c]1[C:1]	0.273785	0.00170729	0.0253972	0.0507944	10.7801
[C:1][c]1[c]([H])[c]([c]([H])[n]1([H]))[C]#[N]>>[C]([H])([H])([H])[C]([H])([H])[c]1[c]([H])[c]([n]([H])[n]1)[C:1]	0.273592	1.01e-06	0.0136646	0.036153	20.022
[C]([H])([H])([H])[c]1[n][c]([c]([H])[s]1)[C]([H])([H])[C:1](=[O:2])[N:3]([H])>>[C]([H])([H])([H])[c]1[c]([H])[s][c]([H])[c]1[C:1](=[O:2])[N:3]([H])	0.273432	0.000248276	0.01324	0.02648	20.6519
[C]([H])([H])([H])[c]1[n][c]([c]([H])[s]1)[C]([H])([H])[C:1](=[O:2])[N:3]([H])[C:4]>>[C:4][N:3]([H])[C:1](=[O:2])[c]1[c]([H])[c]([c]([H])[n]1([H]))[Cl]	0.273048	0.000200593	0.0123096	0.0246192	22.1817
[C]([H])([H])([H])[c]1[c]([H])[c]([c]([o]1)[C]([H])([H])([H]))[C:1]>>[C:1][c]1[c]([H])[c]([H])[n][c]([H])[c]1[Cl]	0.272838	0.000297992	0.0140451	0.0280903	19.4258
[c:1]1([H])[c:2]([H])[c:3]([o:4][c:5]1)[C]#[N]>>[C]([H])([H])([H])[C]([H])([H])[c:3]1[c:2]([H])[c:1]([H])[c:5][o:4]1	0.271931	9.89e-05	0.0174446	0.0390073	15.5883
[C:1][c]1[c]([H])[c]([c]([H])[n]1([H]))[C]#[N]>>[C]([H])([H])([H])[c]1[c]([H])[c]([H])[s][c]1[C:1]	0.271914	0.000146347	0.0263256	0.0644842	10.3289
[C:1][C]([H])([H])[C]1=[C]([H])[C]([H])([H])[C]([H])([H])[C]([H])([H])[C]([H])([H])1>>[C:1][C]([H])([H])[c]1[c]([H])[c]([H])[c]([H])[s]1	0.271555	4.64e-06	0.00806563	0.0180353	33.6682
[C]([H])([H])([H])[c]1[n][c]([c]([H])[s]1)[C]([H])([H])[C:1]>>[C:1][c]1[c]([H])[c]([c]([H])[n]1([H]))[Cl]	0.27154	3.92e-09	0.00772765	0.0218571	35.1388
[C:1]([H])([H])[c:2]1[c:3]([H])[c:4]([H])[c:5]([c:6]([H])[c:7]1([H]))[C]#[N]>>[C:1]([H])([H])[c:2]1[c:3]([H])[c:4]([H])[c:5]([c:6]([H])[c:7]1[C]#[N])[Cl]	0.271519	6e-05	0.0153508	0.0343254	17.6876
[C]([H])([H])([H])[c]1[n][c]([c]([H])[s]1)[C]([H])([H])[C:1](=[O:2])[N:3]([H])>>[c]1([H])[c]([c]([H])[n]([H])[c]1[C:1](=[O:2])[N:3]([H]))[Cl]	0.271409	3.83e-07	0.00785989	0.0192527	34.5308
[C]([H])([H])([H])[c]1[c]([o][c]([n]1)[N:1]([H])[C:2](=[O:3])[N:4]([H])[C:5])[C]([H])([H])([H])>>[C:5][N:4]([H])[C:2](=[O:3])[N:1]([H])[C]([H])([H])[c]1[c]([H])[c]([H])[s][c]([H])1	0.271238	0.000265236	0.013428	0.0268559	20.1995
[C]([H])([H])([H])[c]1[c]([H])[c]([n][n]1[C]([H])([H])([H]))[N:1]([H])[C:2](=[O:3])[N:4]([H])>>[c]1([H])[c]([H])[s][c]([H])[c]1[C]([H])([H])[N:1]([H])[C:2](=[O:3])[N:4]([H])	0.271125	5.43e-06	0.0083772	0.018732	32.3646
[C:1][C]([H])([H])[C]1=[C]([H])[C]([H])([H])[C]([H])([H])[C]([H])([H])[C]([H])([H])1>>[C:1][C]([H])([H])[c]1[c]([H])[c]([H])[c]([H])[n][c]([H])1	0.270617	2.62e-06	0.00696503	0.0155743	38.8536
[C]([H])([H])([H])[c]1[c]([H])[c]([n][n]1[C]([H])([H])([H]))[N:1]([H])[C:2](=[O:3])[N:4]([H])[C:5]>>[C:5][N:4]([H])[C:2](=[O:3])[N:1]([H])[C]([H])([H])[c]1[c]([H])[c]([H])[s][c]([H])1	0.26998	0.00013703	0.0107135	0.021427	25.2
[C:1]([H])([H])[C]([H])([H])[n]1[c]([H])[c]([H])[n][c]([H])1>>[C:1]([H])([H])[c]1[c]([H])[c]([H])[c]([c]([H])[n]1)[Cl]	0.269263	4.22e-05	0.00720812	0.0144162	37.3554
[C]([H])([H])([H])[c]1[c]([H])[c]([n][o]1)[N:1]([H])>>[C]([H])([H])([H])[c]1[c]([H])[s][c]([H])[c]1[N:1]([H])	0.269005	2.79e-06	0.00703514	0.015731	38.2374
[C]([H])([H])([H])[c]1[n][c]([c]([H])[s]1)[C]([H])([H])[C:1](=[O:2])[N:3]([H])>>[C]([H])([H])([H])[O][c]1[c]([H])[c]([H])[s][c]1[C:1](=[O:2])[N:3]([H])	0.268585	8.14e-06	0.009183	0.0205338	29.248
[C]([H])([H])([H])[C]([H])([H])[c]1[c]([s][c]([H])[n]1)[C:1]>>[C]([H])([H])([H])[O][c]1[c]([H])[c]([H])[s][c]1[C:1]	0.268334	0.000214353	0.012369	0.0247379	21.6942
[C]([H])([H])([H])[c]1[n][c]([c]([H])[s]1)[C]([H])([H])[C:1]>>[C]([H])([H])([H])[O][c]1[c]([H])[c]([H])[s][c]1[C:1]	0.267914	9.25e-08	0.0120201	0.0339981	22.2888
[H:1][C@@:2]1([C:3]([H])([H])[C:4]([H])([H])[C:5]([H])([H])[O:6][C@:7]1([H:8])[c]2[n][c]([H])[c]([H])[n]2[C]([H])([H])[C]([H])([H])([H]))[N:9]([H])[C:10]([H])([H])>>[H:1][C@@:2]1([C:3]([H])([H])[C:4]([H])([H])[C:5]([H])([H])[O:6][C@:7]1([H:8])[c]2[c]([H])[n][n]([c]([H])2)[C]([H])([H])([H]))[N:9]([H])[C:10]([H])([H])	0.267801	4.92e-05	0.0143986	0.0321962	18.5991
[C:1]([H])([H])[C]([H])([H])[n]1[c]([H])[c]([H])[n][c]([H])1>>[C]([H])([H])([H])[c]1[c]([c]([H])[n]([H])[n]1)[C:1]([H])([H])	0.267403	0.00125425	0.0223395	0.0446789	11.97
[C:1]([H])([H])[c]1[c]([H])[c]([H])[c]([o]1)[C]([H])([H])[O]([H])>>[C:1]([H])([H])[c]1[c]([H])[c]([H])[s][c]([H])1	0.267301	5.45e-05	0.0147466	0.0329745	18.1263
[C]([H])([H])([H])[C]([H])([H])[c]1[n][c]([H])[c]([s]1)[C:1]>>[C:1][c]1[c]([H])[c]([H])[n][c]([H])[c]1[Cl]	0.266998	0.000350595	0.0145151	0.0290302	18.3945
[C]([H])([H])([H])[c]1[n][n][c]([s]1)[N:1]([H])[C:2](=[O:3])[N:4]([H])>>[c]1([H])[c]([H])[s][c]([H])[c]1[C]([H])([H])[N:1]([H])[C:2](=[O:3])[N:4]([H])	0.26608	0.000615933	0.0174824	0.0349649	15.2198
[C:1]([H])([H])[C]([H])([H])[n]1[c]([H])[c]([H])[n][c]([H])1>>[C:1]([H])([H])[c]1[c]([H])[c]([H])[n]([H])[n]1	0.265711	0.000120336	0.0100957	0.0201913	26.3193
[C]([H])([H])([H])[c]1[c]([H])[c]([n][o]1)[N:1]([H])[C:2](=[O:3])[N:4]([H])>>[C]([H])([H])([H])[c]1[c]([H])[s][c]([H])[c]1[N:1]([H])[C:2](=[O:3])[N:4]([H])	0.265575	5.85e-05	0.00792969	0.0158594	33.4913
[C:1][C]([H])([H])[C]1=[C]([H])[C]([H])([H])[C]([H])([H])[C]([H])([H])[C]([H])([H])1>>[C]([H])([H])([H])[c]1[n]([H])[c]([H])[c]([n]1)[C:1]	0.26553	9.54e-05	0.00933523	0.0186705	28.4439
[c:1]1([H])[c:2]([H])[c:3][c:4]([H])[c:5]([c:6]1([H]))[C]#[N]>>[C]([H])([H])([H])[O][C]([H])([H])[c:6]1[c:1]([H])[c:2]([H])[c:3][c:4]([H])[c:5]1([H])	0.265418	8.71e-05	0.0230786	0.0565309	11.5006
[C:1][c]1[c]([H])[c]([H])[c]([H])[o]1>>[C:1][c]1[c]([H])[c]([H])[o][c]1[Cl]	0.264517	0.00674734	0.0394057	0.0788113	6.71267
[C:1]([H])[c]1[c]([H])[c]([H])[c]([H])[c]([H])[c]([H])1>>[C:1]([H])[c]1[c]([H])[c]([H])[s][c]([H])1	0.262991	6.11e-05	0.0212576	0.0520702	12.3717
[c]1([H])[c]([H])[s][c]([n]1)[C]([H])([H])[N:1]>>[c]1([H])[c]([H])[s][c]([H])[c]1[C]([H])([H])[N:1]	0.262501	1.38e-05	0.0102466	0.0229121	25.6184
[c:1]1([H])[c:2]([c:3]([H])[n:4][c:5]([c:6]1[Cl])[N:7]([H]))[C]#[N]>>[c:1]1([H])[c:2]([c:3]([H])[n:4][c:5]([c:6]1[F])[N:7]([H]))[Cl]	0.262265	6.94e-05	0.00828985	0.0165797	31.6369
[C:1]([H])([H])([H])[N:2]([C:3]([H])([H])[C:4])[C:5](=[O:6])[C]([H])([H])[C]1=[C]([H])[C]([H])([H])[C]([H])([H])[C]([H])([H])[C]([H])([H])1>>[C:1]([H])([H])([H])[N:2]([C:3]([H])([H])[C:4])[C:5](=[O:6])[C]1=[C]([H])[O][C]([H])([H])[C]([H])([H])[C]([H])([H])1	0.262063	0.000300348	0.0135261	0.0270522	19.3746
[C:1][C]([H])([H])[C]1=[C]([H])[C]([H])([H])[C]([H])([H])[C]([H])([H])[C]([H])([H])1>>[C:1][c]1[c]([H])[n][n][s]1	0.261988	1.33e-06	0.00973641	0.0238492	26.9081
[C:1][C]1=[C]([H])[O][C]([H])([H])[C]([H])([H])[C]([H])([H])1>>[C]([H])([H])([H])[O][c]1[c]([H])[c]([H])[s][c]1[C:1]	0.261292	0.000215926	0.0120739	0.0241478	21.6411
[H:1][C@:2]([C:3]([H])([H]))([C@@:4]([H:5])([c]1[n][c]([H])[c]([H])[n]1[C]([H])([H])[C]([H])([H])([H]))[O:6][C:7]([H])([H]))[N:8]([H])>>[H:1][C@:2]([C:3]([H])([H]))([C@@:4]([H:5])([c]1[c]([H])[n][n]([c]([H])1)[C]([H])([H])([H]))[O:6][C:7]([H])([H]))[N:8]([H])	0.260337	8.06e-06	0.0139258	0.0341112	18.6946
[C:1][c]1[c]([H])[c]([n]([H])[c]([H])1)[C]#[N]>>[C]([H])([H])([H])[O][c]1[c]([H])[c]([o][n]1)[C:1]	0.260019	0.00206733	0.0257449	0.0514897	10.0998
[C:1][c]1[c]([H])[c]([c]([H])[n]1([H]))[C]#[N]>>[C]([H])([H])([H])[c]1[c]([H])[c]([n][n]1([H]))[C]([H])([H])[C:1]	0.259746	0.00104041	0.0203691	0.0407382	12.752
[C]([H])([H])([H])[C]([H])([H])[c]1[c]([s][c]([H])[n]1)[C:1]>>[C:1][c]1[c]([H])[c]([c]([H])[n]1([H]))[Cl]	0.259663	0.00012988	0.010121	0.020242	25.6558
[C:1][c]1[c]([H])[c]([n]([H])[c]([H])1)[C]#[N]>>[C:1][c]1[c]([H])[c]([H])[n]([H])[n]1	0.259381	0.00212037	0.0259047	0.0518094	10.0129
[C:1]([H])([H])[c]1[c]([H])[n][c]([s]1)[Cl]>>[C:1]([H])([H])[c]1[c]([H])[c]([H])[s][c]([H])1	0.258949	0.000160488	0.0108338	0.0216676	23.9019
[C]([H])([H])([H])[c]1[c]([H])[c]([n][n]1[C]([H])([H])([H]))[N:1]([H])>>[C]([H])([H])([H])[c]1[c]([H])[s][c]([H])[c]1[N:1]([H])	0.258596	0.000180868	0.0112609	0.0225217	22.9642
[C:1][C]1=[C]([H])[O][C]([H])([H])[C]([H])([H])[C]([H])([H])1>>[C]([H])([H])([H])[c]1[c]([H])[s][c]([H])[c]1[C:1]	0.25795	0.000108189	0.0169292	0.0378548	15.237
[C:1]([H])([H])[c:2]1[c:3]([H])[c:4]([H])[c:5]([H])[c:6]([c:7]1([H]))[C]#[N]>>[C]([H])([H])([H])[O][C]([H])([H])[c:5]1[c:4]([H])[c:3]([H])[c:2]([c:7]([H])[c:6]1([H]))[C:1]([H])([H])	0.256622	0.000602878	0.026132	0.058433	9.82019
[C:1][c]1[c]([H])[c]([c]([H])[n]1([H]))[C]#[N]>>[C:1][c]1[c]([H])[c]([H])[n]([H])[n]1	0.255573	0.00177342	0.0240163	0.0480326	10.6416
[C:1]([H])([H])[N:2]([H])[C:3](=[O:4])[c]1[c]([H])[c]([c]([H])[n]1([H]))[C]#[N]>>[C]([H])([H])([H])[c]1[c]([H])[c]([H])[s][c]1[C:3](=[O:4])[N:2]([H])[C:1]([H])([H])	0.254451	0.00166158	0.0233869	0.0467738	10.8801
[C]([H])([H])([H])[c]1[c]([o][c]([n]1)[N:1]([H]))[C]([H])([H])([H])>>[C]([H])([H])([H])[c]1[c]([H])[s][c]([H])[c]1[N:1]([H])	0.253492	2.5e-05	0.00569989	0.0113998	44.473
[C]([H])([H])([H])[c:1]1[c:2]([c:3]([H])[n:4][c:5]([c:6]1[C]#[N])[N:7])[Cl:8]>>[c:1]1([H])[c:2]([c:3]([H])[n:4][c:5]([c:6]1[F])[N:7])[Cl:8]	0.253191	1.32e-07	0.00308382	0.00689564	82.1029
[C:1][C]([H])([H])[C]1=[C]([H])[C]([H])([H])[C]([H])([H])[C]([H])([H])[C]([H])([H])1>>[C:1][C]1=[C]([H])[O][C]([H])([H])[C]([H])([H])[C]([H])([H])1	0.252954	5.34e-05	0.013883	0.0310433	18.2205
[C]([H])([H])([H])[C]([H])([H])[c]1[c]([s][c]([H])[n]1)[C:1]>>[C]([H])([H])([H])[c]1[c]([H])[s][c]([H])[c]1[C:1]	0.252853	0.000293241	0.0129464	0.0258927	19.5308
[C]([H])([H])([H])[c]1[c]([c]([H])[c]([o]1)[C]#[N])[C:1]>>[C]([H])([H])([H])[n]1[c]([H])[c]([c]([H])[c]1[C:1])[C]#[N]	0.252471	0.00257427	0.0269431	0.0538863	9.37053
[C]([H])([H])([H])[c]1[c]([H])[c]([n][o]1)[C:1]>>[C]([H])([H])([H])[c]1[c]([H])[s][c]([H])[c]1[C:1]	0.251807	0.000686204	0.017158	0.0343159	14.6758
[C]([H])([H])([H])[n]1[c]([H])[c]([H])[n][c]1[C:1]>>[C:1][c]1[c]([H])[n]([H])[n][c]([H])1	0.251799	0.000121867	0.00960763	0.0192153	26.2082
[c:1]1([H])[c:2]([H])[c:3]([H])[c:4]([c:5]([c:6]1([H]))[C:7]([H])([H])[N:8])[C]#[N]>>[C]([H])([H])([H])[O][C]([H])([H])[c:3]1[c:2]([H])[c:1]([H])[c:6]([H])[c:5]([c:4]1([H]))[C:7]([H])([H])[N:8]	0.250939	0.000723762	0.0174088	0.0348176	14.4145
[C]1([H])([H])[C]([H])([H])[C]([H])([H])[C](=[C]([H])[C]1([H])([H]))[C]([H])([H])[C:1](=[O:2])[N:3]([H])>>[c]1([H])[c]([s][n][n]1)[C:1](=[O:2])[N:3]([H])	0.250801	0.000149921	0.0102564	0.0205129	24.453
[C:1][C]1=[C]([H])[O][C]([H])([H])[C]([H])([H])[C]([H])([H])1>>[C:1][c]1[c]([H])[c]([c]([H])[n]1([H]))[Cl]	0.250636	6.97e-06	0.0082438	0.0184337	30.403
[H:1][C@:2]([C:3])([c]1[n][c]([H])[c]([H])[n]1[C]([H])([H])[C]([H])([H])([H]))[O:4]>>[H:1][C@:2]([C:3])([c]1[c]([H])[n][n]([c]([H])1)[C]([H])([H])([H]))[O:4]	0.250593	1.77e-07	0.0123503	0.034932	20.2904
[H:1][C@@:2]1([C:3]([H])([H])[C:4]([H])([H])[C:5]([H])([H])[O:6][C@:7]1([H:8])[c]2[n][c]([H])[c]([H])[n]2[C]([H])([H])([H]))[N:9]([H])[C:10]([H])([H])>>[H:1][C@@:2]1([C:3]([H])([H])[C:4]([H])([H])[C:5]([H])([H])[O:6][C@:7]1([H:8])[c]2[c]([H])[n][n]([c]([H])2)[C]([H])([H])([H]))[N:9]([H])[C:10]([H])([H])	0.249257	5.55e-06	0.028617	0.0949118	8.71009
[C]([H])([H])([H])[c]1[c]([H])[c]([n][o]1)[C:1]>>[C:1][c]1[c]([H])[c]([c]([H])[n]1([H]))[Cl]	0.248992	4.25e-07	0.0107535	0.0284511	23.1545
[C:1][C]([H])([H])[C]1=[C]([H])[C]([H])([H])[C]([H])([H])[C]([H])([H])[C]([H])([H])1>>[C]([H])([H])([H])[c]1[c]([c]([o][n]1)[C]([H])([H])([H]))[C:1]	0.248874	0.000115222	0.00931959	0.0186392	26.7044
[C:1][C]([H])([H])[C]1([H])[C]([H])([H])[C]([H])([H])[C]([H])([H])[C]([H])([H])[O]1>>[C]([H])([H])([H])[c]1[c]([H])[c]([H])[s][c]1[C:1]	0.24855	2.96e-05	0.00591394	0.0118279	42.0278
[c:1]1([H])[c:2]([H])[c:3]([c:4]([c:5]([H])[c:6]1[Cl:7])[C]#[N])[C:8]([H])([H])[N:9]>>[C]([H])([H])([H])[O][c:4]1[c:5]([H])[c:6]([c:1]([H])[c:2]([H])[c:3]1[C:8]([H])([H])[N:9])[Cl:7]	0.248043	2.04e-06	0.0139553	0.0369222	17.7741
[C]([H])([H])([H])[n]1[c]([H])[c]([H])[n][c]1[C:1]>>[C]([H])([H])([H])[n]1[c]([H])[c]([c]([H])[n]1)[C:1]	0.245892	1.46e-06	0.0263394	0.0912425	9.3355
[C]([H])([H])([H])[C]([H])([H])[n]1[c]([H])[c]([H])[n][c]1[C:1]>>[C]([H])([H])([H])[n]1[c]([H])[c]([c]([H])[n]1)[C:1]	0.2458	1.85e-09	0.0102654	0.0324621	23.9445
[H:1][C@:2]([C:3])([c]1[n][c]([H])[c]([H])[n]1[C]([H])([H])[C]([H])([H])([H]))[O:4]>>[H:1][C@:2]([C:3])([c]1[c]([H])[c]([H])[n][n]1[C]([H])([H])([H]))[O:4]	0.241977	5.75e-05	0.00718235	0.0143647	33.6904
[C]([H])([H])([H])[c]1[c]([c]([o][n]1)[C]([H])([H])([H]))[C:1]>>[C]([H])([H])([H])[c]1[c]([H])[s][c]([H])[c]1[C:1]	0.241904	0.00222511	0.0245602	0.0491204	9.84944
[C:1]([H])([H])[C:2]([H])([H])[C:3]([H])([H])>>[C]([H])([H])([H])[C:2]([H])([C:1]([H])([H]))[C:3]([H])([H])	0.240961	0.00134143	0.0427878	0.113206	5.63155
[C]([H])([H])([H])[c]1[c]([s][c]([n]1)[C]([H])([H])([H]))[C:1]([H])([H])>>[C]([H])([H])([H])[c]1[c]([H])[c]([H])[s][c]1[C:1]([H])([H])	0.24009	2.74e-06	0.00258027	0.00516055	93.0482
[C]([H])([H])([H])[c]1[c]([H])[c]([n][o]1)[C:1](=[O:2])[N:3]([H])>>[c]1([H])[c]([c]([H])[n]([H])[c]1[C:1](=[O:2])[N:3]([H]))[Cl]	0.240027	4.04e-07	0.00702632	0.0172109	34.1611
[C]([H])([H])([H])[c]1[c]([s][c]([n]1)[C]([H])([H])([H]))[C:1]([H])([H])>>[C]([H])([H])([H])[c]1[c]([c]([H])[n]([H])[n]1)[C:1]([H])([H])	0.239163	7.51e-05	0.00776148	0.015523	30.8141
[C]([H])([H])([H])[c]1[c]([H])[c]([H])[o][c]1[C:1]>>[C:1][c]1[c]([H])[c]([H])[o][c]1[Cl]	0.237542	3.88e-08	0.00940104	0.0265902	25.2677
[C:1][c]1[c]([H])[c]([H])[o][c]1[Cl]>>[C:1][c]1[c]([H])[c]([c]([H])[n]1([H]))[Cl]	0.236557	4.27e-05	0.00635651	0.012713	37.2149
[C]([H])([H])([H])[C]([H])([H])[n]1[c]([H])[c]([H])[n][c]1[C:1]>>[C]([H])([H])([H])[n]1[c]([c]([H])[c]([H])[n]1)[C:1]	0.23552	2.51e-07	0.00626513	0.0153464	37.5922
[C]([H])([H])([H])[c]1[c]([n][c]([H])[o]1)[C:1]>>[C:1][c]1[c]([H])[c]([H])[n]([H])[n]1	0.235268	0.00844769	0.0486874	0.108868	4.83221
[C:1]([H])([H])[C]([H])([H])[C]1([H])[C]([H])([H])[C]([H])([H])[O][C]1=[O]>>[C:1]([H])([H])[C]([H])([H])[n]1[c]([H])[c]([H])[n][c]([H])1	0.234029	0.000926982	0.0266477	0.059586	8.78236
[C]([H])([H])([H])[c]1[c]([H])[c]([n][o]1)[C:1](=[O:2])[N:3]([H])[C:4]>>[C:4][N:3]([H])[C:1](=[O:2])[c]1[c]([H])[c]([c]([H])[n]1([H]))[Cl]	0.232963	0.000109208	0.00856879	0.0171376	27.1874
[C]([H])([H])([H])[c]1[c]([n][c]([H])[o]1)[C:1]>>[C:1][c]1[c]([H])[c]([H])[s][c]([H])1	0.232478	0.000153568	0.0166766	0.0372901	13.9404
[C:1]([H])([H])[c]1[c]([H])[c]([H])[c]([o]1)[C]([H])([H])[O]([H])>>[C]([H])([H])([H])[c]1[c]([c]([H])[n]([H])[n]1)[C:1]([H])([H])	0.231263	6.39e-05	0.0132811	0.0296974	17.4129
[C]([H])([H])([H])[c]1[n][c]([c]([H])[s]1)[C]([H])([H])[C:1]>>[C:1][c]1[c]([H])[c]([H])[n][c]([H])[c]1[Cl]	0.23124	8.85e-05	0.00792866	0.0158573	29.165
[C]([H])([H])([H])[c]1[c]([n][o][n]1)[C:1]>>[C:1][c]1[c]([H])[c]([H])[n][c]([H])[c]1[Cl]	0.229917	0.000100528	0.00822576	0.0164515	27.9509
[C]([H])([H])([H])[c]1[c]([n][c]([H])[o]1)[C:1]>>[C:1][c]1[c]([H])[c]([H])[n][c]([H])[c]1[Cl]	0.22984	6.37e-05	0.0271703	0.0768493	8.45923
[C:1]([H])([H])[c:2]1[c:3]([H])[c:4]([H])[c:5]([c:6]([H])[c:7]1([H]))[C]([H])([H])[O]([H])>>[C]([H])([H])([H])[O][c:4]1[c:5]([H])[c:6]([H])[c:3]([c:2]([c:7]1([H]))[C:1]([H])([H]))[Cl]	0.229139	0.00014597	0.00928718	0.0185744	24.6726
[C:1]([H])([H])[c]1[n][c]([H])[c]([H])[s]1>>[C:1]([H])([H])[c]1[c]([H])[c]([H])[s][c]([H])1	0.224112	8.08e-05	0.00745298	0.014906	30.0701
[C:1]([H])([H])[c]1[c]([H])[c]([H])[c]([o]1)[C]([H])([H])[O]([H])>>[C]([H])([H])([H])[c]1[c]([H])[c]([H])[s][c]1[C:1]([H])([H])	0.223787	4.55e-06	0.00661433	0.0147901	33.8336
[c]1([H])[c]([H])[c]([o][c]1[C:1]([H])([H])[N:2]([H]))[C]([H])([H])[O]([H])>>[C]([H])([H])([H])[c]1[c]([c]([H])[n]([H])[n]1)[C:1]([H])([H])[N:2]([H])	0.223328	0.000507715	0.0137496	0.0274993	16.2425
[C:1][c]1[c]([H])[c]([n]([H])[c]([H])1)[C]#[N]>>[C:1][c]1[c]([H])[c]([H])[c]([H])[n]1[C]2([H])[C]([H])([H])[C]([H])([H])2	0.222955	6.05e-05	0.00673228	0.0134646	33.1173
[C]([H])([H])([H])[c]1[c]([n][c]([H])[o]1)[C:1](=[O:2])[N:3]([H])[C:4]([H])([H])[C:5]>>[C:5][C:4]([H])([H])[N:3]([H])[C:1](=[O:2])[c]1[c]([H])[c]([H])[n][c]([H])[c]1[Cl]	0.222225	0.00733663	0.0441853	0.0988013	5.02939
[C]([H])([H])([H])[C]1=[C]([C]([H])([H])[C]([H])([H])[C]([H])([H])[O]1)[C:1]>>[C]([H])([H])([H])[c]1[c]([H])[c]([n][o]1)[C:1]	0.222194	0.000552554	0.0221223	0.049467	10.0439
[C:1][C]([H])([H])[C]([H])([H])[c]1[c]([H])[c]([H])[c]([H])[o]1>>[C]([H])([H])([H])[c]1[c]([c]([o][n]1)[C]([H])([H])([H]))[C:1]	0.220472	0.00202196	0.0216647	0.0433293	10.1766
[C]([H])([H])([H])[c]1[c]([H])[c]([o][c]1[C:1])[C]([H])([H])([H])>>[C:1][c]1[c]([H])[c]([H])[o][c]1[Cl]	0.219683	0.00019253	0.0166923	0.0373252	13.1607
[c]1([H])[c]([H])[c]([o][c]1[C:1]([H])([H])[N:2]([H]))[C]([H])([H])[O]([H])>>[C]([H])([H])([H])[c]1[c]([H])[c]([H])[s][c]1[C:1]([H])([H])[N:2]([H])	0.218905	4.01e-05	0.00576188	0.0115238	37.992
[C]([H])([H])([H])[c]1[c]([H])[c]([o][c]1[C:1])[C]([H])([H])([H])>>[C]([H])([H])([H])[c]1[c]([H])[c]([n][o]1)[C:1]	0.214035	0.000952174	0.016289	0.032578	13.1399
[C:1][C]([H])([H])[C]([H])([H])[c]1[c]([H])[c]([H])[c]([H])[o]1>>[C]([H])([H])([H])[C]([H])([H])[c]1[c]([s][c]([H])[n]1)[C:1]	0.213539	0.00103709	0.0167274	0.0334548	12.7658
[C]([H])([H])([H])[O:1][C:2]>>[C:2][O:1]([H])	0.212164	0.000151017	0.0413	0.159954	5.13714
[C:1][C]([H])([H])[C]([H])([H])[c]1[c]([H])[c]([H])[c]([H])[o]1>>[C:1][C]1=[C]([H])[O][C]([H])([H])[C]([H])([H])[C]([H])([H])1	0.202717	1.19e-06	0.0131906	0.0373087	15.3683
[C]([H])([H])([H])[c]1[c]([c]([H])[c]([o]1)[C]#[N])[C:1]>>[C]([H])([H])([H])[c]1[c]([H])[c]([o][c]1[C:1])[C]([H])([H])([H])	0.20254	0.00039382	0.0184812	0.0413253	10.9592
[C]([H])([H])([H])[c]1[c]([c]([H])[c]([o]1)[C]#[N])[C:1]>>[C]([H])([H])([H])[c]1[c]([H])[c]([H])[o][c]1[C:1]	0.202315	0.00021085	0.015733	0.03518	12.8593
[C:1][C]([H])([H])[C]([H])([H])[c]1[c]([H])[c]([H])[c]([H])[o]1>>[C]([H])([H])([H])[c]1[n][c]([c]([H])[s]1)[C]([H])([H])[C:1]	0.199085	0.00356499	0.0237599	0.0475198	8.37902
[C]([H])([H])([H])[C]([H])([H])[C]([H])([H])[O][C]([H])([H])[C:1]>>[C:1][c]1[c]([H])[c]([H])[o][c]([H])1	0.199035	0.00247675	0.0209616	0.0419232	9.49521
[c]1([H])[c]([H])[c]([o][c]1([H]))[C]([H])([H])[C]([H])([H])[C:1](=[O:2])[N:3]>>[C]1([H])([H])[C]([H])([H])[C](=[C]([H])[O][C]1([H])([H]))[C:1](=[O:2])[N:3]	0.198869	9.6e-06	0.014569	0.0385459	13.6502
[C:1]([H])([H])([H])[N:2]([C:3]([H])([H]))[C:4](=[O:5])[C]([H])([H])[C]1=[C]([H])[C]([H])([H])[C]([H])([H])[C]([H])([H])[C]([H])([H])1>>[C:1]([H])([H])([H])[N:2]([C:3]([H])([H]))[C:4](=[O:5])[c]1[c]([H])[c]([n]([H])[c]([H])1)[C]#[N]	0.196957	0.0048396	0.0261277	0.0522553	7.53824
[C:1]([H])([H])([H])[N:2]([C:3]([H])([H]))[C:4](=[O:5])[C]([H])([H])[C]([H])([H])[c]1[c]([H])[c]([H])[c]([H])[o]1>>[C:1]([H])([H])([H])[N:2]([C:3]([H])([H]))[C:4](=[O:5])[C]1=[C]([H])[O][C]([H])([H])[C]([H])([H])[C]([H])([H])1	0.196473	8.52e-05	0.0170034	0.0416496	11.5549
[C]([H])([H])([H])[C]1=[C]([C]([H])([H])[C]([H])([H])[C]([H])([H])[O]1)[C:1]>>[C]([H])([H])([H])[C]([H])([H])[c]1[c]([s][c]([H])[n]1)[C:1]	0.195715	8.3e-05	0.00656816	0.0131363	29.7975
[C]([H])([H])([H])[n]1[c]([H])[c]([H])[n][c]1[C:1]>>[C]([H])([H])([H])[C]([H])([H])[n]1[c]([H])[c]([c]([H])[n]1)[C:1]	0.193521	4.89e-05	0.0267458	0.0845775	7.23557
[C:1][c]1[c]([H])[c]([H])[c]([H])[c]([c]([H])1)[C]#[N]>>[C:1][c]1[c]([H])[c]([c]([H])[n]1([H]))[C]#[N]	0.192972	2.2e-05	0.00847105	0.0189418	22.7802
[C:1]([H])([H])[C]1=[C]([H])[C]([H])([H])[C]([H])([H])[C]([H])([H])[C]([H])([H])1>>[C:1]([H])([H])[O][C]([H])([H])[C]1([H])[C]([H])([H])[C]([H])([H])[C]([H])([H])[O]1	0.19136	0.00344025	0.0225595	0.045119	8.48248
[C:1][c:2]1[c]([H])[c]([H])[c:3]([H])[c:4][c:5]1([H])>>[C:1][c:2]1[c:5]([H])[c:4][c:3]([H])[n]1([H])	0.190424	1.32e-09	0.0103591	0.0358849	18.3823
[C]1([H])([H])[C]([H])([H])[C]([H])([H])[C](=[C]([H])[C]1([H])([H]))[C]([H])([H])[C:1](=[O:2])[N:3]([H])>>[C]([H])([H])([H])[c]1[c]([H])[c]([c]([o]1)[C]([H])([H])([H]))[C:1](=[O:2])[N:3]([H])	0.186932	0.00633577	0.02724	0.0544801	6.86241
[c:1]1([H])[c:2]([H])[c:3]([c:4]([H])[c:5]([H])[c:6]1[C:7]([H])([H])[N:8])[C]#[N]>>[c:3]1([H])[c:2]([H])[c:1]([c:6]([c:5]([H])[c:4]1[C]#[N])[C:7]([H])([H])[N:8])[F]	0.185031	0.000607944	0.0121039	0.0242079	15.2869
[C:1][c]1[c]([H])[c]([H])[c]([H])[o]1>>[C:1][c]1[c]([H])[c]([c]([H])[n]1([H]))[C]#[N]	0.183646	0.00342274	0.0352117	0.0862508	5.21547
[C:1][C]([H])([H])[C]1=[C]([H])[C]([H])([H])[C]([H])([H])[C]([H])([H])[C]([H])([H])1>>[C]([H])([H])([H])[C]([H])([H])[c]1[c]([c]([n][o]1)[C]([H])([H])([H]))[C:1]	0.182993	6.05e-06	0.0025627	0.0051254	71.4063
[C:1][c]1[c]([H])[c]([H])[c]([H])[c]([c]([H])1)[C]#[N]>>[C:1][c]1[c]([H])[c]([n]([H])[c]([H])1)[C]#[N]	0.180879	1.12e-05	0.0103395	0.0253266	17.4939
[C:1][C]([H])([H])[C]1=[C]([H])[C]([H])([H])[C]([H])([H])[C]([H])([H])[C]([H])([H])1>>[C]([H])([H])([H])[c]1[c]([s][c]([n]1)[C]([H])([H])([H]))[C:1]	0.180382	0.000332619	0.0157612	0.035243	11.4447
[c]1([H])[c]([H])[s][c]([n]1)[C]([H])([H])[N:1]>>[C]([H])([H])([H])[n]1[c]([H])[c]([c]([H])[n]1)[C]([H])([H])[N:1]	0.179587	0.00877842	0.037574	0.0840179	4.77955
[C]([H])([H])([H])[C]1=[C]([C]([H])([H])[C]([H])([H])[C]([H])([H])[O]1)[C:1]>>[C]([H])([H])([H])[c]1[c]([n][c]([H])[o]1)[C:1]	0.178203	0.00300018	0.0200424	0.0400848	8.89127
[C:1]([H])([H])[c:2]1[c:3]([H])[c:4]([H])[c:5]([H])[c:6]([H])[c:7]1[C]#[N]>>[C:1]([H])([H])[c:2]1[c:3]([H])[c:4]([c:5]([H])[c:6]([H])[c:7]1[F])[C]#[N]	0.178141	1.59e-08	0.00949367	0.0300216	18.7642
[C:1][c:2]1[c:3]([H])[c]([H])[c]([H])[c:4]([c:5]1([H]))[C:6](=[O:7])[N:8]([H])>>[C:1][c:2]1[c:5]([H])[c:4]([n]([H])[c:3]1([H]))[C:6](=[O:7])[N:8]([H])	0.177915	1.8e-07	0.00879088	0.0248644	20.2386
[C:1]([H])([H])[C]([H])([H])[C]1([H])[C]([H])([H])[C]([H])([H])[O][C]1=[O]>>[C:1]([H])([H])[C]([H])([H])[C]([H])([H])[n]1[c]([H])[c]([H])[n][c]([H])1	0.177742	5.24e-05	0.0139198	0.0340964	12.769
[C]([H])([H])([H])[C]1=[C]([C]([H])([H])[C]([H])([H])[C]([H])([H])[O]1)[C:1]>>[C]([H])([H])([H])[c]1[n][c]([c]([H])[s]1)[C]([H])([H])[C:1]	0.176075	0.00298575	0.0197704	0.0395407	8.90601
[C:1]([H])([H])[N:2]([H])[C:3](=[O:4])[c]1[c]([H])[c]([H])[c]([H])[c]([c]([H])1)[C]#[N]>>[C:1]([H])([H])[N:2]([H])[C:3](=[O:4])[c]1[c]([H])[c]([n]([H])[c]([H])1)[C]#[N]	0.175454	0.000711541	0.0121024	0.0242047	14.4975
[C]([H])([H])([H])[N]([C]([H])([H])[C:1])[C](=[O])[C]([H])([H])[C:2]([H])([H])>>[C:2]([H])([H])[N]([H])[C](=[O])[N]([H])[C]([H])([H])[C:1]	0.172858	0.00710693	0.026225	0.05245	6.59135
[C:1][C]([H])([H])[C]1=[C]([H])[C]([H])([H])[C]([H])([H])[C]([H])([H])[C]([H])([H])1>>[C]([H])([H])([H])[c]1[c]([H])[c]([c]([o]1)[C]([H])([H])([H]))[C:1]	0.172609	2.18e-05	0.0173115	0.0489644	9.97077
[C]([H])([H])([H])[O:1]>>[O:1]([H])	0.171304	0.000625823	0.0409649	0.173799	4.18173
[C:1]([H])([H])[c:2]1[c:3]([H])[c:4]([H])[c:5]([c:6]([H])[c:7]1([H]))[C]#[N]>>[C:1]([H])([H])[c:2]1[c:3]([H])[c:4]([H])[c:5]([c:6]([H])[c:7]1[C]#[N])[F]	0.170745	0.000772279	0.0121074	0.0242148	14.1025
[C:1][c]1[c]([H])[c]([H])[c]([H])[c]([c]([H])1)[C]#[N]>>[C]([H])([H])([H])[c]1[c]([c]([H])[c]([H])[o]1)[C:1]	0.168354	0.000876555	0.0238176	0.058341	7.06848
[C:1][C]([H])([H])[C]([H])([H])[c]1[c]([H])[c]([H])[c]([H])[o]1>>[C:1][c]1[c]([H])[c]([H])[o][n]1	0.165719	0.00066815	0.011191	0.022382	14.8083
[H:1][C@:2]([C:3]([H])([H]))([C:4])[N:5]([H])[C:6](=[O:7])[C]1=[C]([H])[C]([H])([H])[C]([H])([H])[C]([H])([H])[C]([H])([H])[C]([H])([H])1>>[H:1][C@:2]([C:3]([H])([H]))([C:4])[N:5]([H])[C:6](=[O:7])[C]([H])([H])[c]1[c]([H])[s][c]([n]1)[C]([H])([H])([H])	0.16528	0.00378158	0.0201308	0.0402616	8.2103
[C:1]([H])([H])([H])[N:2]([C:3]([H])([H])[C:4])[C:5]([H])([H])[C]([H])([H])[C]1([H])[C]([H])([H])[C]([H])([H])[O][C]1=[O]>>[C:1]([H])([H])([H])[N:2]([C:3]([H])([H])[C:4])[C:5]([H])([H])[C]([H])([H])[C]([H])([H])[n]1[c]([H])[c]([H])[n][c]([H])1	0.165005	0.0026599	0.0178074	0.0356148	9.26609
[C]1([H])([H])[C]([H])([H])[C]([H])([H])[C](=[C]([H])[C]1([H])([H]))[C]([H])([H])[C:1](=[O:2])[N:3]>>[c]1([H])[c]([H])[o][c]([H])[c]1[C]([H])([H])[C:1](=[O:2])[N:3]	0.164681	4.9e-05	0.00884616	0.0197806	18.6161
[C]([H])([H])([H])[c]1[c]([H])[c]([o][c]1[C:1])[C]([H])([H])([H])>>[C:1][c]1[c]([H])[c]([n]([H])[c]([H])1)[C]#[N]	0.163685	0.0046881	0.0214755	0.042951	7.62193
[C:1][C]([H])([H])[C]1=[C]([H])[C]([H])([H])[C]([H])([H])[C]([H])([H])[C]([H])([H])1>>[C:1][C]([H])([H])[C]1([H])[C]([H])([H])[C]([H])([H])[C]([H])([H])[C]([H])([H])[O]1	0.162825	0.00166459	0.0149747	0.0299494	10.8734
[C:1][C]([H])([H])[C]([H])([H])[c]1[c]([H])[c]([H])[c]([H])[o]1>>[C]([H])([H])([H])[c]1[c]([n][c]([H])[o]1)[C:1]	0.162485	0.000111733	0.0107514	0.0240408	15.113
[c:1]1([H])[c:2]([n][c:3]([H])[c:4]([n:5]1)[N:6])[C:7]#[N:8]>>[c]1([H])[c:3]([H])[c:4]([n:5][c:1]([H])[c:2]1[C:7]#[N:8])[N:6]	0.162374	0.00254187	0.0241333	0.0539637	6.72822
[C:1]([H])([H])[c]1[c]([H])[c]([H])[c]([o]1)[C]#[N]>>[C:1]([H])([H])[C]([H])([H])[C]([H])([H])[n]1[c]([H])[c]([H])[n][c]([H])1	0.162151	0.00632333	0.0236126	0.0472253	6.86713
[C:1][c]1[c]([H])[c]([H])[c]([H])[c]([c]([H])1)[C]#[N]>>[C:1][C]([H])([H])[c]1[c]([H])[c]([H])[o][c]([H])1	0.16146	0.00472315	0.0212384	0.0424768	7.60225
[C:1][N:2]([H])[C:3](=[O:4])[c:5]1[c]([H])[c]([H])[c:6]([H])[c:7]([c:8]1([H]))[C:9]#[N:10]>>[C:1][N:2]([H])[C:3](=[O:4])[c:5]1[c:8]([H])[c:7]([c:6]([H])[n]1([H]))[C:9]#[N:10]	0.161258	3.05e-07	0.00242276	0.00541746	66.5595
[c]1([H])[c]([H])[o][c]([H])[c]1[C]([H])([H])[C]([H])([H])[C:1](=[O:2])[N:3]>>[C]1([H])([H])[C]([H])([H])[C](=[C]([H])[O][C]1([H])([H]))[C:1](=[O:2])[N:3]	0.159273	9.84e-05	0.0142019	0.0347875	11.2149
[C:1][c]1[c]([H])[c]([H])[c]([c]([H])[c]([H])1)[C]#[N]>>[C:1][c]1[c]([H])[c]([c]([H])[n]1([H]))[C]#[N]	0.158844	0.00238764	0.0165205	0.033041	9.61497
[C]1([H])([H])[C]([H])([H])[C]([H])([H])[C](=[C]([H])[C]1([H])([H]))[C]([H])([H])[C:1](=[O:2])[N:3]>>[C]([H])([H])([H])[c]1[c]([H])[c]([c]([o]1)[C]([H])([H])([H]))[C:1](=[O:2])[N:3]	0.158287	0.00612821	0.0227984	0.0455968	6.94287
[C:1]([H])([H])([H])[N:2]([C:3]([H])([H]))[C:4](=[O:5])[C]([H])([H])[C]([H])([H])[c]1[c]([H])[c]([H])[o][c]([H])1>>[C:1]([H])([H])([H])[N:2]([C:3]([H])([H]))[C:4](=[O:5])[C]1=[C]([H])[O][C]([H])([H])[C]([H])([H])[C]([H])([H])1	0.15824	0.000801364	0.0173476	0.0387904	9.12169
[c:1]1([H])[c:2]([H])[c:3][c:4]([H])[c:5]([c:6]1([H]))[C:7]#[N:8]>>[C]([H])([H])([H])[O][c:6]1[c:1]([H])[c:2]([H])[c:3][c:4]([H])[c:5]1[C:7]#[N:8]	0.157934	0.00105884	0.0124588	0.0249176	12.6765
[c]1([H])[c]([H])[o][c]([H])[c]1[C]([H])([H])[C]([H])([H])[C:1](=[O:2])[N:3]>>[c]1([H])[c]([H])[s][c]([c]1[C]#[N])[C:1](=[O:2])[N:3]	0.155516	0.00216991	0.0156545	0.031309	9.93429
[C]([H])([H])([H])[c]1[c]([H])[c]([H])[o][c]1[C:1]>>[C]([H])([H])([H])[c]1[c]([n][c]([H])[o]1)[C:1]	0.152863	3.31e-07	0.00824942	0.0233329	18.5301
[C]([H])([H])([H])[c]1[c]([H])[c]([o][c]1[C:1])[C]([H])([H])([H])>>[C:1][c]1[c]([H])[c]([c]([H])[n]1([H]))[C]#[N]	0.151446	0.00220777	0.0216763	0.0484696	6.98673
[C:1]([H])([H])[C:2]([H])([c:3]1[c:4]([H])[c:5]([H])[c:6]([H])[c:7][c:8]1([H]))[N:9]>>[C:1]([H])([H])[C:2]([H])([c:3]1[c:8]([H])[c:7][c:6]([H])[c:5]([H])[c:4]1[F])[N:9]	0.15081	2.81e-11	0.00999364	0.0423994	15.0906
[C:1][c:2]1[c:3]([H])[c:4]([H])[c:5]([H])[c:6]([H])[c:7]1>>[C:1][c:2]1[c:3]([H])[c:4]([c:5]([H])[c:6]([H])[c:7]1)[F]	0.148833	0.000217418	0.0213555	0.0604024	6.96929
[C:1][C]([H])([H])[C]([H])([H])[c]1[c]([H])[c]([H])[o][c]([H])1>>[C]([H])([H])([H])[c]1[n][c]([c]([H])[s]1)[C]([H])([H])[C:1]	0.148115	0.00696912	0.022317	0.044634	6.63687
[C:1][C]([H])([H])[C]1=[C]([H])[C]([H])([H])[C]([H])([H])[C]([H])([H])[C]([H])([H])1>>[C:1][C]([H])([H])[c]1[c]([H])[c]([H])[o][c]([H])1	0.147767	5.69e-08	0.00910625	0.0287965	16.227
[C:1][C]1=[C]([H])[C]([H])([H])[C]([H])([H])[C]([H])([H])[C]([H])([H])[C]([H])([H])1>>[C:1][c]1[c]([n][c]([H])[c]([H])[n]1)[N]([H])([H])	0.147341	4.69e-06	0.00438699	0.0098096	33.586
[C:1]([H])([H])[c:2]1[c:3]([H])[c:4]([H])[c:5]([H])[c:6]([H])[c:7]1>>[C:1]([H])([H])[c:2]1[c:3]([H])[c:4]([c:5]([H])[c:6]([H])[c:7]1)[F]	0.146456	3.4e-07	0.0135571	0.0469631	10.8029
[C:1][C]([H])([H])[C]([H])([H])[c]1[c]([H])[c]([H])[o][c]([H])1>>[C]([H])([H])([H])[C]([H])([H])[N]([C]([H])([H])[C:1])[C]1([H])[C]([H])([H])[C]([H])([H])1	0.146046	0.0038609	0.017916	0.0358321	8.15167
[c:1]1([H])[c:2]([H])[c:3]([c:4]([c:5]([H])[c:6]1[F])[C:7]([H])([H])[N:8])[C]#[N]>>[c:3]1([H])[c:2]([H])[c:1]([c:6]([H])[c:5]([H])[c:4]1[C:7]([H])([H])[N:8])[C]([H])([H])[O]([H])	0.146028	4.37e-05	0.0162867	0.0460657	8.96609
[c]1([H])[c]([H])[c]([o][c]1([H]))[C]([H])([H])[C]([H])([H])[C:1](=[O:2])[N:3]>>[c]1([H])[c]([c]([H])[n]([H])[c]1[C]#[N])[C:1](=[O:2])[N:3]	0.145805	4.58e-05	0.0163779	0.0463238	8.90254
[C:1][C]([H])([H])[C]([H])([H])[c]1[c]([H])[c]([H])[o][c]([H])1>>[C:1][C]1=[C]([H])[O][C]([H])([H])[C]([H])([H])[C]([H])([H])1	0.145635	1.52e-05	0.0138295	0.0391157	10.5308
[C:1][c]1[c]([H])[c]([H])[o][c]([H])1>>[C]([H])([H])([H])[C]([H])([H])[c]1[c]([s][c]([H])[n]1)[C:1]	0.145152	3.67e-06	0.00662314	0.0162233	21.9159
[C:1][C]([H])([H])[C]1=[C]([H])[C]([H])([H])[C]([H])([H])[C]([H])([H])[C]([H])([H])1>>[C:1][c]1[c]([H])[c]([n]([H])[c]([H])1)[C]#[N]	0.144631	5.13e-06	0.0164604	0.0545928	8.78665
[C:1][C]1=[C]([H])[C]([H])([H])[C]([H])([H])[C]([H])([H])[C]([H])([H])[C]([H])([H])1>>[C]([H])([H])([H])[c]1[n][c]([c]([H])[s]1)[C]([H])([H])[C:1]	0.144593	0.0050521	0.0259055	0.0579264	5.58156
[c]1([H])[c]([H])[c]([n][n][c]1([H]))[N:1]>>[C]([H])([H])([H])[c]1[c]([c]([H])[n][o]1)[C]([H])([H])[N:1]	0.144206	0.00906285	0.0348956	0.0854764	4.13251
[c]1([H])[c]([H])[o][c]([H])[c]1[C:1](=[O:2])[N:3]([H])>>[C]([H])([H])([H])[C]([H])([H])[c]1[c]([s][c]([H])[n]1)[C:1](=[O:2])[N:3]([H])	0.143939	0.00070758	0.00990983	0.0198197	14.5248
[c]1([H])[c]([c]([H])[n]([H])[c]1[C:1](=[O:2])[N:3]([H]))[C]#[N]>>[C]([H])([H])([H])[c]1[c]([H])[c]([n][o]1)[C:1](=[O:2])[N:3]([H])	0.143546	0.00160877	0.0130494	0.0260988	11.0002
[C:1][C]1=[C]([H])[C]([H])([H])[C]([H])([H])[C]([H])([H])[C]([H])([H])[C]([H])([H])1>>[C]([H])([H])([H])[c]1[c]([n][c]([H])[o]1)[C:1]	0.142515	0.000495583	0.0137964	0.0308497	10.3299
[C]([H])([H])([H])[c]1[c]([H])[c]([H])[o][c]1[C:1](=[O:2])[N:3]>>[C]([H])([H])([H])[c]1[c]([n][c]([H])[o]1)[C:1](=[O:2])[N:3]	0.142367	0.000186398	0.0107287	0.0239902	13.2697
[C]([H])([H])([H])[c]1[c]([c]([H])[c]([H])[o]1)[C:1](=[O:2])[N:3]([H])[C:4]>>[C]([H])([H])([H])[c]1[c]([H])[c]([n][o]1)[C:1](=[O:2])[N:3]([H])[C:4]	0.142365	0.000903156	0.0106428	0.0212856	13.3766
[H:1][C@@:2]([C:3]([H])([H]))([C:4])[C:5]([H])([H])[N:6]([C]([H])([H])([H]))[C:7](=[O:8])[C:9]([H])([H])[C:10]([H])([H])>>[H:1][C@@:2]([C:3]([H])([H]))([C:4])[C:5]([H])([H])[N:6]([H])[C:7](=[O:8])[C:9]([H])([H])[C:10]([H])([H])	0.141531	7.09e-08	0.00292238	0.00715834	48.4301
[C:1]([H])([H])([H])[N:2]([C:3]([H])([H])[C:4])[C:5](=[O:6])[C]([H])([H])[C]([H])([H])[c]1[c]([H])[c]([H])[c]([H])[o]1>>[C:1]([H])([H])([H])[N:2]([C:3]([H])([H])[C:4])[C:5](=[O:6])[c]1[c]([H])[c]([n]([H])[c]([H])1)[C]#[N]	0.141334	0.00023939	0.0181933	0.048135	7.76847
[C]([H])([H])([H])[c]1[c]([H])[c]([o][c]1[C:1])[C]([H])([H])([H])>>[C]([H])([H])([H])[c]1[c]([o][c]([n]1)[C]([H])([H])([H]))[C:1]	0.141248	0.00163983	0.0129242	0.0258485	10.9289
[C]([H])([H])([H])[c]1[c]([c]([H])[c]([H])[o]1)[C:1]>>[C:1][c]1[c]([H])[c]([H])[o][c]1[Cl]	0.14117	0.0019738	0.0137585	0.027517	10.2606
[C]([H])([H])([H])[c]1[c]([H])[c]([H])[o][c]1[C:1]>>[C]([H])([H])([H])[c]1[c]([o][c]([n]1)[C]([H])([H])([H]))[C:1]	0.141008	0.00191835	0.0136099	0.0272199	10.3607
[C:1][c]1[c]([H])[c]([H])[o][c]([H])1>>[C]([H])([H])([H])[c]1[c]([H])[c]([n][o]1)[C:1]	0.13898	0.00174002	0.0186718	0.0417515	7.44331
[C:1][c]1[c]([H])[c]([H])[c]([c]([H])[c]([H])1)[C]#[N]>>[C]([H])([H])([H])[c]1[c]([c]([H])[c]([H])[o]1)[C:1]	0.138527	0.00706135	0.020969	0.0419381	6.60628
[C:1]([H])([H])[N:2]([H])[C:3](=[O:4])[C]([H])([H])[C]1=[C]([H])[C]([H])([H])[C]([H])([H])[C]([H])([H])[C]([H])([H])1>>[C]([H])([H])([H])[c]1[c]([c]([H])[c]([H])[o]1)[C:3](=[O:4])[N:2]([H])[C:1]([H])([H])	0.138446	0.000112417	0.00917496	0.0205158	15.0896
[C:1][C]([H])([H])[C]1=[C]([H])[C]([H])([H])[C]([H])([H])[C]([H])([H])[C]([H])([H])1>>[C]([H])([H])([H])[c]1[c]([c]([H])[c]([H])[o]1)[C:1]	0.137989	5.95e-06	0.0159669	0.0529561	8.64218
[C]1([H])([H])[C]([H])([H])[C]([H])([H])[C](=[C]([H])[C]1([H])([H]))[C]([H])([H])[C:1](=[O:2])[N:3]([H])>>[C]([H])([H])([H])[c]1[c]([c]([H])[c]([H])[o]1)[C:1](=[O:2])[N:3]([H])	0.137711	0.000454906	0.0222905	0.0630472	6.17801
[C]([H])([H])([H])[C]([H])([H])[c:1]1[c:2]([H])[c:3]([H])[c:4][o:5]1>>[C]([H])([H])([H])[c:1]1[c:2]([H])[c:3]([H])[c:4][o:5]1	0.137008	6.22e-05	0.0111143	0.0272243	12.3273
[C:1]([H])([H])[c:2]1[c:3]([H])[c:4]([c:5]([H])[c:6]([H])[c:7]1[C:8])[F]>>[C:1]([H])([H])[c:2]1[c:3]([H])[c:4]([H])[c:5]([c:6]([H])[c:7]1[C:8])[Cl]	0.136492	1.23e-07	0.00785878	0.0235763	17.3681
[C]([H])([H])([H])[c:1]1[c:2]([c:3][n:4][n:5]1[C:6]([H])([H])([H]))[C:7]>>[C:6]([H])([H])([H])[n:5]1[c:1]([H])[c:2]([c:3][n:4]1)[C:7]	0.13597	0.00251561	0.0143964	0.0287927	9.44475
[C:1][C]([H])([H])[C]1=[C]([H])[C]([H])([H])[C]([H])([H])[C]([H])([H])[C]([H])([H])1>>[C:1][c]1[c]([H])[c]([c]([H])[n]1([H]))[C]#[N]	0.135172	2.65e-05	0.0139647	0.0394982	9.67951
[c]1([H])[c]([H])[c]([o][c]1([H]))[C]([H])([H])[C]([H])([H])[C:1](=[O:2])[N:3]>>[c]1([H])[c]([c]([H])[n]([H])[c]1[C:1](=[O:2])[N:3])[C]#[N]	0.134996	0.000147709	0.015932	0.0421521	8.47327
[C]([H])([H])([H])[C]([H])([H])[c:1]1[c:2]([H])[c:3]([H])[c:4]([o:5]1)[C:6]([H])([H])>>[C]([H])([H])([H])[c:1]1[c:2]([H])[c:3]([H])[c:4]([o:5]1)[C:6]([H])([H])	0.134388	0.000528678	0.0132284	0.0295796	10.1591
[C:1][C]([H])([H])[C]([H])([H])[c]1[c]([H])[c]([H])[c]([H])[o]1>>[C:1][c]1[c]([c]([H])[c]([H])[s]1)[C]#[N]	0.134313	0.00188427	0.0254891	0.0674378	5.26942
[C]([H])([H])([H])[c]1[c]([c]([H])[c]([H])[o]1)[C:1](=[O:2])[N:3]([H])>>[C]([H])([H])([H])[c]1[c]([H])[c]([n][o]1)[C:1](=[O:2])[N:3]([H])	0.133878	4.44e-05	0.0101344	0.024824	13.2102
[C:1]([H])([H])[O][C]1([H])[C]([H])([H])[C]([H])([H])[C]([H])([H])[C]([H])([H])[C]([H])([H])1>>[C]([H])([H])([H])[c]1[n][c]([c]([H])[s]1)[C:1]([H])([H])	0.132889	0.000817599	0.0146446	0.0327464	9.07425
[C:1][C]([H])([H])[C]([H])([H])[c]1[c]([H])[c]([H])[c]([H])[o]1>>[C]([H])([H])([H])[c]1[c]([s][c]([n]1)[C]([H])([H])([H]))[C:1]	0.13174	0.00133155	0.0112313	0.0224626	11.7297
[C:1][C]([H])([H])[N]1[C]([H])([H])[S][C]([H])([H])[C]1=[O]>>[C]([H])([H])([H])[c]1[n][c]([c]([H])[s]1)[C]([H])([H])[C:1]	0.131251	0.00130918	0.0111255	0.0222509	11.7973
[C]1([H])([H])[C]([H])([H])[C]([H])([H])[C](=[C]([H])[C]1([H])([H]))[C]([H])([H])[C:1](=[O:2])[N:3]([H])>>[c]1([H])[c]([H])[o][c]([H])[c]1[C]([H])([H])[C:1](=[O:2])[N:3]([H])	0.130852	0.00044526	0.0123228	0.0275546	10.6187
[C:1]([H])([H])[C]1=[C]([H])[C]([H])([H])[C]([H])([H])[C]([H])([H])[C]([H])([H])1>>[C:1]([H])([H])[O][c]1[c]([H])[c]([H])[c]([H])[c]([H])[c]([H])1	0.13066	0.00696074	0.0196787	0.0393575	6.63968
[C:1][c:2]1[c:3]([H])[c]([H])[c]([H])[c:4]([c:5]1([H]))[C:6](=[O:7])[N:8]([H])>>[C]([H])([H])([H])[n]1[c:3]([H])[c:2]([c:5]([H])[c:4]1[C:6](=[O:7])[N:8]([H]))[C:1]	0.128248	1.39e-05	0.0100107	0.0264858	12.8112
[C:1]([H])([H])([H])[N:2]([C:3]([H])([H])[C:4])[C:5](=[O:6])[C]([H])([H])[C]([H])([H])[c]1[c]([H])[c]([H])[c]([H])[o]1>>[C:1]([H])([H])([H])[N:2]([C:3]([H])([H])[C:4])[C:5](=[O:6])[c]1[c]([H])[c]([c]([H])[n]1([H]))[C]#[N]	0.127967	0.000640305	0.0169172	0.0414385	7.56432
[C:1]([H])([H])[c:2]1[c:3]([H])[c:4]([H])[c:5]([H])[c:6]([H])[c:7]1[C]#[N]>>[C:1]([H])([H])[c:2]1[c:3]([H])[c:4]([H])[c:5]([c:6]([c:7]1([H]))[F])[C]#[N]	0.127376	8.09e-05	0.0135072	0.0357367	9.43019
[H:1][C@@:2]1([C:3]([H])([H])[C@@:4]([N:5]([C:6]1([H])([H]))[c]2[c]([H])[c]([H])[c]([H])[n][n]2)([H:7])[C:8]([H])([H])[N:9]([H]))[F:10]>>[H:1][C@@:2]1([C:3]([H])([H])[C@@:4]([N:5]([C:6]1([H])([H]))[C]([H])([H])[c]2[c]([H])[c]([H])[n][n]2[C]([H])([H])([H]))([H:7])[C:8]([H])([H])[N:9]([H]))[F:10]	0.126489	0.00727831	0.0354167	0.10625	3.57145
[C:1]([H])([H])[c:2]1[c:3]([H])[c:4]([c:5]([H])[c:6]([H])[c:7]1[F])[C]#[N]>>[C:1]([H])([H])[c:2]1[c:3]([H])[c:4]([H])[c:5]([c:6]([H])[c:7]1([H]))[C]([H])([H])[O]([H])	0.126072	3.06e-05	0.013311	0.0376492	9.47129
[C:1][C]([H])([H])[C]([H])([H])[c]1[c]([H])[c]([H])[o][c]([H])1>>[C:1][c]1[c]([c]([H])[c]([H])[s]1)[C]#[N]	0.125962	0.000345791	0.0173371	0.0458696	7.2655
[C:1][c]1[c]([H])[c]([H])[c]([H])[o]1>>[C:1][c]1[c]([H])[c]([H])[o][c]([H])1	0.125884	0.000614534	0.0214254	0.0606001	5.87546
[C:1][C:2]([H])([H])[N:3]([H])[C:4](=[O:5])[C]([H])([H])[C]1=[C]([H])[C]([H])([H])[C]([H])([H])[C]([H])([H])[C]([H])([H])1>>[C:1][C:2]([H])([H])[N:3]([H])[C:4](=[O:5])[C]([H])([H])[c]1[c]([H])[c]([H])[o][c]([H])1	0.125445	0.00311697	0.014295	0.0285901	8.77539
[C]([H])([H])([H])[C]1=[C]([C]([H])([H])[C]([H])([H])[C]([H])([H])[O]1)[C:1](=[O:2])[N:3]([H])[C:4]>>[C]([H])([H])([H])[c]1[c]([H])[c]([c]([o]1)[C]([H])([H])([H]))[C:1](=[O:2])[N:3]([H])[C:4]	0.124788	9.4e-05	0.0110216	0.0269972	11.3221
[C:1]([H])([H])([H])[N:2]([C:3]([H])([H]))[C:4](=[O:5])[C]([H])([H])[C]([H])([H])[c]1[c]([H])[c]([H])[c]([H])[o]1>>[C]([H])([H])([H])[c]1[c]([H])[c]([c]([o]1)[C]([H])([H])([H]))[C:4](=[O:5])[N:2]([C:1]([H])([H])([H]))[C:3]([H])([H])	0.121856	0.000544076	0.0155567	0.0381059	7.83302
[H:1][C@:2]([C:3]([H])([H]))([C:4])[N:5]([H])[C:6](=[O:7])[C]1=[C]([O][C]([H])([H])[C]([H])([H])[C]([H])([H])1)[C]([H])([H])([H])>>[H:1][C@:2]([C:3]([H])([H]))([C:4])[N:5]([H])[C:6](=[O:7])[c]1[c]([H])[c]([o][c]1[C]([H])([H])([H]))[C]([H])([H])([H])	0.121336	0.0056347	0.0169713	0.0339426	7.14951
[C:1][c]1[c]([H])[c]([c]([H])[n]1([H]))[C]#[N]>>[C]([H])([H])([H])[C]([H])([H])[c]1[c]([s][c]([H])[n]1)[C:1]	0.121237	0.00162652	0.0159998	0.0357767	7.57738
[C]([H])([H])([H])[C]1=[C]([C]([H])([H])[C]([H])([H])[C]([H])([H])[O]1)[C:1](=[O:2])[N:3]([H])>>[C]([H])([H])([H])[c]1[c]([H])[c]([c]([o]1)[C]([H])([H])([H]))[C:1](=[O:2])[N:3]([H])	0.121014	1.99e-05	0.0100504	0.026591	12.0406
[C]([H])([H])([H])[c]1[c]([c]([H])[c]([H])[o]1)[C:1]>>[C]([H])([H])([H])[c]1[c]([H])[c]([n][o]1)[C:1]	0.120922	1.48e-06	0.00959714	0.0287914	12.5998
[C]([H])([H])([H])[c]1[c]([H])[o][n][c]1[N:1]([H])>>[c]1([H])[c]([H])[c]([c]([H])[n][c]1([H]))[N:1]([H])	0.12033	0.00782784	0.0243681	0.0544888	4.93802
[C:1][C]([H])([H])[C]([H])([H])[c]1[c]([H])[c]([H])[o][c]([H])1>>[C]([H])([H])([H])[c]1[c]([n][c]([H])[o]1)[C:1]	0.120095	0.000335039	0.010513	0.0235078	11.4234
[c:1]1([H])[c:2]([H])[c:3]([c:4][c:5]([H])[c:6]1[C]#[N])[F]>>[c:3]1([H])[c:2]([H])[c:1]([c:6]([H])[c:5]([c:4]1)[C]#[N])[Cl]	0.119868	9e-09	0.0038436	0.0108713	31.1864
[C:1]([H])([H])[N:2]([H])[C:3](=[O:4])[c:5]1[c]([H])[c]([H])[c:6]([H])[c:7]([c:8]1([H]))[C:9]#[N:10]>>[C]([H])([H])([H])[n]1[c:6]([H])[c:7]([c:8]([H])[c:5]1[C:3](=[O:4])[N:2]([H])[C:1]([H])([H]))[C:9]#[N:10]	0.119576	0.000419346	0.0110885	0.0247947	10.7838
[C:1][C]([H])([H])[C]([H])([H])[c]1[c]([H])[c]([H])[c]([H])[o]1>>[C]([H])([H])([H])[c]1[c]([H])[c]([c]([o]1)[C]([H])([H])([H]))[C:1]	0.117569	1.66e-06	0.0107278	0.0339243	10.9593
[C]([H])([H])([H])[c]1[c]([c]([H])[c]([H])[o]1)[C:1]>>[C]([H])([H])([H])[C]([H])([H])[c]1[c]([s][c]([H])[n]1)[C:1]	0.117068	0.000300091	0.00996285	0.0222776	11.7504
[C]1([H])([H])[C]([H])([H])[C]([H])([H])[C](=[C]([H])[C]1([H])([H]))[C]([H])([H])[C:1](=[O:2])[N:3]([H])>>[c]1([H])[c]([H])[o][c]([H])[c]1[C]([H])([H])[C]([H])([H])[C:1](=[O:2])[N:3]([H])	0.116795	4.71e-05	0.00894736	0.0219165	13.0536
[C:1]([H])[c:2]1[c:3]([H])[c:4]([H])[c:5]([c:6]([c:7]1([H]))[F:8])[F]>>[C:1]([H])[c:2]1[c:7]([H])[c:6]([c:5]([H])[c:4]([H])[c:3]1[F])[F:8]	0.116278	2.84e-07	0.0138103	0.0569412	8.41965
[C]1([H])([H])[C]([H])([H])[C]([H])([H])[C](=[C]([H])[C]1([H])([H]))[C]([H])([H])[C:1](=[O:2])[N:3]([H])>>[c]1([H])[c]([c]([H])[n]([H])[c]1[C]#[N])[C:1](=[O:2])[N:3]([H])	0.114731	3.01e-05	0.0102377	0.0270865	11.2067
[C]([H])([H])([H])[c]1[c]([H])[c]([H])[o][c]1[C:1]>>[C]([H])([H])([H])[c]1[c]([H])[o][c]([c]1[C:1])[C]([H])([H])([H])	0.114585	0.00554621	0.0159387	0.0318773	7.18909
[C]([H])([H])([H])[C]1=[C]([C]([H])([H])[C]([H])([H])[C]([H])([H])[O]1)[C:1]>>[C]([H])([H])([H])[c]1[c]([H])[c]([c]([o]1)[C]([H])([H])([H]))[C:1]	0.11325	2.6e-05	0.0116634	0.032989	9.70987
[C]([H])([H])([H])[c]1[c]([H])[c]([o][c]1[C:1])[C]([H])([H])([H])>>[C:1][C]([H])([H])[c]1[c]([H])[c]([H])[o][c]([H])1	0.113129	0.00632082	0.0164717	0.0329433	6.86809
[C]1([H])([H])[C]([H])([H])[C]([H])([H])[C](=[C]([H])[C]1([H])([H]))[C]([H])([H])[C:1](=[O:2])[N:3]([H])>>[c]1([H])[c]([c]([H])[n]([H])[c]1[C:1](=[O:2])[N:3]([H]))[C]#[N]	0.112831	0.000489836	0.0108901	0.0243509	10.361
[C]1([H])([H])[C]([H])([H])[C]([H])([H])[C](=[C]([H])[C]1([H])([H]))[C]([H])([H])[C:1](=[O:2])[N:3]([H])>>[c]1([H])[c]([H])[o][c]([H])[c]1[C:1](=[O:2])[N:3]([H])	0.112402	0.00118084	0.00920036	0.0184007	12.2171
[C:1][C]([H])([H])[C]([H])([H])[c]1[c]([H])[c]([H])[c]([H])[o]1>>[C:1][C]([H])([H])[C]1([H])[C]([H])([H])[C]([H])([H])[C]([H])([H])[C]([H])([H])[O]1	0.112213	1.92e-08	0.00401103	0.0113449	27.9761
[C]([H])([H])([H])[c]1[c]([c]([H])[c]([H])[o]1)[C:1]>>[C]([H])([H])([H])[c]1[c]([c]([o][n]1)[C]([H])([H])([H]))[C:1]	0.112134	0.0004558	0.0106238	0.0237556	10.555
[C]([H])([H])([H])[C]([H])([H])[n]1[c]([H])[c]([c]([H])[n]1)[C:1]>>[C:1][c]1[c]([H])[n]([H])[n][c]([H])1	0.112113	0.00133591	0.0198921	0.0526294	5.63605
[C]([H])([H])([H])[c]1[c]([c]([H])[c]([H])[o]1)[C:1]>>[C:1][C]1=[C]([H])[O][C]([H])([H])[C]([H])([H])[C]([H])([H])1	0.112047	0.0030136	0.0208636	0.0511052	5.37045
[C:1]([H])([H])[N:2]([H])[C:3](=[O:4])[C]([H])([H])[C]1=[C]([H])[C]([H])([H])[C]([H])([H])[C]([H])([H])[C]([H])([H])1>>[C:1]([H])([H])[N:2]([H])[C:3](=[O:4])[C]([H])([H])[C]([H])([H])[c]1[c]([H])[c]([H])[o][c]([H])1	0.111966	0.00026436	0.00922457	0.0206268	12.1378
[C:1]([H])([H])[N:2]([H])[C:3](=[O:4])[C]([H])([H])[C]1=[C]([H])[C]([H])([H])[C]([H])([H])[C]([H])([H])[C]([H])([H])1>>[C:1]([H])([H])[N:2]([H])[C:3](=[O:4])[c]1[c]([H])[c]([n]([H])[c]([H])1)[C]#[N]	0.111934	0.000207219	0.0116524	0.0285425	9.60606
[H:1][C@@:2]1([C:3]([H])([H])[C@@:4]([N:5]([C:6]1([H])([H]))[C]([H])([H])[c]2[n][c]([H])[c]([H])[s]2)([H:7])[C:8]([H])([H])[N:9]([H]))[F:10]>>[H:1][C@@:2]1([C:3]([H])([H])[C@@:4]([N:5]([C:6]1([H])([H]))[C]([H])([H])[c]2[c]([H])[n][c]([H])[n][c]([H])2)([H:7])[C:8]([H])([H])[N:9]([H]))[F:10]	0.111791	0.000111185	0.00413661	0.00827323	27.0248
[C]([H])([H])([H])[C]1=[C]([C]([H])([H])[C]([H])([H])[C]([H])([H])[O]1)[C:1]>>[C:1][c]1[c]([c]([H])[c]([H])[s]1)[C]#[N]	0.111512	0.00109657	0.0132669	0.0296657	8.40526
[c]1([H])[c]([H])[c]([o][c]1([H]))[C]([H])([H])[C]([H])([H])[C:1](=[O:2])[N:3]>>[C]1([H])([H])[C]([H])([H])[C]([H])([H])[O][C]([H])([C]1([H])([H]))[C]([H])([H])[C:1](=[O:2])[N:3]	0.111159	4.74e-06	0.00534103	0.0130828	20.8123
[c]1([H])[c]([H])[c]([o][c]1([H]))[C]([H])([H])[C]([H])([H])[C:1](=[O:2])[N:3]([H])>>[C]([H])([H])([H])[c]1[c]([H])[c]([c]([o]1)[C]([H])([H])([H]))[C:1](=[O:2])[N:3]([H])	0.111138	0.00541865	0.0153344	0.0306689	7.24763
[C:1]([H])[c:2]1[c:3]([H])[c:4]([H])[c:5]([c:6]([H])[c:7]1([H]))[F]>>[C:1]([H])[c:2]1[c:3]([H])[c:4]([c:5]([H])[c:6]([H])[c:7]1[F])[F]	0.111053	3.88e-05	0.0149004	0.0471191	7.45306
[C:1][c]1[c]([H])[c]([H])[c]([c]([H])[n]1)[C]#[N]>>[C]([H])([H])([H])[c]1[c]([n][c]([H])[o]1)[C:1]	0.110656	0.00264902	0.0166298	0.0371854	6.65407
[C]([H])([H])([H])[c]1[c]([H])[c]([H])[o][c]1[C:1]>>[C]([H])([H])([H])[c]1[c]([H])[c]([c]([o]1)[C]([H])([H])([H]))[C:1]	0.109981	0.000558246	0.0141182	0.0345823	7.79006
[C:1][N:2]([H])[C:3](=[O:4])[C]([H])([H])[c]1[c]([H])[c]([H])[o][c]([H])1>>[C]([H])([H])([H])[c]1[n][c]([c]([H])[s]1)[C]([H])([H])[C:3](=[O:4])[N:2]([H])[C:1]	0.109827	0.00599034	0.0156934	0.0313867	6.99833
[C:1][C:2]([H])([H])[N:3]([H])[C:4](=[O:5])[c]1[c]([H])[c]([H])[c]([H])[c]([c]([H])1)[C]#[N]>>[C:1][C:2]([H])([H])[N:3]([H])[C:4](=[O:5])[c]1[c]([H])[c]([H])[c]([c]([H])[n]1)[C]#[N]	0.109723	0.00323663	0.0174049	0.0389185	6.30415
[H:1][C@@:2]([C@@:3]([O:4][C:5]([H])([H]))([c]1[c]([H])[n]([n][c]([H])1)[C]([H])([H])[C]([H])([H])([H]))[H:6])([C:7]([H])([H]))[C:8]([H])([H])>>[H:1][C@@:2]([C@@:3]([O:4][C:5]([H])([H]))([c]1[c]([H])[n][n]([H])[c]([H])1)[H:6])([C:7]([H])([H]))[C:8]([H])([H])	0.109676	0.00536028	0.0233593	0.0572184	4.69516
[C:1][C]([H])([H])[C]1=[C]([H])[C]([H])([H])[C]([H])([H])[C]([H])([H])[C]([H])([H])1>>[C:1][c]1[c]([H])[c]([H])[o][c]([H])1	0.109658	3.52e-05	0.0100522	0.0265957	10.9088
[C:1]([H])([H])([H])[N:2]([C:3]([H])([H]))[C:4](=[O:5])[C]([H])([H])[C]([H])([H])[c]1[c]([H])[c]([H])[c]([H])[o]1>>[C:1]([H])([H])([H])[N:2]([C:3]([H])([H]))[C:4](=[O:5])[C]([H])([H])[C]1([H])[C]([H])([H])[C]([H])([H])[C]([H])([H])[C]([H])([H])[O]1	0.109158	5.6e-05	0.00606478	0.0135613	17.9986
[c]1([H])[c]([H])[c]([H])[n][c]([c]1([H]))[N:1]([H])>>[c]1([H])[c]([H])[c]([c]([H])[n][c]1([H]))[N:1]([H])	0.108562	0.000411599	0.00622853	0.0124571	17.4298
[c]1([H])[c]([H])[o][c]([H])[c]1[C:1](=[O:2])[N:3]([H])>>[C]([H])([H])([H])[c]1[c]([n][c]([H])[o]1)[C:1](=[O:2])[N:3]([H])	0.10856	0.000966045	0.0156862	0.0384232	6.92071
[c]1([H])[c]([H])[c]([n][n][c]1([H]))[N:1]>>[C]([H])([H])([H])[n]1[c]([c]([H])[c]([H])[n]1)[C]([H])([H])[N:1]	0.108441	0.00245121	0.0289572	0.108348	3.74489
[c]1([H])[c]([H])[c]([n][n][c]1([H]))[N:1]>>[c]1([H])[c]([c]([H])[n][c]([H])[n]1)[C]([H])([H])[N:1]	0.108317	0.00342735	0.0291778	0.101075	3.71231
[C]([H])([H])([H])[c]1[c]([c]([H])[c]([H])[o]1)[C:1](=[O:2])[N:3]>>[C]([H])([H])([H])[c]1[c]([c]([o][n]1)[C]([H])([H])([H]))[C:1](=[O:2])[N:3]	0.107677	0.00325157	0.01245	0.0249	8.64876
[C:1][C:2]([H])([H])[N:3]([H])[C:4](=[O:5])[C]([H])([H])[C]1=[C]([H])[C]([H])([H])[C]([H])([H])[C]([H])([H])[C]([H])([H])1>>[C:1][C:2]([H])([H])[N:3]([H])[C:4](=[O:5])[C]1=[C]([H])[C]([H])([H])[C]([H])([H])[C]([H])([H])[C]([H])([H])[C]([H])([H])1	0.107316	3.06e-05	0.00511901	0.0114465	20.9642
[C]1([H])([H])[C]([H])([H])[C]([H])([H])[C](=[C]([H])[C]1([H])([H]))[C]([H])([H])[C:1](=[O:2])[N:3]([H])>>[C]1([H])([H])[C]([H])([H])[C]([H])([H])[C]([H])=[C]([C]([H])([H])[C]1([H])([H]))[C:1](=[O:2])[N:3]([H])	0.107147	1.62e-07	0.00393517	0.0104115	27.2281
[C:1][C]([H])([H])[c]1[c]([H])[c]([H])[o][c]([H])1>>[C:1][C]1=[C]([H])[O][C]([H])([H])[C]([H])([H])[C]([H])([H])1	0.106723	5.3e-06	0.0100232	0.0300695	10.6476
[C:1][c]1[c]([H])[c]([c]([H])[n]1([H]))[C]#[N]>>[C]([H])([H])([H])[c]1[c]([H])[c]([n][o]1)[C:1]	0.106158	0.00209736	0.0205784	0.0544453	5.15871
[c]1([H])[c]([H])[s][c]([n]1)[C]([H])([H])[N:1]>>[C]([H])([H])([H])[n]1[c]([c]([H])[c]([H])[n]1)[C]([H])([H])[N:1]	0.106158	0.00281857	0.0261119	0.082573	4.06551
[C]([H])([H])([H])[C]([H])([H])[n]1[c]([H])[c]([c]([H])[n]1)[C:1]>>[C:1][c]1[c]([H])[c]([H])[n][n]1([H])	0.106077	3.73e-05	0.0141595	0.0447764	7.49154
[C:1][C]([H])([H])[C]1=[C]([H])[C]([H])([H])[C]([H])([H])[C]([H])([H])[C]([H])([H])1>>[C:1][C]1=[C]([H])[C]([H])([H])[C]([H])([H])[C]([H])([H])[C]([H])([H])[C]([H])([H])1	0.105829	1.51e-08	0.00365417	0.0103356	28.9611
[C:1][C:2]([H])([H])[N:3]([H])[C:4](=[O:5])[C]([H])([H])[C]1=[C]([H])[C]([H])([H])[C]([H])([H])[C]([H])([H])[C]([H])([H])1>>[C:1][C:2]([H])([H])[N:3]([H])[C:4](=[O:5])[c]1[c]([H])[c]([c]([H])[n]1([H]))[C]#[N]	0.105737	0.00218378	0.0106669	0.0213337	9.9127
[c]1([H])[c]([H])[o][n][c]1[N:1]([H])>>[C]([H])([H])([H])[c]1[n][n][c]([s]1)[N:1]([H])	0.105709	2.44e-05	0.0121931	0.0365792	8.66964
[C:1]([H])([H])([H])[N:2]([C:3]([H])([H]))[C:4](=[O:5])[C]([H])([H])[C]([H])([H])[c]1[c]([H])[c]([H])[c]([H])[o]1>>[C:1]([H])([H])([H])[N:2]([C:3]([H])([H]))[C:4](=[O:5])[C]([H])([H])[c]1[c]([H])[c]([H])[o][c]([H])1	0.105523	1.82e-05	0.0102989	0.0291297	10.246
[C:1][c]1[c]([H])[c]([H])[o][c]([H])1>>[C]([H])([H])([H])[c]1[n][c]([c]([H])[s]1)[C]([H])([H])[C:1]	0.105365	0.00513685	0.0222153	0.0544163	4.74289
[c]1([H])[c]([H])[c]([o][c]1([H]))[C]([H])([H])[C]([H])([H])[C:1](=[O:2])[N:3]>>[c]1([H])[c]([H])[o][c]([H])[c]1[C]([H])([H])[C:1](=[O:2])[N:3]	0.105184	2.82e-06	0.00908908	0.0272672	11.5726
[C:1][C]([H])([H])[c]1[c]([H])[c]([H])[o][c]([H])1>>[C]([H])([H])([H])[C]([H])([H])[c]1[c]([s][c]([H])[n]1)[C:1]	0.105135	0.000147677	0.00746715	0.0166971	14.0797
[C:1][c]1[c]([H])[c]([H])[c]([H])[c]([c]([H])1)[C]#[N]>>[C:1][c]1[c]([H])[c]([H])[c]([c]([H])[n]1)[C]#[N]	0.105013	0.000908099	0.014971	0.0366714	7.01443
[c:1]1([H])[c:2]([H])[c:3]([c:4]([H])[c:5]([c:6]1([H]))[C:7](=[O:8])[N:9]([H]))[C]#[N]>>[C]([H])([H])([H])[c:4]1[c:3]([H])[c:2]([c:1]([H])[c:6]([H])[c:5]1[C:7](=[O:8])[N:9]([H]))[C]#[N]	0.104607	0.000236259	0.00837437	0.0187257	12.4913
[c]1([H])[c]([H])[o][c]([H])[c]1[C]([H])([H])[C]([H])([H])[C:1](=[O:2])[N:3]>>[c]1([H])[c]([c]([H])[n]([H])[c]1[C]#[N])[C:1](=[O:2])[N:3]	0.104564	0.000207029	0.0148859	0.0421036	7.02437
[C]([H])([H])([H])[c]1[c]([H])[c]([o][c]1[C:1](=[O:2])[N:3]([H]))[C]([H])([H])([H])>>[C]([H])([H])([H])[c]1[c]([H])[c]([c]([o]1)[C]([H])([H])([H]))[C:1](=[O:2])[N:3]([H])	0.103779	0.000167218	0.00440197	0.00880394	23.5755
[C:1][c]1[c]([H])[c]([c]([H])[n]1([H]))[C]#[N]>>[C:1][c]1[c]([n][c]([H])[c]([H])[n]1)[N]([H])([H])	0.103274	0.00265023	0.0155223	0.0347089	6.65325
[C]([H])([H])([H])[c]1[c]([H])[c]([H])[o][c]1[C:1](=[O:2])[N:3]([H])>>[C]([H])([H])([H])[c]1[c]([H])[c]([c]([o]1)[C]([H])([H])([H]))[C:1](=[O:2])[N:3]([H])	0.103123	0.00348355	0.0122097	0.0244193	8.44601
[C:1][C]([H])([H])[C]([H])([H])[c]1[c]([H])[c]([H])[o][c]([H])1>>[C]([H])([H])([H])[c]1[c]([s][c]([n]1)[C]([H])([H])([H]))[C:1]	0.10256	0.00703299	0.0201506	0.0450582	5.08969
[c:1]1([H])[c:2]([H])[c:3]([c:4]([H])[c:5]([H])[c:6]1)[F]>>[c:3]1([H])[c:2]([H])[c:1]([c:6][c:5]([H])[c:4]1[F])[F]	0.102279	8.25e-05	0.0160825	0.0533396	6.35962
[C]([H])([H])([H])[c]1[c]([c]([H])[c]([H])[o]1)[C:1]>>[C]([H])([H])([H])[c]1[n][c]([c]([H])[s]1)[C]([H])([H])[C:1]	0.1019	0.000297518	0.0114449	0.0280342	8.90354
[C]([H])([H])([H])[n]1[c]([H])[c]([H])[n][c]([c]1=[O])[N:1]>>[c]1([H])[c]([H])[n][c]([c](=[O])[n]1([H]))[N:1]	0.101421	0.00012586	0.00951628	0.02331	10.6576
[C:1]([H])([H])([H])[N:2]([C:3]([H])([H])[C:4])[C:5](=[O:6])[C]([H])([H])[C]([H])([H])[c]1[c]([H])[c]([H])[o][c]([H])1>>[C:1]([H])([H])([H])[N:2]([C:3]([H])([H])[C:4])[C:5](=[O:6])[c]1[c]([H])[c]([n]([H])[c]([H])1)[C]#[N]	0.101174	0.000927497	0.016737	0.0442821	6.0449
[C]([H])([H])([H])[c]1[c]([H])[c]([c]([o]1)[C]([H])([H])([H]))[C:1]>>[C]([H])([H])([H])[c]1[c]([H])[c]([n][o]1)[C:1]	0.0998778	2.63e-07	0.00397738	0.0105232	25.1114
[C]([H])([H])([H])[c]1[c]([H])[c]([c]([o]1)[C]([H])([H])([H]))[C:1](=[O:2])[N:3]([H])>>[C]([H])([H])([H])[c]1[c]([H])[c]([n][o]1)[C:1](=[O:2])[N:3]([H])	0.0998439	5.18e-05	0.00286251	0.00572502	34.8798
[C]([H])([H])([H])[C]([H])([H])[S](=[O])(=[O])[C]([H])([H])[C:1]>>[C:1][c]1[c]([c]([H])[c]([H])[s]1)[C]#[N]	0.0986157	0.0056314	0.0137905	0.0275811	7.15097
[c]1([H])[c]([H])[c]([n][n][c]1([H]))[N:1]>>[C]([H])([H])([H])[c]1[c]([c]([o][n]1)[C]([H])([H])([H]))[C]([H])([H])[N:1]	0.0986147	0.000377218	0.0137912	0.036488	7.15056
[C:1][N:2]([H])[C:3](=[O:4])[c]1[c]([H])[c]([c]([H])[n]1([H]))[C]#[N]>>[C]([H])([H])([H])[c]1[c]([n][c]([H])[o]1)[C:3](=[O:4])[N:2]([H])[C:1]	0.0984472	0.00374552	0.0162479	0.0363315	6.05906
[c]1([H])[c]([H])[o][c]([H])[c]1[C]([H])([H])[C:1](=[O:2])[N:3]([H])>>[C]([H])([H])([H])[c]1[n][c]([c]([H])[s]1)[C]([H])([H])[C:1](=[O:2])[N:3]([H])	0.0981612	0.000715474	0.0132906	0.0325551	7.38577
[C:1][C]([H])([H])[C]1=[C]([H])[C]([H])([H])[C]([H])([H])[C]([H])([H])[C]([H])([H])1>>[C:1][C]([H])([H])[C]([H])([H])[c]1[c]([H])[c]([H])[o][c]([H])1	0.097043	1.63e-06	0.0105123	0.0364157	9.23136
[c]1([H])[c]([H])[o][c]([H])[c]1[C]([H])([H])[C]([H])([H])[C:1](=[O:2])[N:3]>>[c]1([H])[c]([c]([H])[n]([H])[c]1[C:1](=[O:2])[N:3])[C]#[N]	0.0970396	9.87e-05	0.0122829	0.0347414	7.90036
[c]1([H])[c]([H])[o][n][c]1[N:1]([H])>>[C]([H])([H])([H])[c]1[c]([o][c]([n]1)[N:1]([H]))[C]([H])([H])([H])	0.0969979	0.00330971	0.0154797	0.0346136	6.26614
[c]1([H])[c]([H])[c:1][c:2]2[c:3]([c]1([H]))[n]([H])[c]([H])[n]2>>[C]([H])([H])([H])[c:3]1[c:2]([H])[c:1][n][c]([n]1)[N]([H])[C]([H])([H])([H])	0.0962984	0.00311029	0.0109656	0.0219312	8.78186
[C:1][C]1=[C]([H])[C]([H])([H])[C]([H])([H])[C]([H])([H])[C]([H])([H])[C]([H])([H])1>>[C:1][c]1[c]([c]([H])[c]([H])[s]1)[C]#[N]	0.0959201	0.00341125	0.0183772	0.0450147	5.21952
[C:1][C]([H])([H])[c]1[c]([H])[c]([H])[o][c]([H])1>>[C:1][c]1[c]([n][c]([H])[c]([H])[n]1)[N]([H])([H])	0.0954142	2.44e-07	0.00135551	0.00303101	70.3901
[C:1][C]([H])([H])[C]([H])([H])[c]1[c]([H])[c]([H])[c]([H])[o]1>>[C:1][c]1[c]([H])[c]([n]([H])[c]([H])1)[C]#[N]	0.0949089	5.6e-05	0.0171116	0.0684465	5.54645
[C:1][N:2]([H])[C:3](=[O:4])[N:5]([H])[C]([H])([H])[c]1[c]([H])[c]([H])[c]([H])[o]1>>[C]([H])([H])([H])[c]1[n][n][c]([s]1)[N:5]([H])[C:3](=[O:4])[N:2]([H])[C:1]	0.0944035	0.00202668	0.0132071	0.029532	7.14793
[c:1]1([H])[c:2]([H])[c:3]([c:4]([c:5]([H])[c:6]1)[C]#[N])[F]>>[c:1]1([H])[c:2]([H])[c:3]([c:4]([H])[c:5]([H])[c:6]1)[C]([H])([H])[O]([H])	0.0943786	0.00387125	0.0186198	0.045609	5.06872
[C:1][C]([H])([H])[C]([H])([H])[c]1[c]([H])[c]([H])[c]([H])[o]1>>[C:1][c]1[c]([H])[c]([c]([H])[n]1([H]))[C]#[N]	0.0937597	0.000141085	0.0171147	0.0617079	5.47832
[C]([H])([H])([H])[c]1[c]([H])[c]([c]([o]1)[C]([H])([H])([H]))[C:1]>>[C]([H])([H])([H])[c]1[c]([c]([o][n]1)[C]([H])([H])([H]))[C:1]	0.09322	0.000188077	0.00950964	0.0232938	9.80268
[C:1][C]([H])([H])[c]1[c]([H])[c]([H])[o][c]([H])1>>[C]([H])([H])([H])[c]1[n][c]([c]([H])[s]1)[C]([H])([H])[C:1]	0.0930221	5.94e-05	0.010878	0.0307677	8.55137
[C]([H])([H])([H])[c]1[c]([H])[c]([c]([o]1)[C]([H])([H])([H]))[C:1](=[O:2])[N:3]>>[C]([H])([H])([H])[c]1[c]([c]([o][n]1)[C]([H])([H])([H]))[C:1](=[O:2])[N:3]	0.0924929	0.00134632	0.0116128	0.025967	7.96474
[C:1]([H])([H])([H])[N:2]([C:3]([H])([H]))[C:4](=[O:5])[C]([H])([H])[C]1=[C]([H])[C]([H])([H])[C]([H])([H])[C]([H])([H])[C]([H])([H])1>>[C:1]([H])([H])([H])[N:2]([C:3]([H])([H]))[C:4](=[O:5])[C]([H])([H])[C]([H])([H])[c]1[c]([H])[c]([H])[o][c]([H])1	0.0924724	6.96e-05	0.00542719	0.0121356	17.0387
[c]1([H])[c]([H])[s][c]([n]1)[C]([H])([H])[N:1]>>[c]1([H])[c]([c]([H])[n][c]([H])[n]1)[C]([H])([H])[N:1]	0.0924395	3.25e-05	0.0121264	0.038347	7.62301
[C]([H])([H])([H])[c]1[c]([H])[c]([o][c]1[C:1])[C]([H])([H])([H])>>[C]([H])([H])([H])[c]1[c]([H])[c]([c]([o]1)[C]([H])([H])([H]))[C:1]	0.0910742	0.00010648	0.0129064	0.0387192	7.05651
[C:1][c]1[c]([H])[c]([H])[c]([H])[c]([c]([H])1)[C]#[N]>>[C]([H])([H])([H])[n]1[c]([H])[c]([c]([H])[c]1[C:1])[C]#[N]	0.0910678	0.00316987	0.0143645	0.0321199	6.3398
[C]([H])([H])([H])[c]1[c]([c]([H])[c]([H])[o]1)[C:1]>>[C:1][c]1[c]([n][c]([H])[c]([H])[n]1)[N]([H])([H])	0.0910208	0.00455437	0.0118227	0.0236454	7.69883
[H:1][C@:2]([C:3]([H])([H]))([C:4])[N:5]([H])[C:6](=[O:7])[C]([H])([H])[c]1[c]([H])[c]([H])[o][c]([H])1>>[H:1][C@:2]([C:3]([H])([H]))([C:4])[N:5]([H])[C:6](=[O:7])[c]1[c]([o][c]([H])[n]1)[C]([H])([H])([H])	0.0909982	0.000169328	0.00908178	0.0222457	10.0199
[C]([H])([H])([H])[c]1[c]([H])[c]([o][c]1[C:1])[C]([H])([H])([H])>>[C]([H])([H])([H])[c]1[c]([H])[o][c]([c]1[C:1])[C]([H])([H])([H])	0.0909177	0.00045481	0.0053942	0.0107884	16.8547
[C]([H])([H])([H])[c]1[n][c]([n][o]1)[C]([H])([H])[N:1]>>[C]([H])([H])([H])[c]1[c]([c]([o][n]1)[C]([H])([H])([H]))[C]([H])([H])[N:1]	0.090632	0.00531451	0.0192639	0.0471868	4.70475
[C:1][c]1[c]([H])[c]([H])[o][c]([H])1>>[C:1][c]1[c]([H])[c]([H])[o][n]1	0.0905785	0.00114388	0.0108962	0.0243647	8.31281
[c]1([H])[c]([H])[o][c]([H])[c]1[C]([H])([H])[C:1](=[O:2])[N:3]>>[C]1([H])([H])[C]([H])([H])[C](=[C]([H])[O][C]1([H])([H]))[C:1](=[O:2])[N:3]	0.0904691	6.25e-05	0.00734643	0.017995	12.3147
[c]1([H])[c]([H])[o][c]([H])[c]1[C]([H])([H])[C:1](=[O:2])[N:3]([H])>>[C]([H])([H])([H])[c]1[c]([n][c]([H])[o]1)[C:1](=[O:2])[N:3]([H])	0.0903128	2.33e-05	0.00770605	0.0203883	11.7197
[C:1][c]1[c]([H])[c]([n]([H])[c]([H])1)[C]#[N]>>[C]([H])([H])([H])[c]1[c]([H])[c]([n][o]1)[C:1]	0.090198	0.00586311	0.0196266	0.0480751	4.59571
[C:1]([H])([H])>>[C]([H])([H])([H])[C:1]([H])	0.0898674	7.74e-05	0.0196494	0.109403	4.57355
[c]1([H])[c]([H])[c]([o][c]1([H]))[C]([H])([H])[C]([H])([H])[C:1](=[O:2])[N:3]>>[c]1([H])[c]([H])[o][c]([H])[c]1[C:1](=[O:2])[N:3]	0.089553	0.00123917	0.0110013	0.0245997	8.14021
[C:1]([H])([H])[c]1[c]([H])[c]([H])[c]([H])[o]1>>[C]([H])([H])([H])[c]1[c]([H])[c]([H])[c]([o]1)[C:1]([H])([H])	0.0889294	0.00563621	0.0164232	0.0367234	5.41486
[c]1([H])[c]([c]([H])[n]([H])[c]1[C:1](=[O:2])[N:3]([H]))[C]#[N]>>[C]([H])([H])([H])[c]1[c]([n][c]([H])[o]1)[C:1](=[O:2])[N:3]([H])	0.0885696	0.0011764	0.0153337	0.0405692	5.77613
[C:1][C]([H])([H])[C]([H])([H])[c]1[c]([H])[c]([H])[c]([H])[o]1>>[C:1][C]1([H])[C]([H])([H])[C]([H])([H])[C]([H])([H])[C]([H])([H])[O]1	0.0882624	0.000420334	0.00509975	0.0101995	17.3072
[c]1([H])[c]([H])[c]([o][c]1([H]))[C]([H])([H])[N:1]([H])[C:2](=[O:3])[N:4]([H])>>[C]([H])([H])([H])[c]1[n][n][c]([s]1)[N:1]([H])[C:2](=[O:3])[N:4]([H])	0.0882329	0.000857813	0.0124242	0.030433	7.10169
[C:1]([H])([H])([H])[N:2]([C:3]([H])([H])[C:4])[C:5](=[O:6])[C]([H])([H])[C]([H])([H])[c]1[c]([H])[c]([H])[o][c]([H])1>>[C:1]([H])([H])([H])[N:2]([C:3]([H])([H])[C:4])[C:5](=[O:6])[c]1[c]([H])[c]([c]([H])[n]1([H]))[C]#[N]	0.0879699	0.00184085	0.0146522	0.0358905	6.00385
[C:1][c]1[c]([H])[c]([c]([H])[n]1([H]))[C]#[N]>>[C:1][C]1=[C]([H])[O][C]([H])([H])[C]([H])([H])[C]([H])([H])1	0.087959	0.00274179	0.0194726	0.055077	4.51706
[C]([H])([H])([H])[c]1[c]([H])[c]([c]([o]1)[C]([H])([H])([H]))[C:1]>>[C]([H])([H])([H])[c]1[n][c]([c]([H])[s]1)[C]([H])([H])[C:1]	0.0875216	0.00165365	0.0142333	0.0348643	6.14908
[H:1][C@:2]([C:3]([H])([H]))([C:4])[N:5]([H])[C:6](=[O:7])[C]1=[C]([H])[C]([H])([H])[C]([H])([H])[C]([H])([H])[C]([H])([H])[C]([H])([H])1>>[H:1][C@:2]([C:3]([H])([H]))([C:4])[N:5]([H])[C:6](=[O:7])[c]1[c]([H])[c]([o][c]1[C]([H])([H])([H]))[C]([H])([H])([H])	0.0873533	0.0036441	0.0143096	0.0319973	6.10451
[C:1][c]1[c]([H])[c]([c]([H])[n]1([H]))[C]#[N]>>[C]([H])([H])([H])[c]1[n][c]([c]([H])[s]1)[C]([H])([H])[C:1]	0.086493	0.00260075	0.0189622	0.0536331	4.56134
[C:1]([H])([H])([H])[N:2]([C:3]([H])([H])[C:4])[C:5](=[O:6])[C]([H])([H])[c]1[c]([H])[c]([H])[o][c]([H])1>>[C:1]([H])([H])([H])[N:2]([C:3]([H])([H])[C:4])[C:5](=[O:6])[C]1=[C]([H])[O][C]([H])([H])[C]([H])([H])[C]([H])([H])1	0.0864081	0.000323732	0.00749784	0.0167657	11.5244
[C:1][C]([H])([H])[C]([H])([H])[c]1[c]([H])[c]([H])[c]([H])[o]1>>[C:1][C]([H])([H])[c]1[c]([H])[c]([H])[o][c]([H])1	0.0860299	1.34e-07	0.00885711	0.0343034	9.71309
[C:1][C]([H])([H])[C]([H])([H])[c]1[c]([H])[c]([H])[c]([H])[o]1>>[C]([H])([H])([H])[c]1[c]([c]([H])[c]([H])[o]1)[C:1]	0.0859745	2.91e-05	0.010159	0.0304769	8.46293
[H:1][C@@:2]([C:3]([H])([H]))([C:4])[C:5]([H])([H])[N:6]([C]([H])([H])([H]))[C:7](=[O:8])[N:9]([H])[C:10]([H])([H])>>[H:1][C@@:2]([C:3]([H])([H]))([C:4])[C:5]([H])([H])[N:6]([H])[C:7](=[O:8])[N:9]([H])[C:10]([H])([H])	0.0858164	0.000228194	0.0109514	0.0289748	7.83608
[C]([H])([H])([H])[C]1=[C]([C]([H])([H])[C]([H])([H])[C]([H])([H])[O]1)[C:1](=[O:2])[N:3]([H])>>[C]([H])([H])([H])[c]1[c]([c]([H])[c]([H])[o]1)[C:1](=[O:2])[N:3]([H])	0.0857097	7.52e-05	0.0103959	0.0294039	8.2446
[C:1][c]1[c]([H])[c]([H])[o][c]([H])1>>[C]([H])([H])([H])[c]1[c]([n][c]([H])[o]1)[C:1]	0.0856364	0.000137423	0.0135467	0.0428385	6.32156
[C:1][c:2]1[c:3]([H])[c:4]([c:5]([H])[c:6]([H])[c:7]1)[F]>>[C:1][c:2]1[c:3]([H])[c:4]([c:5]([H])[c:6]([H])[c:7]1)[Cl]	0.0855091	0.000152658	0.0151804	0.0525866	5.63284
[C]([H])([H])([H])[C]([H])([H])[N:1]>>[C]([H])([H])([H])[N:1]	0.0854562	0.000322937	0.0142397	0.0427191	6.00127
[c]1([H])[c]([H])[o][c]([H])[c]1[C]([H])([H])[C]([H])([H])[C:1](=[O:2])[N:3]>>[C]([H])([H])([H])[c]1[c]([H])[c]([c]([o]1)[C]([H])([H])([H]))[C:1](=[O:2])[N:3]	0.0850787	0.00446648	0.0173557	0.0425127	4.90205
[C]([H])([H])([H])[C]1=[C]([C]([H])([H])[C]([H])([H])[C]([H])([H])[O]1)[C:1]>>[C:1][C]([H])([H])[c]1[c]([H])[c]([H])[o][c]([H])1	0.0850583	2.22e-06	0.00350575	0.0085873	24.2625
[H:1][C@:2]1([C:3]([H])([H])[C:4]([H])([H])[C:5]([H])([H])[O:6][C@@:7]1([H:8])[c]2[c]([H])[c]([H])[n][n]2[C]([H])([H])([H]))[C:9]([H])([H])[N:10]([H])>>[H:1][C@:2]1([C:3]([H])([H])[C:4]([H])([H])[C:5]([H])([H])[O:6][C@@:7]1([H:8])[c]2[c]([H])[c]([H])[n][n]2([H]))[C:9]([H])([H])[N:10]([H])	0.0849514	0.000433902	0.0147997	0.044399	5.74009
[C]1([H])([H])[C]([H])([H])[C]([H])([H])[C](=[C]([H])[C]1([H])([H]))[C]([H])([H])[C:1](=[O:2])[N:3]([H])>>[c]1([H])[c]([H])[c]([o][c]1([H]))[C]([H])([H])[C]([H])([H])[C:1](=[O:2])[N:3]([H])	0.0848284	0.00347811	0.0137211	0.0306812	6.18235
[c]1([H])[c]([H])[o][n][c]1[N:1]([H])>>[C]([H])([H])([H])[c]1[c]([H])[c]([n][n]1[C]([H])([H])([H]))[N:1]([H])	0.0846338	0.00825663	0.0174008	0.0389094	4.86379
[C]([H])([H])([H])[C]1=[C]([C]([H])([H])[C]([H])([H])[C]([H])([H])[O]1)[C:1](=[O:2])[N:3]([H])[C:4]>>[C]([H])([H])([H])[c]1[c]([c]([H])[c]([H])[o]1)[C:1](=[O:2])[N:3]([H])[C:4]	0.0844265	0.0003959	0.0119123	0.031517	7.08733
[C]([H])([H])([H])[c]1[c]([H])[c]([o][c]1[C:1](=[O:2])[N:3]([H])[C:4]([H])([H])[C:5])[C]([H])([H])([H])>>[C]([H])([H])([H])[c]1[c]([c]([H])[c]([H])[o]1)[C:1](=[O:2])[N:3]([H])[C:4]([H])([H])[C:5]	0.0841764	0.00115811	0.00684485	0.0136897	12.2978
[C]([H])([H])([H])[C]1=[C]([C]([H])([H])[C]([H])([H])[C]([H])([H])[O]1)[C:1]>>[C]([H])([H])([H])[c]1[c]([c]([H])[c]([H])[o]1)[C:1]	0.0839919	1.85e-05	0.00932781	0.0279834	9.00446
[H:1][C@:2]([C:3]([H])([H]))([C:4])[N:5]([H])[C:6](=[O:7])[C]1=[C]([H])[C]([H])([H])[C]([H])([H])[C]([H])([H])[C]([H])([H])[C]([H])([H])1>>[H:1][C@:2]([C:3]([H])([H]))([C:4])[N:5]([H])[C:6](=[O:7])[c]1[c]([H])[n][c]([s]1)[C]([H])([H])[C]([H])([H])([H])	0.0831153	0.00235144	0.00859932	0.0171986	9.66533
[C]([H])([H])([H])[C]1=[C]([C]([H])([H])[C]([H])([H])[C]([H])([H])[O]1)[C:1](=[O:2])[N:3]([H])>>[c]1([H])[c]([H])[o][c]([H])[c]1[C]([H])([H])[C:1](=[O:2])[N:3]([H])	0.0823564	7.25e-06	0.00273594	0.00611774	30.1017
[C]([H])([H])([H])[c]1[c]([c]([H])[c]([H])[o]1)[C:1](=[O:2])[N:3]([H])[C:4]>>[C]([H])([H])([H])[c]1[c]([n][c]([H])[o]1)[C:1](=[O:2])[N:3]([H])[C:4]	0.0819551	2.37e-05	0.00366427	0.00819355	22.366
[C:1][C]([H])([H])[C]([H])([H])[c]1[c]([H])[c]([H])[o][c]([H])1>>[C]([H])([H])([H])[c]1[c]([H])[c]([c]([o]1)[C]([H])([H])([H]))[C:1]	0.0819053	0.0002005	0.0127189	0.0381567	6.43965
[c]1([H])[c]([c]([H])[n]([H])[c]1[C]#[N])[C:1](=[O:2])[N:3]([H])>>[C]([H])([H])([H])[c]1[c]([n][c]([H])[o]1)[C:1](=[O:2])[N:3]([H])	0.0812097	0.00525518	0.0190126	0.0503026	4.27137
[C:1][C]([H])([H])[c]1[c]([H])[c]([H])[o][c]([H])1>>[C]([H])([H])([H])[c]1[c]([n][c]([H])[o]1)[C:1]	0.0809634	2.88e-06	0.00788984	0.0249499	10.2617
[c:1]1([H])[c:2]([H])[c:3]([c:4]([c:5]([H])[c:6]1)[F:7])[F]>>[c:1]1([H])[c:2]([H])[c:3]([c:4]([c:5]([H])[c:6]1)[F:7])[Cl]	0.0809547	1.25e-06	0.00910024	0.0328114	8.89588
[C]([H])([H])([H])[C]1=[C]([C]([H])([H])[C]([H])([H])[C]([H])([H])[O]1)[C:1](=[O:2])[N:3]([H])[C:4]>>[C:4][N:3]([H])[C:1](=[O:2])[C]([H])([H])[c]1[c]([H])[c]([H])[o][c]([H])1	0.0809248	0.00011291	0.00300992	0.00601984	26.886
[H:1][C@:2]1([C:3]([H])([H])[C:4]([H])([H])[C:5]([H])([H])[O:6][C@@:7]1([H:8])[c]2[c]([H])[n][n]([c]([H])2)[C]([H])([H])([H]))[C:9](=[O:10])[N:11]([H])>>[H:1][C@:2]1([C:3]([H])([H])[C:4]([H])([H])[C:5]([H])([H])[O:6][C@@:7]1([H:8])[c]2[c]([H])[n]([H])[n][c]([H])2)[C:9](=[O:10])[N:11]([H])	0.0796869	0.0045774	0.0138937	0.0310673	5.73545
[H:1][C@@:2]1([C:3]([H])([H])[C@@:4]([N:5]([C:6]1([H])([H]))[C]([H])([H])[c]2[n][c]([H])[c]([H])[s]2)([H:7])[C:8]([H])([H])[N:9])[F:10]>>[H:1][C@@:2]1([C:3]([H])([H])[C@@:4]([N:5]([C:6]1([H])([H]))[C]([H])([H])[c]2[c]([H])[n][c]([H])[n][c]([H])2)([H:7])[C:8]([H])([H])[N:9])[F:10]	0.0795385	0.00813108	0.0187373	0.0458967	4.24494
[C]([H])([H])([H])[c]1[c]([c]([H])[c]([H])[o]1)[C:1](=[O:2])[N:3]([H])>>[C]([H])([H])([H])[c]1[c]([n][c]([H])[o]1)[C:1](=[O:2])[N:3]([H])	0.0788269	9.18e-06	0.00432862	0.0106029	18.2106
[C:1][C]1=[C]([H])[C]([H])([H])[C]([H])([H])[C]([H])([H])[C]([H])([H])[C]([H])([H])1>>[C]([H])([H])([H])[c]1[c]([H])[c]([c]([o]1)[C]([H])([H])([H]))[C:1]	0.0783259	0.00157971	0.0143581	0.037988	5.45517
[C:1]([H])([H])[N:2]1[C:3]([H])([H])[C:4]([H])([H])[C:5]([H])([H])[C:6]([C:7]1([H])([H]))([C]([H])([H])[n]2[c]([H])[c]([H])[n][n]2)[O:8]([H])>>[C:1]([H])([H])[N:2]1[C:3]([H])([H])[C:4]([H])([H])[C:5]([H])([H])[C:6]([C:7]1([H])([H]))([c]2[c]([H])[n]([H])[n][n]2)[O:8]([H])	0.0775438	4.37e-08	0.00587767	0.0203609	13.1929
[C]1([H])([H])[C]([H])([H])[C]([H])([H])[C](=[C]([H])[C]1([H])([H]))[C]([H])([H])[C:1](=[O:2])[N:3]>>[c]1([H])[c]([H])[o][c]([H])[c]1[C]([H])([H])[C]([H])([H])[C:1](=[O:2])[N:3]	0.0772907	0.00452492	0.0158152	0.0387392	4.8871
[H:1][C@:2]([C:3]([H])([H]))([C:4])[N:5]([H])[C:6](=[O:7])[c]1[c]([H])[c]([c]([H])[n]1([H]))[C]#[N]>>[H:1][C@:2]([C:3]([H])([H]))([C:4])[N:5]([H])[C:6](=[O:7])[c]1[c]([H])[c]([o][c]1[C]([H])([H])([H]))[C]([H])([H])([H])	0.0770522	0.00227728	0.00788519	0.0157704	9.77176
[c]1([H])[c]([H])[n][c]([n][c]1([H]))[C]([H])([H])[N:1]>>[c]1([H])[c]([c]([H])[n][c]([H])[n]1)[C]([H])([H])[N:1]	0.0763005	0.00231587	0.0173784	0.0521351	4.39054
[H:1][C@:2]([C:3])([c:4]1[n:5][c:6]([H])[c:7]([H])[n:8]1[C]([H])([H])[C]([H])([H])([H]))[O:9]>>[H:1][C@:2]([C:3])([c:4]1[n:5][c:6]([H])[c:7]([H])[n:8]1[C]([H])([H])([H]))[O:9]	0.0757606	4.96e-05	0.00586551	0.0143675	12.9163
[C]([H])([H])([H])[n]1[c]([H])[c]([c]([H])[n]1)[C:1]>>[C:1][c]1[c]([H])[c]([H])[n][n]1([H])	0.0756179	3.12e-05	0.0111865	0.0387513	6.75972
[C:1][c:2]1[c:3]([H])[c:4]([H])[n:5][c:6]([n:7]1)[N:8]([H])>>[C]([H])([H])([H])[c:4]1[c:3]([H])[c:2]([n:7][c:6]([n:5]1)[N:8]([H]))[C:1]	0.0755488	0.000834698	0.00837058	0.0187172	9.02552
[C]([H])([H])([H])[c]1[c]([H])[c]([o][c]1[C:1](=[O:2])[N:3]([H]))[C]([H])([H])([H])>>[C]([H])([H])([H])[c]1[c]([c]([H])[c]([H])[o]1)[C:1](=[O:2])[N:3]([H])	0.0755043	0.00175334	0.0101644	0.0227284	7.42828
[C]1([H])([H])[C]([H])([H])[C]([H])([H])[C]([H])=[C]([C]([H])([H])[C]1([H])([H]))[C:1](=[O:2])[N:3]([H])>>[C]([H])([H])([H])[c]1[c]([H])[c]([c]([o]1)[C]([H])([H])([H]))[C:1](=[O:2])[N:3]([H])	0.0754865	0.0062093	0.0166532	0.040792	4.53284
[C]([H])([H])([H])[N:1]([C:2]([H])([H])[C:3])[C:4](=[O:5])[C:6]([H])([H])>>[C:6]([H])([H])[C:4](=[O:5])[N:1]([H])[C:2]([H])([H])[C:3]	0.0752258	5.17e-13	0.00719046	0.0460414	10.4619
[C:1][C]([H])([H])[n]1[c]([H])[c]([H])[n][n]1>>[C:1][c]1[c]([H])[n]([H])[n][n]1	0.0749492	7.61e-10	0.00640736	0.0279291	11.6974
[C]([H])([H])([H])[c]1[n][c]([n][o]1)[C:1]([H])([H])>>[C]([H])([H])([H])[c]1[n][c]([c]([H])[s]1)[C:1]([H])([H])	0.0748559	0.00178423	0.0123813	0.030328	6.04587
[H:1][C@@:2]([C:3]([H])([H]))([C@:4]([H:5])([c]1[c]([H])[n][n]([c]([H])1)[C]([H])([H])[C]([H])([H])([H]))[N:6]([H])[C:7])[N:8]([H])>>[H:1][C@@:2]([C:3]([H])([H]))([C@:4]([H:5])([c]1[c]([H])[n][n]([c]([H])1)[C]([H])([H])([H]))[N:6]([H])[C:7])[N:8]([H])	0.0748042	0.000318411	0.0114181	0.0322951	6.5514
[C:1][C]1=[C]([H])[C]([H])([H])[C]([H])([H])[C]([H])([H])[C]([H])([H])[C]([H])([H])1>>[C]([H])([H])([H])[C]([H])([H])[c]1[n][c]([H])[c]([s]1)[C:1]	0.0744746	0.00240833	0.0109101	0.0243957	6.82622
[c]1([H])[c]([H])[c]([o][c]1([H]))[C]([H])([H])[N:1]([H])[C:2](=[O:3])[N:4]([H])>>[C]([H])([H])([H])[c]1[c]([o][c]([n]1)[N:1]([H])[C:2](=[O:3])[N:4]([H]))[C]([H])([H])([H])	0.074453	0.000490423	0.0122027	0.0345144	6.10136
[c]1([H])[c]([H])[o][n][c]1[N:1]([H])>>[C]([H])([H])([H])[n]1[c]([H])[c]([H])[c]([n]1)[N:1]([H])	0.0742455	0.0016682	0.0174366	0.0578305	4.25804
[C]([H])([H])([H])[n]1[c]([H])[c]([c]([H])[n]1)[C:1]>>[C:1][c]1[c]([H])[n]([H])[n][c]([H])1	0.0740547	9.05e-06	0.010942	0.0423783	6.76792
[c]1([H])[c]([H])[c]([o][c]1([H]))[C]([H])([H])[N:1]([H])>>[C]([H])([H])([H])[c]1[n][n][c]([s]1)[N:1]([H])	0.0731886	0.00191207	0.015171	0.04291	4.82425
[H:1][C@:2]([C:3]([H])([H]))([C:4])[N:5]([H])[C:6](=[O:7])[C]1=[C]([O][C]([H])([H])[C]([H])([H])[C]([H])([H])1)[C]([H])([H])([H])>>[H:1][C@:2]([C:3]([H])([H]))([C:4])[N:5]([H])[C:6](=[O:7])[c]1[c]([H])[c]([H])[o][c]1[C]([H])([H])([H])	0.0731799	0.00584939	0.013655	0.0305334	5.35922
[c]1([H])[c]([H])[n]([c]([H])[n]1)[C]([H])([H])[C]([H])([H])[N:1]([H])[C:2](=[O:3])[N:4]([H])>>[C]([H])([H])([H])[c]1[n][n][c]([s]1)[N:1]([H])[C:2](=[O:3])[N:4]([H])	0.0731362	0.0014918	0.00648026	0.0129605	11.286
[C:1][C]([H])([H])[c]1[c]([H])[c]([H])[o][c]([H])1>>[C:1][c]1[c]([H])[c]([H])[o][n]1	0.0731209	0.000493506	0.00707094	0.0158111	10.341
[c]1([H])[c]([H])[n]([c]([H])[n]1)[C]([H])([H])[C]([H])([H])[N:1]([H])>>[C]([H])([H])([H])[c]1[n][n][c]([s]1)[N:1]([H])	0.0730576	0.000129665	0.0050202	0.0112255	14.5527
[C:1][N:2]([H])[C:3](=[O:4])[N:5]([H])[C]([H])([H])[c]1[c]([H])[c]([H])[c]([H])[o]1>>[C]([H])([H])([H])[c]1[c]([o][c]([n]1)[N:5]([H])[C:3](=[O:4])[N:2]([H])[C:1])[C]([H])([H])([H])	0.0729771	0.00382498	0.0143573	0.0351681	5.08292
[C]([H])([H])([H])[c]1[c]([H])[c]([H])[o][c]1[C:1]>>[C]([H])([H])([H])[c]1[c]([c]([H])[c]([H])[o]1)[C:1]	0.0729629	0.000111569	0.00819103	0.0216714	8.90766
[c]1([H])[c]([H])[c]([o][c]1([H]))[C]([H])([H])[N:1]([H])[C:2](=[O:3])[N:4]([H])>>[c]1([H])[c]([H])[c]([H])[n][c]([c]1([H]))[N:1]([H])[C:2](=[O:3])[N:4]([H])	0.0729318	0.00863709	0.0190314	0.0503522	3.83219
[C]([H])([H])([H])[C]([H])([H])[n]1[c]([H])[c]([H])[n][c]1[C:1]>>[C]([H])([H])([H])[n]1[c]([H])[c]([H])[n][c]1[C:1]	0.0725498	5.55e-05	0.00402114	0.00899155	18.0421
[c]1([H])[c]([H])[c]([o][c]1([H]))[C]([H])([H])[N:1]([H])>>[C]([H])([H])([H])[c]1[c]([o][c]([n]1)[N:1]([H]))[C]([H])([H])([H])	0.0725062	0.000164217	0.0109364	0.0328093	6.62978
[C]([H])([H])([H])[C]([H])([H])[n:1]1[c:2]([H])[c:3]([H])[n:4][c:5]1[C:6]>>[C]([H])([H])([H])[n:1]1[c:2]([H])[c:3]([H])[n:4][c:5]1[C:6]	0.0723144	2.05e-05	0.00603745	0.0159736	11.9776
[c]1([H])[c]([H])[c]([o][c]1([H]))[C]([H])([H])[C]([H])([H])[C:1](=[O:2])[N:3]([H])>>[C]([H])([H])([H])[c]1[c]([c]([H])[c]([H])[o]1)[C:1](=[O:2])[N:3]([H])	0.0720026	0.00210908	0.0101807	0.0227647	7.07247
[C:1][C]([H])([H])[C]([H])([H])[c]1[c]([H])[c]([H])[c]([H])[o]1>>[C:1][c]1[c]([H])[c]([H])[o][c]([H])1	0.0717968	7.24e-05	0.00963321	0.0288996	7.45305
[H:1][C@@:2]([C@@:3]([O:4][C:5]([H])([H]))([c]1[c]([H])[n]([n][c]([H])1)[C]([H])([H])([H]))[H:6])([C:7]([H])([H]))[C:8]([H])([H])>>[H:1][C@@:2]([C@@:3]([O:4][C:5]([H])([H]))([c]1[c]([H])[n][n]([H])[c]([H])1)[H:6])([C:7]([H])([H]))[C:8]([H])([H])	0.0712385	0.00118731	0.0152913	0.0483554	4.65876
[H:1][C@:2]([C:3]([H])([H]))([C:4]([H])([H])[N:5]([C]([H])([H])([H]))[C:6](=[O:7])[C:8]([H])([H])[C:9])[N:10]>>[H:1][C@:2]([C:3]([H])([H]))([C:4]([H])([H])[N:5]([H])[C:6](=[O:7])[C:8]([H])([H])[C:9])[N:10]	0.0711312	0.000995728	0.00825195	0.0184519	8.61993
[C]([H])([H])([H])[n]1[c]([H])[c]([n][n]1)[C:1]>>[C:1][c]1[c]([H])[n]([H])[n][n]1	0.0705939	0.000194188	0.0144213	0.0576852	4.89511
[c]1([H])[c]([H])[n]([n][n]1)[C]([H])([H])[C:1]2([C:2]([H])([H])[C:3]([H])([H])[N:4][C:5]2([H])([H]))[O:6]([H])>>[c]1([H])[c]([n][n][n]1([H]))[C:1]2([C:2]([H])([H])[C:3]([H])([H])[N:4][C:5]2([H])([H]))[O:6]([H])	0.0705012	0.00316596	0.0148493	0.0392876	4.74778
[c]1([H])[c]([H])[c]([o][c]1([H]))[C]([H])([H])[N:1]([H])>>[C]([H])([H])([H])[n]1[c]([H])[c]([H])[c]([n]1)[N:1]([H])	0.0704121	6.26e-05	0.0100451	0.0317653	7.00962
[C]([H])([H])([H])[c]1[c]([c]([H])[c]([H])[o]1)[C:1]>>[C]([H])([H])([H])[c]1[c]([n][c]([H])[o]1)[C:1]	0.0701241	2.58e-05	0.00721303	0.0204015	9.72187
[c]1([H])[c]([H])[o][c]([H])[c]1[C]([H])([H])[C]([H])([H])[C:1](=[O:2])[N:3]>>[C]1([H])([H])[C]([H])([H])[C]([H])([H])[O][C]([H])([C]1([H])([H]))[C]([H])([H])[C:1](=[O:2])[N:3]	0.0699872	3.26e-06	0.00311804	0.00763761	22.4459
[C]([H])([H])([H])[c]1[c]([c]([H])[c]([H])[o]1)[C:1]>>[C:1][c]1[c]([H])[c]([H])[o][n]1	0.0698498	0.000635086	0.00921789	0.0225791	7.57763
[c]1([H])[c]([H])[c]([o][c]1([H]))[C]([H])([H])[N:1]([H])[C:2](=[O:3])[N:4]([H])>>[C]([H])([H])([H])[n]1[c]([H])[c]([H])[c]([n]1)[N:1]([H])[C:2](=[O:3])[N:4]([H])	0.0698267	0.000911565	0.0127078	0.0359432	5.49478
[C]([H])([H])([H])[n]1[c]([c]([H])[c]([H])[n]1)[C:1]>>[C:1][c]1[c]([H])[c]([H])[n][n]1([H])	0.0696383	0.000326092	0.0135632	0.0469844	5.13435
[C]([H])([H])([H])[c]1[c]([H])[c]([o][c]1[C:1])[C]([H])([H])([H])>>[C]([H])([H])([H])[c]1[c]([c]([H])[c]([H])[o]1)[C:1]	0.0696373	0.00583347	0.0178161	0.0503917	3.90866
[C:1]([H])([H])([H])[N:2]([C:3]([H])([H])[C:4])[C:5](=[O:6])[C]([H])([H])[C]([H])([H])[c]1[c]([H])[c]([H])[o][c]([H])1>>[C:1]([H])([H])([H])[N:2]([C:3]([H])([H])[C:4])[C:5](=[O:6])[C]([H])([H])[C]1([H])[C]([H])([H])[C]([H])([H])[C]([H])([H])[C]([H])([H])[O]1	0.0695129	5.11e-05	0.00377436	0.00843971	18.4172
[H:1][C@@:2]([C:3]([H])([H]))([C:4])[C:5]([H])([H])[N:6]([C]([H])([H])([H]))[C:7](=[O:8])[C:9]([H])([H])[O:10]>>[H:1][C@@:2]([C:3]([H])([H]))([C:4])[C:5]([H])([H])[N:6]([H])[C:7](=[O:8])[C:9]([H])([H])[O:10]	0.0693268	1.86e-06	0.00163707	0.00366061	42.348
[C]([H])([H])([H])[c]1[c]([H])[c]([H])[o][c]1[C:1](=[O:2])[N:3]([H])>>[C]([H])([H])([H])[c]1[c]([c]([H])[c]([H])[o]1)[C:1](=[O:2])[N:3]([H])	0.0691822	0.00363784	0.0113277	0.0253294	6.10736
[H:1][C@@:2]1([C:3]([H])([H])[C@@:4]([N:5]([C:6]1([H])([H]))[c]2[c]([H])[c]([H])[c]([H])[n][n]2)([H:7])[C:8]([H])([H])[N:9]([H]))[F:10]>>[H:1][C@@:2]1([C:3]([H])([H])[C@@:4]([N:5]([C:6]1([H])([H]))[C]([H])([H])[c]2[c]([H])[c]([n][o]2)[C]([H])([H])([H]))([H:7])[C:8]([H])([H])[N:9]([H]))[F:10]	0.0691224	2.91e-05	0.00894074	0.0282731	7.73117
[C]([H])([H])([H])[c]1[n][c]([n][o]1)[C:1]([H])([H])>>[C:1]([H])([H])[c]1[c]([H])[n][c]([H])[n][c]([H])1	0.0690216	0.00705744	0.0135743	0.0303531	5.08472
[C:1][c]1[c]([H])[c]([H])[c]([c]([H])[n]1)[C]#[N]>>[C:1][c]1[c]([H])[c]([c]([H])[n]1([H]))[C]#[N]	0.0683216	5.44e-05	0.00539267	0.0132093	12.6693
[C]([H])([H])([H])[c]1[c]([H])[c]([c]([H])[o]1)[C:1]>>[C:1][c]1[c]([H])[c]([H])[o][c]1[Cl]	0.0682593	0.000957069	0.00520383	0.0104077	13.1171
[H:1][C@@:2]1([C:3]([H])([H])[C@@:4]([N:5]([C:6]1([H])([H]))[C]([H])([H])[c]2[n][c]([o][n]2)[C]([H])([H])([H]))([H:7])[C:8]([H])([H])[N:9]([H]))[F:10]>>[H:1][C@@:2]1([C:3]([H])([H])[C@@:4]([N:5]([C:6]1([H])([H]))[C]([H])([H])[c]2[c]([H])[c]([n][o]2)[C]([H])([H])([H]))([H:7])[C:8]([H])([H])[N:9]([H]))[F:10]	0.0681962	0.000135392	0.00792423	0.0209655	8.60604
[H:1][C@:2]([C:3]([H])([H]))([C:4]([H])([H])[N:5]([C]([H])([H])([H]))[C:6](=[O:7])[C:8]([H])([H])[C:9]([H])([H]))[N:10]>>[H:1][C@:2]([C:3]([H])([H]))([C:4]([H])([H])[N:5]([H])[C:6](=[O:7])[C:8]([H])([H])[C:9]([H])([H]))[N:10]	0.0681357	0.000404888	0.0131186	0.0435093	5.19384
[C:1][C]([H])([H])[C]([H])([H])[c]1[c]([H])[c]([H])[o][c]([H])1>>[C:1][c]1[c]([H])[c]([c]([H])[n]1([H]))[C]#[N]	0.067609	0.000553766	0.0145178	0.0523447	4.65697
[H:1][C@@:2]1([C:3]([H])([H])[C:4]([H])([H])[C:5]([H])([H])[O:6][C@:7]1([H:8])[c]2[c]([H])[c]([H])[n][c]([H])[c]([H])2)[N:9]([H])[C:10]([H])([H])>>[H:1][C@@:2]1([C:3]([H])([H])[C:4]([H])([H])[C:5]([H])([H])[O:6][C@:7]1([H:8])[c]2[c]([H])[n][n]([c]([H])2)[C]([H])([H])([H]))[N:9]([H])[C:10]([H])([H])	0.0675524	0.00267677	0.0182639	0.0683373	3.69868
[C:1][C]([H])([H])[C]1=[C]([H])[C]([H])([H])[C]([H])([H])[C]([H])([H])[C]([H])([H])1>>[C:1][C]([H])([H])[C]([H])([H])[c]1[c]([H])[c]([H])[c]([H])[o]1	0.0671004	7.04e-05	0.00971997	0.0307372	6.90335
[C]([H])([H])([H])[c]1[n][c]([c]([H])[s]1)[C]([H])([H])[N:1]>>[C]([H])([H])([H])[n]1[c]([c]([H])[c]([H])[n]1)[C]([H])([H])[N:1]	0.0667863	0.0039586	0.0187855	0.0677321	3.5552
[H:1][C@@:2]1([C:3]([H])([H])[C@@:4]([N:5]([C:6]1([H])([H]))[c]2[c]([H])[c]([H])[c]([H])[n][n]2)([H:7])[C:8]([H])([H])[N:9]([H]))[F:10]>>[H:1][C@@:2]1([C:3]([H])([H])[C@@:4]([N:5]([C:6]1([H])([H]))[C]([H])([H])[c]2[n][c]([H])[c]([H])[s]2)([H:7])[C:8]([H])([H])[N:9]([H]))[F:10]	0.0662346	0.0015235	0.0158265	0.0548244	4.18506
[C]([H])([H])([H])[n:1]1[c:2]([H])[c:3][c:4]([H])[c:5]1[C:6]>>[C:6][c:5]1[c:4]([H])[c:3][c:2]([H])[n:1]1([H])	0.0658498	0.00168806	0.0149215	0.047186	4.41307
[C:1][C]([H])([H])[C]([H])([H])[c]1[c]([H])[c]([H])[o][c]([H])1>>[C:1][C]([H])([H])[C]1([H])[C]([H])([H])[C]([H])([H])[C]([H])([H])[C]([H])([H])[O]1	0.0658	5.8e-07	0.00462453	0.0138736	14.2285
[c:1]1([H])[c:2]([H])[c:3]([c:4]([n:5][c:6]1([H]))[N:7])[C:8]#[N:9]>>[C]([H])([H])([H])[c:2]1[c:1]([H])[c:6]([H])[n:5][c:4]([c:3]1[C:8]#[N:9])[N:7]	0.0657675	0.00292663	0.00733409	0.0146682	8.96736
[c]1([H])[c]([H])[o][c]([H])[c]1[C]([H])([H])[C]([H])([H])[C:1](=[O:2])[N:3]>>[c]1([H])[c]([H])[o][c]([H])[c]1[C]([H])([H])[C:1](=[O:2])[N:3]	0.0656789	4.93e-06	0.00682688	0.0215885	9.62062
[c]1([H])[c]([H])[c]([o][c]1([H]))[C]([H])([H])[N:1]([H])[C:2](=[O:3])[N:4]([H])>>[C]([H])([H])([H])[c]1[c]([H])[c]([n][n]1[C]([H])([H])([H]))[N:1]([H])[C:2](=[O:3])[N:4]([H])	0.065608	0.00708836	0.0163865	0.0433546	4.00379
[c:1]1([H])[c:2]([H])[c:3]([c:4]([H])[c:5][c:6]1)[F]>>[c:4]1([H])[c:3]([H])[c:2]([c:1]([H])[c:6][c:5]1)[Cl]	0.0653744	0.000549334	0.0157692	0.070522	4.1457
[C]([H])([H])([H])[C]([H])([H])[c]1[c]([H])[c]([H])[c]([o]1)[C:1]([H])([H])>>[C:1]([H])([H])[c]1[c]([H])[c]([H])[c]([o]1)[C]([H])([H])[O]([H])	0.0652918	0.00321844	0.00752272	0.0150454	8.67928
[H:1][C@:2]([C:3])([c]1[c]([H])[c]([H])[n][c]([H])[c]([H])1)[O:4]>>[H:1][C@:2]([C:3])([c]1[c]([H])[n][n]([c]([H])1)[C]([H])([H])([H]))[O:4]	0.0649877	4.27e-09	0.0088636	0.0587945	7.33197
[C:1]([H])([H])([H])[N:2]([C:3]([H])([H]))[C:4](=[O:5])[C]([H])([H])[C]([H])([H])[c]1[c]([H])[c]([H])[o][c]([H])1>>[C:1]([H])([H])([H])[N:2]([C:3]([H])([H]))[C:4](=[O:5])[C]([H])([H])[c]1[c]([H])[c]([H])[o][c]([H])1	0.0647215	9.04e-05	0.00808012	0.022854	8.00997
[C]([H])([H])([H])[c]1[n][c]([n][o]1)[C]([H])([H])[N:1]>>[C]([H])([H])([H])[c]1[c]([H])[c]([o][n]1)[C]([H])([H])[N:1]	0.0646695	1.33e-05	0.00872113	0.0302109	7.41526
[C:1][c]1[c]([H])[c]([H])[n][c]([H])[c]([H])1>>[C]([H])([H])([H])[n]1[c]([H])[c]([c]([H])[n]1)[C:1]	0.0645278	2.97e-10	0.00815365	0.0570756	7.91397
[C:1][c]1[c]([c]([H])[c]([H])[s]1)[C]#[N]>>[C]([H])([H])([H])[C]([H])([H])[c]1[c]([s][c]([H])[n]1)[C:1]	0.0645018	0.00521103	0.0116556	0.0260628	5.53395
[H:1][C@:2]([C:3]([H])([H]))([C:4])[N:5]([H])[C:6](=[O:7])[c]1[c]([H])[c]([c]([H])[n]1([H]))[C]#[N]>>[H:1][C@:2]([C:3]([H])([H]))([C:4])[N:5]([H])[C:6](=[O:7])[c]1[c]([c]([H])[c]([H])[s]1)[C]#[N]	0.0640632	1.3e-07	0.0014927	0.00365636	42.9176
[H:1][C@@:2]1([C:3]([H])([H])[C:4]([H])([H])[C:5]([H])([H])[O:6][C@:7]1([H:8])[c]2[c]([H])[c]([H])[n][c]([H])[c]([H])2)[N:9]([H])[C:10]>>[H:1][C@@:2]1([C:3]([H])([H])[C:4]([H])([H])[C:5]([H])([H])[O:6][C@:7]1([H:8])[c]2[c]([H])[n][n]([c]([H])2)[C]([H])([H])([H]))[N:9]([H])[C:10]	0.0637908	6.13e-07	0.0100457	0.0550226	6.35006
[H:1][C@:2]1([C:3]([H])([H])[N:4]([C:5]([H])([H])[C@@:6]1([H:7])[O:8][C:9]([H])([H])([H]))[C:10]([H])([H]))[c]2[c]([H])[n]([n][n]2)[C]([H])([H])([H])>>[H:1][C@:2]1([C:3]([H])([H])[N:4]([C:5]([H])([H])[C@@:6]1([H:7])[O:8][C:9]([H])([H])([H]))[C:10]([H])([H]))[c]2[c]([H])[n]([H])[n][n]2	0.0633318	0.00381353	0.0169099	0.0560839	3.74524
[C:1]([H])([H])[c]1[n][c]([H])[c]([H])[s]1>>[C:1]([H])([H])[c]1[c]([H])[n][c]([H])[n][c]([H])1	0.063173	0.00193635	0.01396	0.04188	4.52529
[H:1][C@@:2]1([C:3]([H])([H])[C@@:4]([N:5]([C:6]1([H])([H]))[C]([H])([H])[c]2[n][c]([o][n]2)[C]([H])([H])([H]))([H:7])[C:8]([H])([H])[N:9]([H]))[F:10]>>[H:1][C@@:2]1([C:3]([H])([H])[C@@:4]([N:5]([C:6]1([H])([H]))[c]2[n][n][c]([o]2)[C]([H])([H])([H]))([H:7])[C:8]([H])([H])[N:9]([H]))[F:10]	0.0631313	0.000299242	0.0116799	0.0387379	5.40512
[c]1([H])[c]([H])[c]([o][c]1([H]))[C]([H])([H])[N:1]([H])>>[C]([H])([H])([H])[c]1[c]([H])[c]([n][n]1[C]([H])([H])([H]))[N:1]([H])	0.0625492	0.0035288	0.014517	0.0410603	4.30868
[C]([H])([H])([H])[c]1[c]([H])[o][n][c]1[N:1]([H])[C:2](=[O:3])[N:4]([H])[C:5]>>[C]([H])([H])([H])[c]1[n][n][c]([s]1)[N:1]([H])[C:2](=[O:3])[N:4]([H])[C:5]	0.062469	5.07e-06	0.00304227	0.00745202	20.5337
[C:1][C]([H])([H])[C]([H])([H])[c]1[c]([H])[c]([H])[o][c]([H])1>>[C:1][c]1[c]([H])[c]([n]([H])[c]([H])1)[C]#[N]	0.0623713	0.00252944	0.0167287	0.0625932	3.72839
[c]1([H])[c]([H])[c]([n][n][c]1([H]))[N:1]>>[C]([H])([H])([H])[c]1[c]([H])[c]([o][n]1)[C]([H])([H])[N:1]	0.0623587	1.13e-05	0.0103982	0.0453249	5.99704
[C]([H])([H])([H])[C]1=[C]([C]([H])([H])[C]([H])([H])[C]([H])([H])[O]1)[C:1](=[O:2])[N:3]([H])>>[c]1([H])[c]([H])[o][c]([H])[c]1[C:1](=[O:2])[N:3]([H])	0.0618193	0.00104517	0.00726306	0.0162407	8.51147
[C:1][c]1[c]([H])[c]([H])[c]([c]([H])[n]1)[C]#[N]>>[C:1][c]1[c]([H])[c]([n]([H])[c]([H])1)[C]#[N]	0.0608786	0.000118956	0.00691274	0.0182894	8.80673
[C:1][C]([H])([H])[c]1[c]([H])[c]([H])[o][c]([H])1>>[C:1][c]1[c]([c]([H])[c]([H])[s]1)[C]#[N]	0.0608087	0.00094434	0.0131498	0.0436129	4.62431
[H:1][C@:2]([C:3])([c:4]1[c:5]([n:6][n:7]([c:8]1[C:9]([H])([H])([H]))[C:10]([H])([H])([H]))[C]([H])([H])([H]))[O:11]>>[H:1][C@:2]([C:3])([c:4]1[c:5]([H])[n:6][n:7]([c:8]1[C:9]([H])([H])([H]))[C:10]([H])([H])([H]))[O:11]	0.0607359	1.41e-15	0.00401606	0.0223605	15.1233
[H:1][C@@:2]1([C:3]([H])([H])[C:4]([H])([H])[O:5][C@:6]1([H:7])[c]2[c]([H])[n][n]([c]([H])2)[C]([H])([H])[C]([H])([H])([H]))[N:8]([H])[C:9]>>[H:1][C@@:2]1([C:3]([H])([H])[C:4]([H])([H])[O:5][C@:6]1([H:7])[c]2[c]([H])[n][n]([c]([H])2)[C]([H])([H])([H]))[N:8]([H])[C:9]	0.0605262	4.83e-07	0.00622293	0.0224371	9.72631
[C:1][C:2]([H])([H])[N:3]([H])[C:4](=[O:5])[c]1[c]([H])[c]([H])[c]([c]([H])[n]1)[C]#[N]>>[C:1][C:2]([H])([H])[N:3]([H])[C:4](=[O:5])[c]1[c]([H])[c]([c]([H])[n]1([H]))[C]#[N]	0.0604655	0.000348236	0.00327971	0.00655942	18.4362
[c]1([H])[c]([H])[n]([c]([H])[n]1)[C]([H])([H])[C]([H])([H])[N:1]([H])>>[C]([H])([H])([H])[c]1[c]([H])[c]([n][n]1[C]([H])([H])([H]))[N:1]([H])	0.0601075	0.00360475	0.00981738	0.0219523	6.12256
[C]([H])([H])([H])[c]1[c]([H])[o][n][c]1[N:1]([H])[C:2](=[O:3])[N:4]([H])>>[C]([H])([H])([H])[c]1[n][n][c]([s]1)[N:1]([H])[C:2](=[O:3])[N:4]([H])	0.059931	3.06e-06	0.00361278	0.00955852	16.5886
[C]([H])([H])([H])[C]1=[C]([C]([H])([H])[C]([H])([H])[C]([H])([H])[O]1)[C:1]>>[C:1][c]1[c]([H])[c]([H])[o][c]([H])1	0.059921	0.000205453	0.00622668	0.0152522	9.62327
[c:1]1([H])[c:2]([H])[c:3]([c:4]([n:5][c:6]1([H]))[N:7])[C]#[N]>>[c:2]1([H])[c:3]([H])[c:4]([n:5][c:6]([H])[c:1]1[C]#[N])[N:7]	0.0598351	1.46e-05	0.00112285	0.0022457	53.2885
[c]1([H])[c]([H])[c]([H])[n][c]([c]1([H]))[N:1]([H])>>[c]1([H])[c]([H])[n][c]([H])[c]([H])[c]1[N:1]([H])	0.0596968	0.000193551	0.0045421	0.0101565	13.143
[C]([H])([H])([H])[c]1[c]([H])[o][n][c]1[N:1]([H])>>[C]([H])([H])([H])[c]1[n][n][c]([s]1)[N:1]([H])	0.0594639	4.05e-08	0.00297135	0.00891404	20.0124
[c]1([H])[c]([H])[c]([o][c]1([H]))[C]([H])([H])[N:1]([H])>>[c]1([H])[c]([H])[c]([H])[n][c]([c]1([H]))[N:1]([H])	0.0590882	0.00513094	0.0160872	0.0508722	3.67299
[H:1][C@:2]([C:3]([H])([H]))([C:4])[N:5]([H])[C:6](=[O:7])[c]1[c]([H])[c]([n]([H])[c]([H])1)[C]#[N]>>[H:1][C@:2]([C:3]([H])([H]))([C:4])[N:5]([H])[C:6](=[O:7])[c]1[c]([c]([H])[c]([H])[s]1)[C]#[N]	0.0577238	0.00864784	0.0120257	0.0268902	4.80005
[c]1([H])[c]([H])[c]([n][n][c]1([H]))[N:1]>>[C]([H])([H])([H])[c]1[n][n][c]([o]1)[N:1]	0.057643	0.000291367	0.0122951	0.0491802	4.6883
[H:1][C@:2]([C:3])([c]1[c]([H])[n][n]([c]([H])1)[C]([H])([H])[C]([H])([H])([H]))[O:4]>>[H:1][C@:2]([C:3])([c]1[c]([H])[n][n]([c]([H])1)[C]([H])([H])([H]))[O:4]	0.0573855	1.52e-16	0.00410919	0.0256619	13.9652
[c]1([H])[c]([H])[c]([o][c]1([H]))[C]([H])([H])[C]([H])([H])[C:1](=[O:2])[N:3]([H])>>[c]1([H])[c]([H])[o][c]([H])[c]1[C]([H])([H])[C:1](=[O:2])[N:3]([H])	0.0572983	0.0012124	0.0087007	0.0213123	6.58548
[H:1][C@@:2]1([C:3]([H])([H])[C:4]([H])([H])[C:5]([H])([H])[O:6][C@:7]1([H:8])[c]2[c]([H])[n][n]([c]([H])2)[C]([H])([H])[C]([H])([H])([H]))[N:9]([H])[C:10]([H])([H])>>[H:1][C@@:2]1([C:3]([H])([H])[C:4]([H])([H])[C:5]([H])([H])[O:6][C@:7]1([H:8])[c]2[c]([H])[n][n]([c]([H])2)[C]([H])([H])([H]))[N:9]([H])[C:10]([H])([H])	0.0570632	0.000427267	0.0110658	0.0367012	5.1567
[C:1][N:2]([H])[C:3](=[O:4])[N:5]([H])[C]([H])([H])[c]1[c]([H])[c]([H])[o][c]([H])1>>[C]([H])([H])([H])[c]1[n][n][c]([s]1)[N:5]([H])[C:3](=[O:4])[N:2]([H])[C:1]	0.0569293	0.000922452	0.00428638	0.00857277	13.2814
[C]([H])([H])([H])[C]([H])([H])[C:1]([H])([C:2]([H]))[O:3]>>[C]([H])([H])([H])[C:1]([H])([C:2]([H]))[O:3]	0.0567941	0.000111249	0.00375384	0.00839384	15.1296
[H:1][C@:2]([C:3]([H])([H]))([C@@:4]([H:5])([c]1[c]([H])[n][n]([c]([H])1)[C]([H])([H])[C]([H])([H])([H]))[O:6][C:7]([H])([H]))[N:8]([H])>>[H:1][C@:2]([C:3]([H])([H]))([C@@:4]([H:5])([c]1[c]([H])[n][n]([c]([H])1)[C]([H])([H])([H]))[O:6][C:7]([H])([H]))[N:8]([H])	0.0565163	3.43e-10	0.00554846	0.0277423	10.1859
[C]([H])([H])([H])[N:1]([C:2])[C:3]>>[C:2][N:1]([H])[C:3]	0.0564356	0.00335038	0.0137024	0.0411072	4.11866
[C]([H])([H])([H])[C]([H])([H])[C:1]([H])>>[C]([H])([H])([H])[C:1]([H])	0.0563711	1.42e-06	0.00298308	0.0078925	18.8969
[C]([H])([H])([H])[c]1[c]([c]([n]([n]1)[C]([H])([H])([H]))[C]([H])([H])([H]))[C:1]>>[C]([H])([H])([H])[c]1[c]([c]([H])[n][n]1[C]([H])([H])([H]))[C:1]	0.056369	0.000179487	0.00924251	0.0292274	6.09889
[C]([H])([H])([H])[C]1=[C]([C]([H])([H])[C]([H])([H])[C]([H])([H])[O]1)[C:1](=[O:2])[N:3]([H])[C:4]>>[C:4][N:3]([H])[C:1](=[O:2])[c]1[c]([H])[c]([H])[o][c]([H])1	0.0563267	0.00273238	0.00613506	0.0122701	9.18112
[C]([H])([H])([H])[c]1[n][c]([c]([H])[s]1)[C]([H])([H])[N:1]>>[c]1([H])[c]([H])[c]([s][c]1([H]))[C]([H])([H])[N:1]	0.0562723	0.0050193	0.0139762	0.0395306	4.0263
[C:1]([H])([H])[N:2]([H])[c:3]1[c]([H])[n][c:4]([H])[c:5]([n:6]1)[C:7]>>[C:1]([H])([H])[N:2]([H])[c:3]1[n][c]([H])[c:4]([H])[c:5]([n:6]1)[C:7]	0.0562095	0.000312007	0.00293851	0.00587701	19.1286
[H:1][C@@:2]1([C:3]([H])([H])[C@@:4]([N:5]([C:6]1([H])([H]))[c]2[c]([H])[c]([H])[c]([H])[n][n]2)([H:7])[C:8]([H])([H])[N:9]([H]))[F:10]>>[H:1][C@@:2]1([C:3]([H])([H])[C@@:4]([N:5]([C:6]1([H])([H]))[c]2[n][n][c]([o]2)[C]([H])([H])([H]))([H:7])[C:8]([H])([H])[N:9]([H]))[F:10]	0.0560964	0.000636928	0.0109788	0.0347181	5.1095
[H:1][C@:2]1([C:3]([H])([H])[C:4](=[O:5])[N:6]([C@@:7]1([H:8])[c]2[c]([n][n]([c]2[C]([H])([H])([H]))[C]([H])([H])([H]))[C]([H])([H])([H]))[C:9]([H])([H])([H]))[C:10]([H])([H])[N:11]([H])>>[H:1][C@:2]1([C:3]([H])([H])[C:4](=[O:5])[N:6]([C@@:7]1([H:8])[c]2[c]([H])[n][n]([c]2[C]([H])([H])([H]))[C]([H])([H])([H]))[C:9]([H])([H])([H]))[C:10]([H])([H])[N:11]([H])	0.0556911	0.00600018	0.0134143	0.0354908	4.15163
[C]([H])([H])([H])[C]([H])([H])[n:1]1[c:2]([H])[c:3]([c:4]([H])[n:5]1)[C:6]>>[C]([H])([H])([H])[n:1]1[c:2]([H])[c:3]([c:4]([H])[n:5]1)[C:6]	0.0553325	1.13e-23	0.00316279	0.0232417	17.4948
[C]([H])([H])([H])[c]1[c]([n][c]([H])[o]1)[C:1]>>[C]([H])([H])([H])[c]1[c]([H])[c]([n][o]1)[C:1]	0.055103	7.12e-06	0.00466992	0.0132085	11.7996
[C]([H])([H])([H])[c]1[c]([n][c]([H])[o]1)[C:1](=[O:2])[N:3]([H])>>[C]([H])([H])([H])[c]1[c]([H])[c]([n][o]1)[C:1](=[O:2])[N:3]([H])	0.0548017	0.000317615	0.00624048	0.015286	8.78165
[c]1([H])[c]([H])[c]([n][n][c]1([H]))[N:1]>>[c]1([H])[c]([H])[s][c]([n]1)[C]([H])([H])[N:1]	0.0548001	0.000189066	0.0115589	0.0490403	4.74094
[H:1][C@@:2]1([C:3]([H])([H])[C:4]([H])([H])[C:5]([H])([H])[O:6][C@:7]1([H:8])[c]2[c]([H])[n][n]([c]([H])2)[C]([H])([H])[C]([H])([H])([H]))[N:9]([H])[C:10]>>[H:1][C@@:2]1([C:3]([H])([H])[C:4]([H])([H])[C:5]([H])([H])[O:6][C@:7]1([H:8])[c]2[c]([H])[n][n]([c]([H])2)[C]([H])([H])([H]))[N:9]([H])[C:10]	0.0545743	3.31e-07	0.00541802	0.019535	10.0727
[C]([H])([H])([H])[c]1[c]([H])[c]([o][n]1)[C]([H])([H])[N:1]>>[c]1([H])[c]([H])[c]([s][c]1([H]))[C]([H])([H])[N:1]	0.0541979	0.00718488	0.0164657	0.057039	3.29155
[c]1([H])[c]([c]([H])[n]([H])[c]1[C:1](=[O:2])[N:3]([H]))[C]#[N]>>[c]1([H])[c]([H])[s][c]([c]1[C]#[N])[C:1](=[O:2])[N:3]([H])	0.0538602	0.000678084	0.00932031	0.0263618	5.7788
[H:1][C@@:2]1([C:3]([H])([H])[C:4]([H])([H])[O:5][C@:6]1([H:7])[c]2[c]([H])[n][n]([c]([H])2)[C]([H])([H])[C]([H])([H])([H]))[N:8]([H])>>[H:1][C@@:2]1([C:3]([H])([H])[C:4]([H])([H])[O:5][C@:6]1([H:7])[c]2[c]([H])[n][n]([c]2[C]([H])([H])([H]))[C]([H])([H])([H]))[N:8]([H])	0.0538278	6.21e-06	0.0070688	0.0254869	7.61484
[C]([H])([H])([H])[C]([H])([H])[n:1]1[c:2]([H])[c:3][c:4]([H])[n:5]1>>[C]([H])([H])([H])[n:1]1[c:2]([H])[c:3][c:4]([H])[n:5]1	0.053774	1.3e-24	0.00306981	0.023379	17.517
[C]([H])([H])([H])[C]([H])([H])[n]1[c]([H])[c]([c]([H])[n]1)[C:1]>>[C]([H])([H])([H])[n]1[c]([H])[c]([c]([H])[n]1)[C:1]	0.0536861	1.67e-21	0.00363094	0.0281251	14.7857
[c]1([H])[c]([H])[n]([c]([H])[n]1)[C]([H])([H])[C]([H])([H])[N:1]([H])>>[C]([H])([H])([H])[c]1[c]([o][c]([n]1)[N:1]([H]))[C]([H])([H])([H])	0.0534026	0.00365122	0.0103935	0.0254587	5.13808
[c]1([H])[c]([H])[o][c]([H])[c]1[C]([H])([H])[N:1]([H])[C:2](=[O:3])[N:4]([H])>>[C]([H])([H])([H])[c]1[n][n][c]([s]1)[N:1]([H])[C:2](=[O:3])[N:4]([H])	0.0533577	0.000396266	0.00487649	0.0109042	10.9418
[C]([H])([H])([H])[c:1]1[c:2]([c:3]([n:4]([n:5]1)[C:6]([H])([H])([H]))[C]([H])([H])([H]))[C:7]>>[C:6]([H])([H])([H])[n:4]1[c:3]([H])[c:2]([c:1]([H])[n:5]1)[C:7]	0.0530937	0.000265801	0.0100817	0.0349239	5.26637
[C:1][c]1[c]([H])[n][n][s]1>>[C]([H])([H])([H])[c]1[c]([H])[s][c]([H])[c]1[C:1]	0.0527193	0.000110008	0.00194385	0.00388769	27.1211
[C:1][C]([H])([H])[C]([H])([H])[c]1[c]([H])[c]([H])[o][c]([H])1>>[C]([H])([H])([H])[c]1[c]([c]([H])[c]([H])[o]1)[C:1]	0.0518224	0.000767646	0.0104226	0.032959	4.97214
[H:1][C@:2]([C:3]([H])([H]))([C:4])[N:5]([H])[C:6](=[O:7])[C]1=[C]([H])[C]([H])([H])[C]([H])([H])[C]([H])([H])[C]([H])([H])[C]([H])([H])1>>[H:1][C@:2]([C:3]([H])([H]))([C:4])[N:5]([H])[C:6](=[O:7])[C]([H])([H])[c]1[c]([H])[c]([H])[o][c]([H])1	0.0516968	5.2e-05	0.00404143	0.00989945	12.7917
[C:1]([H])[c:2]1[c:3]([H])[c:4]([H])[c:5]([c:6]([c:7]1([H]))[F])[F:8]>>[C:1]([H])[c:2]1[c:7]([H])[c:6]([H])[c:5]([c:4]([H])[c:3]1([H]))[F:8]	0.0514834	8.85e-09	0.00474981	0.019584	10.839
[C]([H])([H])([H])[N:1]([C:2]([H])([H])[C:3])[C:4](=[O:5])[N:6]([H])>>[C:3][C:2]([H])([H])[N:1]([H])[C:4](=[O:5])[N:6]([H])	0.0513256	3.09e-10	0.0061817	0.0395822	8.30283
[C:1]([H])([H])[N:2]([H])[C:3](=[O:4])[c]1[c]([H])[c]([H])[c]([c]([H])[n]1)[C]#[N]>>[C:1]([H])([H])[N:2]([H])[C:3](=[O:4])[c]1[c]([H])[c]([n]([H])[c]([H])1)[C]#[N]	0.0508895	0.000144992	0.00359758	0.00804443	14.1455
[C:1][c]1[c]([H])[c]([c]([H])[n]1([H]))[C]#[N]>>[C:1][c]1[c]([c]([H])[c]([H])[s]1)[C]#[N]	0.0507562	2.79e-05	0.00701081	0.0232522	7.2397
[C]([H])([H])([H])[N:1]([C:2]([H])([H]))[C:3]>>[C:2]([H])([H])[N:1]([H])[C:3]	0.050448	6.13e-28	0.00379345	0.0490222	13.2987
[C]([H])([H])([H])[c]1[c]([H])[c]([n][o]1)[N:1]([H])>>[C]([H])([H])([H])[c]1[n][n][c]([s]1)[N:1]([H])	0.0504475	8.51e-06	0.00439097	0.0124195	11.4889
[c]1([H])[c]([c]([H])[n]([H])[c]1[C]#[N])[C:1](=[O:2])[N:3]([H])>>[c]1([H])[c]([H])[s][c]([c]1[C]#[N])[C:1](=[O:2])[N:3]([H])	0.0497874	0.00651092	0.0122064	0.0322951	4.0788
[C]([H])([H])([H])[n:1]1[c:2]([H])[c:3]([c:4]([H])[c:5]1[C:6](=[O:7])[N:8]([H]))[C:9]>>[C:9][c:3]1[c:4]([H])[c:5]([n:1]([H])[c:2]1([H]))[C:6](=[O:7])[N:8]([H])	0.0494492	0.00617956	0.0127975	0.0361967	3.86398
[C:1]([H])([H])([H])[N:2]([C:3]([H])([H])[C:4])[C:5](=[O:6])[C]([H])([H])[C]1=[C]([H])[C]([H])([H])[C]([H])([H])[C]([H])([H])[C]([H])([H])1>>[C:1]([H])([H])([H])[N:2]([C:3]([H])([H])[C:4])[C:5](=[O:6])[C]([H])([H])[C]([H])([H])[c]1[c]([H])[c]([H])[c]([H])[o]1	0.0493723	0.00522808	0.00892978	0.0199676	5.52895
[C]([H])([H])([H])[O][c:1]1[c:2]([H])[c:3]([H])[c:4]([c:5]([H])[c:6]1[C:7])[C:8]([H])([H])>>[C]([H])([H])([H])[O][c:3]1[c:2]([H])[c:1]([H])[c:6]([c:5]([H])[c:4]1[C:8]([H])([H]))[C:7]	0.0490472	3.25e-07	0.00369499	0.0116846	13.274
[C]([H])([H])([H])[N:1]([C:2])[C:3]>>[C:2][N:1]([C:3])[C]1([H])[C]([H])([H])[C]([H])([H])1	0.0486983	8.19e-06	0.0088705	0.0469383	5.48991
[C:1][c]1[c]([H])[n][n][s]1>>[C]([H])([H])([H])[c]1[c]([H])[c]([H])[s][c]1[C:1]	0.0484911	9.27e-05	0.00168823	0.00337647	28.7229
[C]([H])([H])([H])[C]([H])([H])[n]1[c]([c]([H])[c]([H])[n]1)[C:1]>>[C]([H])([H])([H])[n]1[c]([H])[c]([c]([H])[n]1)[C:1]	0.0481134	0.000784113	0.00664444	0.0162755	7.24115
[c]1([H])[c]([H])[o][n][c]1[N:1]([H])>>[C]([H])([H])([H])[c]1[c]([H])[o][n][c]1[N:1]([H])	0.0480013	0.00796979	0.0130813	0.0369994	3.66947
[c:1]1([H])[c:2][n:3][c:4]([c]([H])[n]1)[N:5]([H])>>[c:1]1([H])[c]([H])[n][c:4]([n:3][c:2]1)[N:5]([H])	0.0479222	0.00506997	0.00859419	0.0192172	5.57612
[C]([H])([H])([H])[c]1[n][c]([n][o]1)[C:1]([H])([H])>>[C]([H])([H])([H])[c]1[c]([H])[c]([o][n]1)[C:1]([H])([H])	0.0478272	0.000155811	0.00851152	0.0294848	5.61911
[C:1][c]1[c]([H])[c]([n]([H])[c]([H])1)[C]#[N]>>[C:1][c]1[c]([c]([H])[c]([H])[s]1)[C]#[N]	0.0476726	0.000357806	0.0085943	0.0271776	5.54701
[C:1]([H])([H])([H])[N:2]([C:3]([H])([H]))[C:4](=[O:5])[C]([H])([H])[C]([H])([H])[c]1[c]([H])[c]([H])[o][c]([H])1>>[C:1]([H])([H])([H])[N:2]([C:3]([H])([H]))[C:4](=[O:5])[c]1[c]([H])[c]([H])[o][c]([H])1	0.0474674	0.00623061	0.00901457	0.0201572	5.26563
[C:1][C]([H])([H])[C]([H])([H])[c]1[c]([H])[c]([H])[o][c]([H])1>>[C:1][C]([H])([H])[c]1[c]([H])[c]([H])[o][c]([H])1	0.0473066	3.17e-05	0.00808137	0.0323255	5.85379
[C]([H])([H])([H])[c]1[n][c]([n][o]1)[C:1]([H])([H])[N:2]([C:3]([H])([H]))[C:4]>>[C]([H])([H])([H])[c]1[c]([H])[c]([o][n]1)[C:1]([H])([H])[N:2]([C:3]([H])([H]))[C:4]	0.0470355	0.000487264	0.00928349	0.0307899	5.06658
[C]([H])([H])([H])[c]1[c]([c]([H])[c]([H])[o]1)[C:1]>>[C]([H])([H])([H])[C]([H])([H])[c]1[c]([c]([n][o]1)[C]([H])([H])([H]))[C:1]	0.0468997	0.00108207	0.00372701	0.00745402	12.5837
[C]([H])([H])([H])[c]1[n][n][c]([o]1)[N:1]>>[c]1([H])[c]([c]([H])[n][c]([H])[n]1)[C]([H])([H])[N:1]	0.0464602	0.00272877	0.0135947	0.0622986	3.41753
[C:1][N:2]([H])[C:3](=[O:4])[C:5]([H])([H])[c]1[c]([H])[c]([H])[o][c]([H])1>>[C:1][N:2]([H])[C:3](=[O:4])[C:5]([H])([H])[O][C]([H])([H])[C]1([H])[C]([H])([H])[C]([H])([H])[C]([H])([H])[O]1	0.0459693	0.000609971	0.00469529	0.010499	9.79053
[C:1][C]([H])([H])[C]([H])([H])[c]1[c]([H])[c]([H])[o][c]([H])1>>[C:1][C]1([H])[C]([H])([H])[C]([H])([H])[C]([H])([H])[C]([H])([H])[O]1	0.0458883	0.000442118	0.0026968	0.00539361	17.0158
[H:1][C@@:2]1([C:3]([H])([H])[C@@:4]([N:5]([C:6]1([H])([H]))[C]([H])([H])[c]2[n][c]([H])[c]([H])[s]2)([H:7])[C:8]([H])([H])[N:9])[F:10]>>[H:1][C@@:2]1([C:3]([H])([H])[C@@:4]([N:5]([C:6]1([H])([H]))[C]([H])([H])[c]2[c]([H])[c]([n][o]2)[C]([H])([H])([H]))([H:7])[C:8]([H])([H])[N:9])[F:10]	0.0456759	0.00732606	0.0122344	0.0346042	3.73339
[C:1][c]1[c]([H])[c]([H])[c]([H])[n][c]([H])1>>[C]([H])([H])([H])[n]1[c]([H])[c]([c]([H])[n]1)[C:1]	0.0455344	3.74e-05	0.00918117	0.0477068	4.95954
[H:1][C@:2]([C:3])([c]1[c]([H])[c]([H])[c]([H])[n][c]([H])1)[O:4]>>[H:1][C@:2]([C:3])([c]1[c]([H])[n][n]([c]([H])1)[C]([H])([H])([H]))[O:4]	0.0454944	0.0002507	0.0104356	0.0500476	4.35952
[C:1]([H])([H])[C:2]([H])([C:3]([H]))[O:4]([H])>>[C]([H])([H])([H])[C:2]([C:1]([H])([H]))([C:3]([H]))[O:4]([H])	0.0450205	0.00333269	0.0095827	0.0253534	4.69811
[C]([H])([H])([H])[c]1[c]([H])[c]([n][o]1)[N:1]([H])[C:2](=[O:3])[N:4]([H])>>[C]([H])([H])([H])[c]1[n][n][c]([s]1)[N:1]([H])[C:2](=[O:3])[N:4]([H])	0.0449792	4.42e-05	0.0034023	0.00833389	13.2202
[C]([H])([H])([H])[c]1[n][n][c]([o]1)[N:1]>>[c]1([H])[c]([H])[c]([s][c]1([H]))[C]([H])([H])[N:1]	0.0448961	0.00571515	0.0114397	0.0323563	3.9246
[C]([H])([H])([H])[c]1[n][c]([c]([H])[s]1)[C:1]([H])([H])>>[C:1]([H])([H])[c]1[c]([H])[c]([H])[c]([H])[s]1	0.0443042	3.42e-05	0.00404173	0.0106934	10.9617
[C]1([H])([H])[C]([H])([H])[C]([H])([H])[C]([H])=[C]([C]([H])([H])[C]1([H])([H]))[C:1](=[O:2])[N:3]([H])>>[C]([H])([H])([H])[c]1[c]([c]([H])[c]([H])[o]1)[C:1](=[O:2])[N:3]([H])	0.0441495	0.000441044	0.00771052	0.0231316	5.72587
[C:1]([H])[c:2]1[c:3]([H])[c:4]([H])[c:5]([c:6]([H])[c:7]1([H]))[F:8]>>[C:1]([H])[c:2]1[c:3]([H])[c:4]([H])[c:5]([c:6]([c:7]1([H]))[F])[F:8]	0.0437412	0.000392697	0.00750605	0.0225181	5.82746
[H:1][C@@:2]1([C:3]([H])([H])[C@@:4]([N:5]([C:6]1([H])([H]))[C]([H])([H])[c]2[n][c]([H])[c]([H])[s]2)([H:7])[C:8]([H])([H])[N:9])[F:10]>>[H:1][C@@:2]1([C:3]([H])([H])[C@@:4]([N:5]([C:6]1([H])([H]))[C]([H])([H])[c]2[c]([H])[s][c]([n]2)[C]([H])([H])([H]))([H:7])[C:8]([H])([H])[N:9])[F:10]	0.0435867	0.00624254	0.0118526	0.0355578	3.6774
[C]([H])([H])([H])[n]1[c]([c]([H])[c]([H])[n]1)[C:1]>>[C:1][c]1[c]([H])[c]([H])[c]([c]([H])[c]([H])1)[F]	0.0435813	0.00481357	0.00770456	0.0172279	5.65656
[C:1][C]1=[C]([H])[C]([H])([H])[C]([H])([H])[C]([H])([H])[C]([H])([H])[C]([H])([H])1>>[C]([H])([H])([H])[c]1[c]([c]([H])[c]([H])[o]1)[C:1]	0.0433229	0.000151932	0.00694584	0.0219647	6.23725
[C]([H])([H])([H])[N:1]>>[C]1([H])([H])[C]([H])([H])[C]1([H])[N:1]	0.0428739	1.08e-07	0.00667298	0.0432458	6.425
[C]([H])([H])([H])[c]1[c]([c]([H])[c]([H])[o]1)[C:1]>>[C]([H])([H])([H])[c]1[c]([s][c]([n]1)[C]([H])([H])([H]))[C:1]	0.042745	0.000612266	0.00559681	0.0137093	7.63739
[c]1([H])[c]([H])[o][c]([H])[c]1[C]([H])([H])[C]([H])([H])[C:1](=[O:2])[N:3]([H])>>[C]([H])([H])([H])[c]1[c]([c]([H])[c]([H])[o]1)[C:1](=[O:2])[N:3]([H])	0.0422392	0.00327298	0.00801572	0.0196344	5.26955
[C:1]([H])([H])[c]1[c]([H])[c]([H])[o][c]([H])1>>[C:1]([H])([H])[O][C]([H])([H])[C]1([H])[C]([H])([H])[C]([H])([H])[C]([H])([H])[O]1	0.042194	0.000541175	0.00538053	0.0131796	7.84198
[C]([H])([H])([H])[c]1[c]([H])[c]([n][o]1)[N:1]([H])[C:2](=[O:3])[N:4]([H])[C:5]>>[C]([H])([H])([H])[c]1[n][n][c]([s]1)[N:1]([H])[C:2](=[O:3])[N:4]([H])[C:5]	0.0421913	6.03e-05	0.0023886	0.00534107	17.6636
[c]1([H])[c]([H])[c]([o][c]1([H]))[C]([H])([H])[N:1]([H])[C:2](=[O:3])[N:4]([H])>>[C]([H])([H])([H])[c]1[c]([H])[c]([n][o]1)[N:1]([H])[C:2](=[O:3])[N:4]([H])	0.0421787	0.00851078	0.0109702	0.0290244	3.84485
[C]([H])([H])([H])[c]1[c]([H])[o][n][c]1[N:1]([H])>>[C]([H])([H])([H])[c]1[c]([o][c]([n]1)[N:1]([H]))[C]([H])([H])([H])	0.0421595	5.76e-05	0.00547718	0.0164315	7.6973
[C]([H])([H])([H])[c]1[c]([H])[o][n][c]1[N:1]([H])[C:2](=[O:3])[N:4]([H])>>[C]([H])([H])([H])[c]1[c]([o][c]([n]1)[N:1]([H])[C:2](=[O:3])[N:4]([H]))[C]([H])([H])([H])	0.0420837	0.000258603	0.00620995	0.0175644	6.77683
[C]([H])([H])([H])[C]([H])([H])[n]1[c]([H])[c]([c]([H])[n]1)[C:1]>>[C]([H])([H])([H])[c]1[c]([c]([H])[n][n]1[C]([H])([H])([H]))[C:1]	0.0415642	1.22e-06	0.00596259	0.0266655	6.97083
[C]([H])([H])([H])[c]1[c]([H])[o][n][c]1[N:1]([H])[C:2](=[O:3])[N:4]([H])[C:5]>>[C]([H])([H])([H])[c]1[c]([o][c]([n]1)[N:1]([H])[C:2](=[O:3])[N:4]([H])[C:5])[C]([H])([H])([H])	0.0414878	0.00361687	0.00805692	0.0197353	5.14934
[c]1([H])[c]([c]([H])[n][c]([H])[n]1)[C]([H])([H])[N:1]>>[c]1([H])[c]([H])[c]([s][c]1([H]))[C]([H])([H])[N:1]	0.0412976	0.00204296	0.0102929	0.0356556	4.01225
[c]1([H])[c]([H])[c]([o][c]1([H]))[C]([H])([H])[N:1]([H])>>[C]([H])([H])([H])[c]1[c]([H])[c]([n][o]1)[N:1]([H])	0.0411682	0.00405066	0.0103387	0.0310161	3.98195
[c]1([H])[c]([H])[c]([o][c]1([H]))[C:1]([H])([H])[N:2]([H])[C:3](=[O:4])[N:5]([H])>>[c]1([H])[c]([H])[o][c]([H])[c]1[C:1]([H])([H])[N:2]([H])[C:3](=[O:4])[N:5]([H])	0.0410779	0.00154424	0.00657958	0.0161166	6.24325
[C]([H])([H])([H])[N:1]>>[N:1]([H])	0.0410402	1.37e-27	0.00330047	0.0505952	12.4347
[c]1([H])[c]([H])[c]([o][c]1([H]))[C]([H])([H])[C]([H])([H])[C:1](=[O:2])[N:3]>>[c]1([H])[c]([H])[o][c]([H])[c]1[C]([H])([H])[C]([H])([H])[C:1](=[O:2])[N:3]	0.0407692	8.13e-08	0.00261747	0.00827716	15.5758
[c]1([H])[c]([H])[c]([o][c]1([H]))[C:1]([H])([H])[N:2]([H])>>[c]1([H])[c]([H])[o][c]([H])[c]1[C:1]([H])([H])[N:2]([H])	0.0405529	2.39e-05	0.00466482	0.0139945	8.69335
[C:1]([H])([H])[c]1[n][c]([H])[c]([H])[s]1>>[C]([H])([H])([H])[c]1[n][c]([c]([H])[s]1)[C:1]([H])([H])	0.0403087	0.00136352	0.00883691	0.0279448	4.56141
[C]([H])([H])([H])[c]1[c]([c]([H])[c]([H])[o]1)[C:1]>>[C]([H])([H])([H])[c]1[c]([H])[c]([c]([H])[o]1)[C:1]	0.0402723	0.00148602	0.00518951	0.0116041	7.76031
[H:1][C@:2]([C:3]([H])([H]))([C:4])[N:5]([H])[C:6](=[O:7])[c]1[c]([H])[c]([H])[o][c]1[C]([H])([H])([H])>>[H:1][C@:2]([C:3]([H])([H]))([C:4])[N:5]([H])[C:6](=[O:7])[c]1[c]([H])[c]([o][c]1[C]([H])([H])([H]))[C]([H])([H])([H])	0.0399487	0.00110706	0.00319926	0.00639852	12.4869
[C]([H])([H])([H])[C]([H])([H])[n:1]1[c:2]([c:3]([H])[c:4]([H])[n:5]1)[C:6]>>[C]([H])([H])([H])[n:1]1[c:2]([c:3]([H])[c:4]([H])[n:5]1)[C:6]	0.0399206	2.52e-05	0.0071147	0.0310123	5.611
[c]1([H])[c]([c]([H])[n][c]([H])[n]1)[C]([H])([H])[N:1]>>[C]([H])([H])([H])[n]1[c]([H])[c]([c]([H])[n]1)[C]([H])([H])[N:1]	0.0399025	0.00447585	0.011633	0.0435268	3.43011
[C:1]([H])([H])([H])[N:2]([C:3]([H])([H]))[C:4](=[O:5])[C]([H])([H])[C]([H])([H])[c]1[c]([H])[c]([H])[c]([H])[o]1>>[C:1]([H])([H])([H])[N:2]([C:3]([H])([H]))[C:4](=[O:5])[C]([H])([H])[C]([H])([H])[c]1[c]([H])[c]([H])[o][c]([H])1	0.0398761	5.02e-07	0.0027508	0.00825242	14.4962
[C]([H])([H])([H])[O][C]([H])([H])[c:1]1[c:2]([H])[c:3]([H])[c:4]([H])[c:5][c:6]1([H])>>[c:4]1([H])[c:3]([H])[c:2]([c:1]([H])[c:6]([H])[c:5]1)[C]([H])([H])[O]([H])	0.0397393	0.00294186	0.00443945	0.00887889	8.95141
[C:1][C]([H])([H])[C]([H])([H])[c]1[c]([H])[c]([H])[c]([H])[o]1>>[C:1][C]([H])([H])[C]([H])([H])[c]1[c]([H])[c]([H])[o][c]([H])1	0.0391714	8.27e-10	0.00250538	0.00937427	15.6349
[c:1]1([H])[c:2]([H])[n:3][c:4]([c:5]([n:6]1)[C]#[N])[N:7]([H])>>[c:2]1([H])[c:1]([n:6][c:5]([H])[c:4]([n:3]1)[N:7]([H]))[C]#[N]	0.0388604	0.00100028	0.00300713	0.00601426	12.9227
[C:1]([H])([H])[c]1[c]([H])[c]([H])[c]([H])[o]1>>[C:1]([H])([H])[c]1[c]([H])[c]([H])[o][c]([H])1	0.0388519	1.28e-05	0.00490225	0.0162589	7.92532
[c:1]1([H])[c:2]([H])[c:3]([c:4]([c:5]([H])[c:6]1)[F])[C]#[N]>>[c:1]1([H])[c:2]([H])[c:3]([c:4]([c:5]([H])[c:6]1)[C]#[N])[F]	0.0385526	2.18e-06	0.00158392	0.00387981	24.34
[H:1][C@@:2]([C:3])([c:4]1[c:5]([H])[c:6]([H])[n:7][n:8]1[C]([H])([H])[C]([H])([H])([H]))[O:9]>>[H:1][C@@:2]([C:3])([c:4]1[c:5]([H])[c:6]([H])[n:7][n:8]1[C]([H])([H])([H]))[O:9]	0.0385353	6.89e-05	0.00737764	0.0313007	5.22326
[c]1([H])[c]([H])[s][c]([n]1)[C:1]([H])([H])[N:2]>>[C]([H])([H])([H])[c]1[c]([s][c]([H])[n]1)[C:1]([H])([H])[N:2]	0.0383336	0.00714208	0.00959022	0.0253733	3.99716
[C]([H])([H])([H])[c]1[n]([H])[c]([H])[c]([n]1)[C:1]>>[C:1][c]1[c]([H])[c]([H])[n]([H])[n]1	0.0382913	0.000766079	0.00270783	0.00541567	14.1409
[C]([H])([H])([H])[c]1[c]([H])[c]([o][n]1)[C:1]([H])([H])>>[C:1]([H])([H])[c]1[c]([H])[c]([H])[c]([H])[s]1	0.0382678	0.00112344	0.00571467	0.013998	6.69641
[H:1][C@@:2]([C:3])([c]1[c]([H])[c]([H])[n][n]1[C]([H])([H])[C]([H])([H])([H]))[O:4]>>[H:1][C@@:2]([C:3])([c]1[c]([H])[c]([H])[n][n]1[C]([H])([H])([H]))[O:4]	0.0382455	2.94e-05	0.00631216	0.0244469	6.05903
[C:1]([H])([H])[c]1[n][c]([H])[c]([H])[s]1>>[C]([H])([H])([H])[c]1[c]([s][c]([H])[n]1)[C:1]([H])([H])	0.0379669	0.00258357	0.00831347	0.023514	4.56692
[c:1]1([H])[c:2]([H])[n:3][c:4]([c:5][n:6]1)[C]#[N]>>[c:4]1([H])[c:5][n:6][c:1]([c:2]([H])[n:3]1)[C]#[N]	0.0377907	0.00019539	0.00168875	0.00337751	22.3778
[C]([H])([H])([H])[c]1[c]([c]([o][n]1)[C]([H])([H])([H]))[C:1]([H])([H])>>[C:1]([H])([H])[c]1[c]([H])[c]([H])[c]([H])[s]1	0.0376992	0.00444489	0.00652018	0.0145796	5.78193
[C]([H])([H])([H])[C]([H])([H])[n]1[c]([c]([H])[c]([H])[n]1)[C:1]>>[C]([H])([H])([H])[n]1[c]([c]([H])[c]([H])[n]1)[C:1]	0.037677	6.61e-06	0.00574654	0.0236936	6.55647
[C]([H])([H])([H])[c]1[c]([H])[o][n][c]1[N:1]([H])>>[C]([H])([H])([H])[n]1[c]([H])[c]([H])[c]([n]1)[N:1]([H])	0.0371835	0.00034264	0.00752849	0.0271444	4.93904
[c]1([H])[c]([H])[o][c]([H])[c]1[C]([H])([H])[N:1]([H])[C:2](=[O:3])[N:4]([H])>>[C]([H])([H])([H])[c]1[c]([o][c]([n]1)[N:1]([H])[C:2](=[O:3])[N:4]([H]))[C]([H])([H])([H])	0.037142	0.00081107	0.00599001	0.0158481	6.20065
[C]([H])([H])([H])[c]1[c]([H])[c]([H])[c]([n][c]([H])1)[C:1]([H])([H])>>[C:1]([H])([H])[c]1[c]([H])[c]([H])[s][c]([H])1	0.0369346	0.00065357	0.00247571	0.00495143	14.9188
[H:1][C@:2]1([C:3]([H])([H])[C:4]([H])([H])[O:5][C@@:6]1([H:7])[c]2[c]([H])[c]([H])[n][n]2[C]([H])([H])[C]([H])([H])([H]))[C:8]([H])([H])>>[H:1][C@:2]1([C:3]([H])([H])[C:4]([H])([H])[O:5][C@@:6]1([H:7])[c]2[c]([H])[c]([H])[n][n]2[C]([H])([H])([H]))[C:8]([H])([H])	0.0367605	0.000880345	0.00714571	0.0214371	5.14441
[C]([H])([H])([H])[O][C]([H])([H])[C]([H])([H])[N:1]>>[C]([H])([H])([H])[N:1]	0.0366227	1.83e-05	0.00577717	0.0223749	6.33921
[C:1]([H])([H])([H])[N:2]([C:3]([H])([H]))[C:4](=[O:5])[N:6]([H])[C]([H])([H])[c]1[c]([H])[c]([H])[c]([H])[o]1>>[C:1]([H])([H])([H])[N:2]([C:3]([H])([H]))[C:4](=[O:5])[N:6]([H])[C]([H])([H])[c]1[c]([H])[c]([H])[o][c]([H])1	0.0364214	0.00263265	0.00391678	0.00783355	9.29883
[c]1([H])[c]([H])[c]([o][c]1([H]))[C]([H])([H])[N:1]([H])[C:2](=[O:3])[N:4]([H])>>[c]1([H])[c]([H])[o][c]([H])[c]1[C]([H])([H])[N:1]([H])[C:2](=[O:3])[N:4]([H])	0.0355284	1.8e-05	0.00289963	0.00767171	12.2527
[C]([H])([H])([H])[c]1[n][c]([n][o]1)[C]([H])([H])[N:1]>>[C]([H])([H])([H])[c]1[n][n][c]([o]1)[N:1]	0.0354415	0.00524711	0.0110753	0.0469886	3.20004
[c]1([H])[c]([H])[o][c]([H])[c]1[C]([H])([H])[N:1]([H])>>[C]([H])([H])([H])[c]1[c]([o][c]([n]1)[N:1]([H]))[C]([H])([H])([H])	0.0352676	0.000369397	0.00551576	0.0156009	6.39397
[c]1([H])[c]([H])[s][c]([n]1)[C]([H])([H])[N:1]>>[C]([H])([H])([H])[c]1[n][c]([c]([H])[s]1)[C]([H])([H])[N:1]	0.0352611	0.00254987	0.00928985	0.033495	3.79566
[C]([H])([H])([H])[c]1[c]([H])[o][n][c]1[N:1]([H])[C:2](=[O:3])[N:4]([H])>>[C]([H])([H])([H])[n]1[c]([H])[c]([H])[c]([n]1)[N:1]([H])[C:2](=[O:3])[N:4]([H])	0.0350919	0.00751999	0.00988772	0.0296631	3.54904
[C]([H])([H])([H])[n]1[c]([H])[c]([H])[n][c]1[C]([H])([H])[N:1]>>[c]1([H])[c]([H])[s][c]([n]1)[C]([H])([H])[N:1]	0.0348954	0.0019425	0.00666221	0.0176266	5.23781
[C:1][c]1[c]([H])[c]([H])[n][c]([H])[c]1[F]>>[C]([H])([H])([H])[c]1[c]([H])[s][c]([H])[c]1[C:1]	0.0344065	0.00208374	0.00341584	0.00683168	10.0726
[c:1]1([H])[c:2]([H])[c:3]([c:4]([c:5]([H])[c:6]1)[C:7]([H])([H])[N:8])[F]>>[C]([H])([H])([H])[O][c:3]1[c:2]([H])[c:1]([H])[c:6][c:5]([H])[c:4]1[C:7]([H])([H])[N:8]	0.034374	0.00473869	0.00951205	0.0315479	3.61373
[C:1][C]1=[C]([H])[C]([H])([H])[C]([H])([H])[C]([H])([H])[C]([H])([H])[C]([H])([H])1>>[C:1][C]([H])([H])[c]1[c]([H])[c]([H])[o][c]([H])1	0.0343625	0.00202488	0.00830825	0.0275553	4.13595
[c]1([H])[c]([H])[c]([o][c]1([H]))[C]([H])([H])[N:1]([H])[C:2](=[O:3])[N:4]([H])>>[C]([H])([H])([H])[c]1[c]([H])[o][n][c]1[N:1]([H])[C:2](=[O:3])[N:4]([H])	0.0340888	0.00310254	0.00772233	0.021842	4.41432
[C:1]([H])([H])[c]1[c]([H])[s][c]([H])[n]1>>[C:1]([H])([H])[c]1[c]([H])[c]([H])[n]([H])[n]1	0.0338682	0.00317968	0.00388597	0.00777194	8.71551
[C:1]([H])([H])[c]1[n][c]([H])[c]([H])[s]1>>[C]([H])([H])([H])[n]1[c]([H])[c]([c]([H])[n]1)[C:1]([H])([H])	0.0334473	0.000490788	0.0020359	0.0040718	16.4288
[c]1([H])[c]([H])[c]([o][c]1([H]))[C]([H])([H])[N:1]([H])>>[C]([H])([H])([H])[c]1[c]([H])[o][n][c]1[N:1]([H])	0.0331214	0.00059794	0.00672141	0.0222924	4.92775
[C:1]([H])([H])[N:2]([H])[C:3](=[O:4])[C]([H])([H])[C]([H])([H])[c]1[c]([H])[c]([H])[o][c]([H])1>>[C]([H])([H])([H])[c]1[c]([c]([H])[c]([H])[o]1)[C:3](=[O:4])[N:2]([H])[C:1]([H])([H])	0.0330859	0.00578116	0.00466935	0.0093387	7.08577
[C]([H])([H])([H])[n]1[c]([c]([H])[n][n]1)[C:1]([H])([H])>>[C:1]([H])([H])[c]1[c]([H])[c]([H])[n]([H])[n]1	0.0330768	5.36e-05	0.00380735	0.0107688	8.68763
[C]([H])([H])([H])[c]1[c]([c]([H])[c]([H])[o]1)[C:1](=[O:2])[N:3]([H])[C:4]>>[C]([H])([H])([H])[c]1[c]([H])[c]([c]([o]1)[C]([H])([H])([H]))[C:1](=[O:2])[N:3]([H])[C:4]	0.033015	0.0014576	0.00522094	0.0127886	6.32358
[C:1]([H])([H])[N:2]([H])[C:3](=[O:4])[N:5]([H])[C]([H])([H])[c]1[c]([H])[c]([H])[c]([H])[o]1>>[C:1]([H])([H])[N:2]([H])[C:3](=[O:4])[N:5]([H])[C]([H])([H])[c]1[c]([H])[c]([H])[o][c]([H])1	0.0326814	0.000549837	0.00324972	0.0072666	10.0567
[c]1([H])[c]([H])[c]([o][c]1([H]))[C]([H])([H])[N:1]([H])>>[c]1([H])[c]([H])[o][c]([H])[c]1[C]([H])([H])[N:1]([H])	0.0324884	1.25e-07	0.00294924	0.0106336	11.0159
[C:1][N:2]1[C:3]([H])([H])[C:4]([H])[C:5]([H])([H])[C:6]1([H])[c]2[c]([H])[c]([H])[c]([H])[c]([c]([H])2)[F]>>[C:1][N:2]1[C:3]([H])([H])[C:4]([H])[C:5]([H])([H])[C:6]1([H])[c]2[c]([H])[c]([H])[c]([c]([H])[c]([H])2)[F]	0.0323919	0.000511335	0.00316116	0.00706856	10.2469
[C:1][c]1[c]([H])[c]([H])[n]([H])[c]([H])1>>[C]([H])([H])([H])[c]1[c]([H])[s][c]([H])[c]1[C:1]	0.0321151	0.0017564	0.00300799	0.00601598	10.6766
[C:1]([H])([H])[c:2]1[c:3]([H])[c:4]([H])[c:5]([H])[c:6]2[c:7]1[n:8]([H])[c:9]([H])[c:10]2([H])>>[C:1]([H])([H])[c:2]1[c:7]([H])[c:6]([H])[c:10]([H])[c:9]2[c:3]1[c:4]([H])[c:5]([H])[n:8]2([H])	0.0320913	0.00436747	0.00410824	0.00821649	7.81144
[H:1][C@:2]([C:3]([H])([H]))([C:4])[N:5]([H])[C:6](=[O:7])[C]1=[C]([O][C]([H])([H])[C]([H])([H])[C]([H])([H])1)[C]([H])([H])([H])>>[H:1][C@:2]([C:3]([H])([H]))([C:4])[N:5]([H])[C:6](=[O:7])[C]1=[C]([H])[C]([H])([H])[C]([H])([H])[C]([H])([H])[C]([H])([H])[C]([H])([H])1	0.0320104	0.00323349	0.00369406	0.00738812	8.66536
[C]([H])([H])([H])[O][c]1[c]([H])[c]([o][n]1)[C:1](=[O:2])[N:3]([H])>>[C]([H])([H])([H])[c]1[c]([H])[s][c]([H])[c]1[C:1](=[O:2])[N:3]([H])	0.0313026	0.00425725	0.00397197	0.00794394	7.88088
[c]1([H])[c]([H])[n]([H])[n][c]1[C:1](=[O:2])[N:3]([H])>>[C]([H])([H])([H])[c]1[c]([H])[s][c]([H])[c]1[C:1](=[O:2])[N:3]([H])	0.0312676	0.00714147	0.00475181	0.00950363	6.58013
[H:1][C@@:2]([C@@:3]([O:4][C:5]([H])([H]))([c]1[c]([H])[n]([n][c]([H])1)[C]([H])([H])[C]([H])([H])([H]))[H:6])([C:7]([H])([H]))[C:8]([H])([H])>>[H:1][C@@:2]([C@@:3]([O:4][C:5]([H])([H]))([c]1[c]([H])[n]([n][c]([H])1)[C]([H])([H])([H]))[H:6])([C:7]([H])([H]))[C:8]([H])([H])	0.0310407	4.42e-05	0.00452644	0.0150125	6.85764
[C:1][C]([H])([H])[C]([H])([H])[c]1[c]([H])[c]([H])[o][c]([H])1>>[C:1][c]1[c]([H])[c]([H])[o][c]([H])1	0.0309523	0.0069323	0.00858607	0.0257582	3.60495
[c]1([H])[c]([H])[n][c]([H])[c]([c]1[C:1](=[O:2])[N:3]([H]))[Cl]>>[c]1([H])[c]([c]([H])[n]([H])[c]1[C:1](=[O:2])[N:3]([H]))[Cl]	0.0308142	0.000518129	0.00301745	0.00674721	10.212
[C]([H])([H])([H])[n]1[c]([H])[c]([H])[n][c]1[C]([H])([H])[N:1]([C:2]([H])([H]))[C:3]>>[C:2]([H])([H])[N:1]([C:3])[C]([H])([H])[c]1[n][c]([H])[c]([H])[s]1	0.030702	0.00697097	0.00601717	0.0134548	5.10239
[C]([H])([H])([H])[O][c]1[c]([H])[c]([o][n]1)[C:1]>>[C]([H])([H])([H])[c]1[c]([H])[s][c]([H])[c]1[C:1]	0.0304691	1.14e-05	0.00229934	0.00608347	13.2513
[H:1][C@@:2]1([C:3]([H])([H])[C@@:4]([N:5]([C:6]1([H])([H]))[C]([H])([H])[c]2[c]([H])[c]([H])[n][n]2[C]([H])([H])([H]))([H:7])[C:8]([H])([H])[N:9])[F:10]>>[H:1][C@@:2]1([C:3]([H])([H])[C@@:4]([N:5]([C:6]1([H])([H]))[C]([H])([H])[c]2[c]([H])[c]([H])[c]([H])[s]2)([H:7])[C:8]([H])([H])[N:9])[F:10]	0.0301829	0.00557977	0.00858557	0.0284751	3.51554
[C]([H])([H])([H])[n]1[c]([c]([H])[n][n]1)[C:1]([H])([H])[N:2]([H])>>[c]1([H])[c]([H])[n]([H])[n][c]1[C:1]([H])([H])[N:2]([H])	0.029617	0.00545549	0.0054203	0.0121202	5.46409
[H:1][C@@:2]([C:3])([c]1[c]([H])[n][n]([c]([H])1)[C]([H])([H])[C]([H])([H])([H]))[O:4]>>[H:1][C@@:2]([C:3])([c]1[c]([H])[n][n]([c]([H])1)[C]([H])([H])([H]))[O:4]	0.029592	1.22e-05	0.0041579	0.0149915	7.11706
[c:1]1([H])[c:2]([H])[n:3][c:4]([H])[c:5]([c:6]1[C:7](=[O:8])[N:9]([H]))[F]>>[c:1]1([H])[c:2]([H])[n:3][c:4]([H])[c:5]([c:6]1[C:7](=[O:8])[N:9]([H]))[Cl]	0.0294442	0.00196177	0.00286367	0.00572735	10.282
[C:1][C]([H])([H])[C]([H])([H])[c]1[c]([H])[c]([H])[c]([H])[o]1>>[C:1][C]1=[C]([H])[C]([H])([H])[C]([H])([H])[C]([H])([H])[C]([H])([H])[C]([H])([H])1	0.0292552	0.00369202	0.00684828	0.0193699	4.2719
[c]1([H])[c]([H])[c]([o][c]1([H]))[C]([H])([H])[N:1]([H])[C:2](=[O:3])[N:4]>>[c]1([H])[c]([H])[o][c]([H])[c]1[C]([H])([H])[N:1]([H])[C:2](=[O:3])[N:4]	0.0289418	0.00295601	0.00536531	0.0131423	5.39424
[C]([H])([H])([H])[c]1[n]([H])[c]([H])[c]([n]1)[C:1]>>[C:1][C]([H])([H])[c]1[c]([H])[c]([H])[n][n]1([H])	0.0288885	0.00244928	0.00303084	0.00606168	9.53151
[C:1][c]1[c]([H])[c]([H])[n]([H])[n]1>>[C]([H])([H])([H])[c]1[c]([H])[s][c]([H])[c]1[C:1]	0.0285536	0.00335368	0.00457313	0.0102258	6.24376
[C]([H])([H])([H])[c]1[c]([c]([H])[c]([H])[o]1)[C:1](=[O:2])[N:3]([H])>>[C]([H])([H])([H])[c]1[c]([H])[c]([c]([o]1)[C]([H])([H])([H]))[C:1](=[O:2])[N:3]([H])	0.028245	0.000330309	0.00472242	0.0141673	5.98103
[C]([H])([H])([H])[c]1[c]([H])[c]([o][n]1)[C:1]([H])([H])>>[C]([H])([H])([H])[n]1[c]([H])[c]([c]([H])[n]1)[C:1]([H])([H])	0.0281473	1.19e-05	0.00325678	0.0102989	8.64266
[C]([H])([H])([H])[c]1[n]([H])[c]([H])[c]([n]1)[C:1]>>[C]([H])([H])([H])[O][c]1[c]([H])[c]([o][n]1)[C:1]	0.0279404	0.000309113	0.00316352	0.00774901	8.83206
[c]1([H])[c]([c]([H])[n][c]([H])[n]1)[C]([H])([H])[N:1]>>[C]([H])([H])([H])[n]1[c]([c]([H])[c]([H])[n]1)[C]([H])([H])[N:1]	0.0278443	0.00183238	0.00755391	0.0320485	3.68608
[C:1][c]1[c]([H])[n][n][s]1>>[C]([H])([H])([H])[O][c]1[c]([H])[c]([o][n]1)[C:1]	0.0278129	0.000796488	0.00385397	0.00944026	7.21668
[C]([H])([H])([H])[c]1[c]([c]([H])[s][n]1)[C:1]>>[C]([H])([H])([H])[c]1[c]([H])[c]([H])[s][c]1[C:1]	0.0276395	8.39e-05	0.00170071	0.00380291	16.2517
[C:1]([H])[c]1[c]([H])[c]([H])[c]([H])[c]([c]([H])1)[F]>>[C:1]([H])[c]1[c]([H])[c]([H])[c]([c]([H])[c]([H])1)[F]	0.0275114	0.00416475	0.00552098	0.0135236	4.98307
[C:1][c]1[c]([H])[c]([H])[n][c]([H])[c]1[Cl]>>[C:1][c]1[c]([H])[c]([c]([H])[n]1([H]))[Cl]	0.0275023	1.44e-05	0.00259046	0.00732693	10.6168
[C]([H])([H])([H])[c]1[n][c]([c]([H])[s]1)[C:1]([H])([H])>>[C]([H])([H])([H])[n]1[c]([H])[c]([c]([H])[n]1)[C:1]([H])([H])	0.0272894	0.00369005	0.00448564	0.0100302	6.08373
[C:1][C]([H])([H])[c]1[c]([H])[c]([H])[c]([H])[n][c]([H])1>>[C:1][C]([H])([H])[c]1[c]([H])[c]([H])[n][n]1([H])	0.0268616	0.000855785	0.00197189	0.00394379	13.6222
[C:1][c]1[c]([H])[c]([H])[c]([H])[c]([c]([H])1)[C]#[N]>>[C:1][c]1[c]([H])[c]([H])[c]([c]([H])[c]([H])1)[C]#[N]	0.0267873	0.00539753	0.00735833	0.0232691	3.6404
[C:1][C]([H])([H])[c]1[c]([H])[c]([H])[c]([H])[n][c]([H])1>>[C]([H])([H])([H])[O][c]1[c]([H])[c]([o][n]1)[C:1]	0.0267555	0.000187025	0.00272621	0.00667783	9.81417
[C]([H])([H])([H])[O][c:1]1[c:2]([H])[c:3]([H])[c:4][c:5]([H])[c:6]1([H])>>[c:3]1([H])[c:2]([H])[c:1]([c:6]([H])[c:5]([H])[c:4]1)[Cl]	0.0267416	0.00542507	0.00369123	0.00738245	7.24464
[C]([H])([H])([H])[O][c:1]1[c:2]([H])[c:3]([H])[c:4]([H])[c:5]([n:6]1)[C:7]([H])([H])>>[C]([H])([H])([H])[c:1]1[c:2]([H])[c:3]([H])[c:4]([c:5]([n:6]1)[C:7]([H])([H]))[O]([H])	0.0263417	1.07e-05	0.00149293	0.00365691	17.6443
[C]([H])([H])([H])[c]1[c]([c]([H])[n]([H])[n]1)[C:1]([H])([H])[N:2]([H])>>[c]1([H])[c]([H])[s][c]([H])[c]1[C:1]([H])([H])[N:2]([H])	0.0263016	0.00201885	0.00447227	0.0109548	5.88104
[C:1][c]1[c]([H])[n][n][s]1>>[C:1][C]([H])([H])[c]1[c]([H])[c]([H])[n][n]1([H])	0.0259281	4.4e-06	0.000759899	0.00169918	34.1205
[C]([H])([H])([H])[n]1[c]([c]([H])[c]([H])[n]1)[C]([H])([H])[N:1]>>[c]1([H])[c]([H])[c]([s][c]1([H]))[C]([H])([H])[N:1]	0.0258071	0.000777724	0.00614906	0.0245963	4.19692
[C:1][c]1[c]([H])[s][c]([H])[n]1>>[C]([H])([H])([H])[c]1[n]([H])[c]([H])[c]([n]1)[C:1]	0.025292	0.00556994	0.00352336	0.00704671	7.17839
[C]([H])([H])([H])[n]1[c]([c]([H])[n][n]1)[C:1]([H])([H])[N:2]>>[C]([H])([H])([H])[c]1[c]([c]([n][n]1([H]))[C]([H])([H])([H]))[C:1]([H])([H])[N:2]	0.0252711	0.00421675	0.004308	0.00963298	5.86608
[C:1][C]([H])([H])[c]1[c]([H])[c]([H])[n][n]1([H])>>[C]([H])([H])([H])[c]1[c]([H])[s][c]([H])[c]1[C:1]	0.025207	2.04e-05	0.000529338	0.00105868	47.6197
[C]([H])([H])([H])[c]1[c]([c]([o][n]1)[C]([H])([H])([H]))[C:1]([H])([H])>>[C]([H])([H])([H])[n]1[c]([H])[c]([c]([H])[n]1)[C:1]([H])([H])	0.0250195	8.01e-05	0.00264865	0.00700766	9.44613
[H:1][C@:2]([C:3]([H])([H]))([C:4]([H])([H])[N:5]([C]([H])([H])([H]))[C:6](=[O:7])[N:8]([H])[C:9]([H])([H]))[N:10]>>[H:1][C@:2]([C:3]([H])([H]))([C:4]([H])([H])[N:5]([H])[C:6](=[O:7])[N:8]([H])[C:9]([H])([H]))[N:10]	0.0245242	0.00395371	0.00701747	0.026257	3.49474
[C:1][N:2]([H])[C:3](=[O:4])[C]1=[C]([H])[C]([H])([H])[C]([H])([H])[C]([H])([H])[C]([H])([H])[C]([H])([H])1>>[C:1][N:2]([H])[C:3](=[O:4])[c]1[c]([H])[c]([H])[o][c]([H])1	0.0243163	0.00438751	0.00311785	0.0062357	7.79907
[C:1]([H])([H])[C:2]([H])([H])[N:3]([C:4]([H])([H])[C:5]([H])([H]))[C:6]([H])([c:7]1[c:8]([H])[c:9]([H])[s:10][c:11]1([H]))[C](=[O])[O]([H])>>[C:1]([H])([H])[C:2]([H])([H])[N:3]([C:4]([H])([H])[C:5]([H])([H]))[C:6]([H])([H])[c:7]1[c:8]([H])[c:9]([H])[s:10][c:11]1[C](=[O])[O]([H])	0.0242371	0.00113258	0.00457954	0.0129529	5.29248
[C]([H])([H])([H])[C]([H])([H])[n]1[c]([H])[c]([c]([H])[n]1)[C:1]>>[C]([H])([H])([H])[n]1[c]([c]([H])[c]([H])[n]1)[C:1]	0.0241225	2.64e-05	0.00423745	0.017978	5.69269
[C]([H])([H])([H])[n]1[c]([c]([H])[n][n]1)[C:1]([H])([H])>>[C]([H])([H])([H])[c]1[c]([c]([n][n]1([H]))[C]([H])([H])([H]))[C:1]([H])([H])	0.0238937	0.000517272	0.00354207	0.00937143	6.7457
[C:1][c]1[c]([H])[n][n][s]1>>[C:1][C]([H])([H])[c]1[c]([H])[c]([H])[c]([H])[s]1	0.0238324	8.66e-05	0.000811227	0.00162245	29.3782
[H:1][C@:2]1([C:3]([H])([H])[C:4][N:5]([C@@:6]1([H:7])[c]2[c]([H])[n][n]([c]2[C]([H])([H])([H]))[C]([H])([H])([H]))[C:8]([H])([H])([H]))[C:9]([H])([H])>>[H:1][C@:2]1([C:3]([H])([H])[C:4][N:5]([C@@:6]1([H:7])[c]2[c]([H])[n][n]([c]([H])2)[C]([H])([H])([H]))[C:8]([H])([H])([H]))[C:9]([H])([H])	0.023708	0.000813941	0.00480944	0.0152088	4.92946
[C]([H])([H])([H])[c]1[c]([H])[c]([o][n]1)[C:1]([H])([H])>>[C]([H])([H])([H])[n]1[c]([c]([H])[c]([H])[n]1)[C:1]([H])([H])	0.0234531	6.35e-05	0.00308878	0.00926635	7.59301
[C]([H])([H])([H])[c]1[c]([c]([H])[s][n]1)[C:1]>>[C]([H])([H])([H])[c]1[c]([c]([H])[c]([H])[n]1([H]))[C:1]	0.0234445	0.000781881	0.0025538	0.00571047	9.18023
[C:1]([H])([H])[c]1[c]([H])[c]([H])[o][n]1>>[C:1]([H])([H])[c]1[n]([H])[c](=[O])[n]([H])[n]1	0.0234117	0.00583108	0.00436468	0.00975972	5.3639
[C:1]([H])([H])[C]([H])([H])[c]1[c]([H])[c]([H])[c]([H])[s]1>>[C:1]([H])([H])[c]1[c]([H])[c]([H])[n]([H])[n]1	0.0232841	0.000127472	0.000901893	0.00180379	25.8169
[C:1][c]1[c]([H])[c]([H])[o][c]([H])1>>[C:1][C]([H])([H])[c]1[c]([H])[c]([H])[o][c]([H])1	0.0231833	0.00700298	0.00701247	0.0242919	3.306
[c]1([H])[c]([s][n][n]1)[C:1](=[O:2])[N:3]([H])>>[C]([H])([H])([H])[c]1[c]([c]([H])[s][n]1)[C:1](=[O:2])[N:3]([H])	0.0231795	0.000254295	0.00113144	0.00226288	20.4868
[C:1][c:2]1[c]([H])[c]([H])[c:3]([c:4][c:5]1([H]))[Cl]>>[C]([H])([H])([H])[c:3]1[c:4][c:5]([H])[c:2]([s]1)[C:1]	0.0231625	0.0069456	0.00575942	0.015238	4.02168
[c]1([H])[c]([H])[o][c]([H])[c]1[C:1](=[O:2])[N:3]([H])>>[c]1([H])[c]([H])[o][c]([H])[c]1[C]([H])([H])[C:1](=[O:2])[N:3]([H])	0.0231191	0.00726234	0.00580514	0.015359	3.98252
[C:1]([H])([H])[c]1[n][c]([o][n]1)[C]2([H])[C]([H])([H])[C]([H])([H])2>>[C:1]([H])([H])[c]1[n]([H])[n][c]([n]1)[C]2([H])[C]([H])([H])[C]([H])([H])2	0.0231094	0.00603735	0.00331116	0.00662232	6.97923
[C]([H])([H])([H])[O][c]1[c]([H])[c]([o][n]1)[C:1]>>[C]([H])([H])([H])[c]1[c]([H])[c]([H])[c]([c](=[O])[n]1([H]))[C:1]	0.0225369	0.00573959	0.00317258	0.00634516	7.10364
[C]([H])([H])([H])[c]1[c]([c]([H])[n]([H])[n]1)[C:1]([H])([H])>>[C:1]([H])([H])[c]1[c]([H])[c]([H])[s][c]([H])1	0.0223166	0.00252804	0.00486707	0.0137662	4.58523
[C]([H])([H])([H])[c]1[c]([c]([H])[c]([H])[o]1)[C:1]>>[C]([H])([H])([H])[c]1[c]([H])[c]([c]([o]1)[C]([H])([H])([H]))[C:1]	0.0207856	0.00181782	0.00521913	0.0188179	3.98258
[C]([H])([H])([H])[c]1[c]([o][c]([n]1)[N:1]([H]))[C]([H])([H])([H])>>[C]([H])([H])([H])[c]1[n][n][c]([s]1)[N:1]([H])	0.0199717	0.00688689	0.00553313	0.0165994	3.60948
[C:1]([H])([H])[N:2]([C:3]([H])([H]))[C:4]([H])([c:5]1[c:6]([H])[c:7]([H])[s:8][c:9]1([H]))[C](=[O])[O]([H])>>[C:1]([H])([H])[N:2]([C:3]([H])([H]))[C:4]([H])([H])[c:5]1[c:6]([H])[c:7]([H])[s:8][c:9]1[C](=[O])[O]([H])	0.0194612	0.000613138	0.00410898	0.0142339	4.73625
[C:1]([H])([H])[c:2]1[c:3][c:4]([H])[c:5]([H])[c:6]([H])[c:7]1[Cl]>>[C:1]([H])([H])[c:2]1[c:7]([H])[c:6]([c:5]([H])[c:4]([H])[c:3]1)[Cl]	0.0192889	0.00013323	0.00183139	0.00448596	10.5324
[C:1][C]1=[C]([H])[C]([H])([H])[C]([H])([H])[C]([H])([H])[C]([H])([H])[C]([H])([H])1>>[C:1][c]1[c]([H])[c]([H])[o][c]([H])1	0.0191052	0.00176563	0.00357949	0.00947045	5.33741
[H:1][C@@:2]1([C:3]([H])([H])[C:4]([H])([H])[O:5][C@:6]1([H:7])[c]2[c]([H])[n][n]([c]([H])2)[C]([H])([H])[C]([H])([H])([H]))[C:8](=[O:9])[N:10]([H])>>[H:1][C@@:2]1([C:3]([H])([H])[C:4]([H])([H])[O:5][C@:6]1([H:7])[c]2[c]([H])[n][n]([c]2[C]([H])([H])([H]))[C]([H])([H])([H]))[C:8](=[O:9])[N:10]([H])	0.018789	3.87e-05	0.00175128	0.00463346	10.7287
[C:1]([H])([H])[C]([H])([H])[n]1[c]([H])[c]([H])[n][c]([H])1>>[C:1]([H])([H])[c]1[c]([H])[c]([H])[c]([o]1)[C]([H])([H])[O]([H])	0.0186927	0.00328352	0.0021686	0.00433719	8.61971
[C]([H])([H])([H])[c]1[c]([H])[c]([H])[s][c]1[C:1](=[O:2])[N:3]([H])>>[C]([H])([H])([H])[c]1[c]([H])[s][c]([H])[c]1[C:1](=[O:2])[N:3]([H])	0.0185566	0.000494508	0.00232118	0.00568571	7.99447
[C:1][c]1[c]([H])[c]([H])[n][c]([H])[c]1[F]>>[C]([H])([H])([H])[C]([H])([H])[c]1[c]([H])[c]([n]([H])[n]1)[C:1]	0.0183772	0.00359928	0.00220049	0.00440097	8.35142
[C]([H])([H])([H])[c]1[n]([H])[c]([H])[c]([n]1)[C:1]>>[C]([H])([H])([H])[c]1[c]([c]([H])[s][n]1)[C:1]	0.0183517	3.53e-05	0.00168294	0.00445264	10.9045
[c:1]1([H])[c:2]([H])[c:3][c:4]([H])[c:5]([c:6]1([H]))[F]>>[c:2]1([H])[c:1]([H])[c:6]([c:5]([H])[c:4]([H])[c:3]1)[F]	0.0183031	0.0035716	0.00569097	0.0290184	3.21616
[C]([H])([H])([H])[c]1[c]([H])[c]([H])[s][c]1[C:1]>>[C]([H])([H])([H])[c]1[c]([H])[s][c]([H])[c]1[C:1]	0.0179446	0.000251087	0.00263532	0.00745381	6.80926
[H:1][C@@:2]([C:3])([c]1[c]([H])[n][n]([c]1[C]([H])([H])([H]))[C]([H])([H])([H]))[N:4]>>[H:1][C@@:2]([C:3])([c]1[c]([H])[n][n]([c]([H])1)[C]([H])([H])([H]))[N:4]	0.0175135	1.36e-05	0.0031082	0.0145788	5.63461
[C:1][C]([H])([H])[c]1[c]([H])[c]([H])[n][n]1([H])>>[C]([H])([H])([H])[c]1[c]([c]([H])[c]([H])[n]1([H]))[C:1]	0.0173794	0.00737822	0.00346108	0.00773921	5.02137
[H:1][C@@:2]([C:3])([c]1[c]([H])[c]([H])[n][n]1[C]([H])([H])([H]))[N:4]>>[H:1][C@@:2]([C:3])([c]1[c]([H])[n][n]([c]([H])1)[C]([H])([H])([H]))[N:4]	0.0172126	1e-11	0.00113045	0.00492749	15.2264
[C]([H])([H])([H])[c]1[n][c]([c]([H])[s]1)[C:1]([H])([H])>>[C:1]([H])([H])[c]1[c]([H])[n][c]([H])[n][c]([H])1	0.0171282	0.00609008	0.00463605	0.0139081	3.69456
[C:1]([H])([H])[c]1[c]([H])[n][c]([H])[n][c]([H])1>>[C]([H])([H])([H])[n]1[c]([H])[c]([c]([H])[n]1)[C:1]([H])([H])	0.0168695	1.25e-05	0.00247842	0.00927339	6.80658
[H:1][C@@:2]([C:3])([c]1[c]([H])[n][n]([c]([H])1)[C]([H])([H])[C]([H])([H])([H]))[O:4]>>[H:1][C@@:2]([C:3])([c]1[c]([H])[c]([H])[n][n]1[C]([H])([H])([H]))[O:4]	0.0168082	4.76e-05	0.00272194	0.00981411	6.17507
[C]([H])([H])([H])[c]1[n]([H])[c]([H])[c]([n]1)[C:1](=[O:2])[N:3]>>[C]([H])([H])([H])[c]1[c]([c]([H])[s][n]1)[C:1](=[O:2])[N:3]	0.0164294	0.000733523	0.00114494	0.00228989	14.3496
[H:1][C@@:2]([C@@:3]([O:4][C:5]([H])([H]))([c]1[c]([H])[n]([n][c]([H])1)[C]([H])([H])[C]([H])([H])([H]))[H:6])([C:7]([H])([H]))[C:8]([H])([H])>>[H:1][C@@:2]([C@@:3]([O:4][C:5]([H])([H]))([c]1[n]([n][c]([H])[c]([H])1)[C]([H])([H])([H]))[H:6])([C:7]([H])([H]))[C:8]([H])([H])	0.0163987	0.000452313	0.00320441	0.0106278	5.11753
[c:1]1([H])[c:2]([H])[c:3]([c:4]([c:5]([c:6]1([H]))[Cl:7])[C:8]([H])([H])[N:9])[C](=[O])[O]([H])>>[c:1]1([H])[c:6]([H])[c:5]([c:4]([c:3]([H])[c:2]1[C](=[O])[O]([H]))[C:8]([H])([H])[N:9])[Cl:7]	0.0162924	0.0087023	0.00452163	0.0127891	3.60323
[C]([H])([H])([H])[c]1[c]([H])[c]([H])[s][c]1[C:1]([H])([H])>>[C:1]([H])([H])[c]1[c]([H])[c]([H])[n]([H])[n]1	0.0160668	0.00633395	0.00306533	0.00685429	5.24146
[C]([H])([H])([H])[c]1[c]([H])[c]([H])[o][c]1[C:1](=[O:2])[N:3]([H])>>[C]([H])([H])([H])[c]1[c]([H])[c]([o][c]1[C:1](=[O:2])[N:3]([H]))[C]([H])([H])([H])	0.0158503	0.00561915	0.00221484	0.00442967	7.1564
[c:1]1([H])[c:2]([H])[c:3][c:4]([H])[c:5]([c:6]1([H]))[C]#[N]>>[c:2]1([H])[c:1]([H])[c:6]([c:5]([H])[c:4]([H])[c:3]1)[C]#[N]	0.01542	0.00392611	0.00447315	0.0173244	3.44724
[C:1]([H])([H])([c]1[n]([H])[c](=[O])[n]([H])[n]1)[N:2]>>[c]1([H])[c]([H])[n]([H])[n][c]1[C:1]([H])([H])[N:2]	0.014132	0.00345471	0.00166844	0.00333687	8.47023
[c:1]1([H])[c:2]([H])[c:3]([c:4][c:5]([H])[c:6]1[F])[C]#[N]>>[c:1]1([H])[c:2]([H])[c:3]([c:4][c:5]([H])[c:6]1[C]#[N])[F]	0.014011	0.00740088	0.00442174	0.0165447	3.16866
[C]([H])([H])([H])[c]1[c]([c]([H])[n][n]1[C]([H])([H])([H]))[C:1]>>[C]([H])([H])([H])[n]1[c]([H])[c]([c]([H])[n]1)[C:1]	0.0136791	1.44e-05	0.00275014	0.0171746	4.97396
[C:1]([H])([H])([c]1[n]([H])[c](=[O])[n]([H])[n]1)[N:2]>>[C]([H])([H])([H])[c]1[c]([c]([H])[n]([H])[n]1)[C:1]([H])([H])[N:2]	0.0136158	0.00526862	0.00288809	0.00707436	4.71446
[C:1]([H])([H])[c]1[c]([H])[c]([H])[c]([H])[s]1>>[C:1]([H])([H])[c]1[c]([H])[c]([H])[s][c]([H])1	0.012888	0.00676391	0.00318611	0.00842965	4.04505
[C]([H])([H])([H])[c]1[c]([c]([n][n]1([H]))[C]([H])([H])([H]))[C:1]([H])([H])>>[C:1]([H])([H])[c]1[c]([H])[c]([H])[n]([H])[n]1	0.0125716	0.00110844	0.0023665	0.00669347	5.31233
[C:1][n]1[c]([H])[c]([H])[c]([H])[n]1>>[C]([H])([H])([H])[c]1[c]([H])[n][n]([c]([H])1)[C:1]	0.0125562	0.00121452	0.00103759	0.00207518	12.1013
[C]([H])([H])([H])[n]1[c]([H])[c]([H])[c]([c]([H])1)[C:1]([H])([H])>>[C]([H])([H])([H])[c]1[c]([c]([H])[c]([H])[c]([H])[n]1)[C:1]([H])([H])	0.0125301	0.00651175	0.00184352	0.00368704	6.79686
[C]([H])([H])([H])[c]1[c]([c]([o][n]1)[C]([H])([H])([H]))[C:1]([H])([H])>>[C:1]([H])([H])[c]1[c]([H])[n][c]([H])[n][c]([H])1	0.0124895	0.00466292	0.00218872	0.00489412	5.70632
[C]([H])([H])([H])[c]1[c]([H])[c]([o][n]1)[C:1]([H])([H])>>[C:1]([H])([H])[c]1[c]([H])[n][c]([H])[n][c]([H])1	0.0124402	0.00130726	0.00270972	0.00856887	4.59095
[C:1]([H])([H])[N:2]([C:3])[C:4]([H])([H])[c]1[c]([H])[n][c]([H])[n][c]([H])1>>[C]([H])([H])([H])[n]1[c]([c]([H])[c]([H])[n]1)[C:4]([H])([H])[N:2]([C:1]([H])([H]))[C:3]	0.0123608	0.000792684	0.00260803	0.00864985	4.73952
[H:1][C@:2]1([C:3]([H])([H])[C:4][N:5]([C@@:6]1([H:7])[c]2[c]([H])[n][n]([c]2[C]([H])([H])([H]))[C]([H])([H])([H]))[C:8]([H])([H]))[C:9]([H])([H])>>[H:1][C@:2]1([C:3]([H])([H])[C:4][N:5]([C@@:6]1([H:7])[c]2[c]([H])[n][n]([c]([H])2)[C]([H])([H])([H]))[C:8]([H])([H]))[C:9]([H])([H])	0.0123514	0.00529435	0.00356551	0.0123513	3.46414
[C:1]([H])([H])[c]1[n]([H])[c](=[O])[n]([H])[n]1>>[C:1]([H])([H])[c]1[c]([H])[c]([H])[n]([H])[n]1	0.0121517	0.00679749	0.00236475	0.00528774	5.13868
[H:1][C@:2]1([C:3]([H])([H])[C:4](=[O:5])[N:6]([C@@:7]1([H:8])[c]2[c]([H])[c]([H])[n][c]([H])[c]([H])2)[C:9]([H])([H])([H]))[C:10]([H])([H])[N:11]([H])>>[H:1][C@:2]1([C:3]([H])([H])[C:4](=[O:5])[N:6]([C@@:7]1([H:8])[c]2[c]([H])[c]([H])[c]([H])[n][c]([H])2)[C:9]([H])([H])([H]))[C:10]([H])([H])[N:11]([H])	0.0118745	1.92e-06	0.00168208	0.00713646	7.05942
[C:1][C]([H])([H])[c]1[c]([H])[c]([H])[n][n]1([H])>>[C:1][c]1[c]([H])[c]([H])[n]([H])[n]1	0.0117469	0.00676264	0.00264549	0.00648011	4.44035
[C]([H])([H])([H])[n]1[c]([c]([H])[c]([H])[n]1)[C:1]>>[C]([H])([H])([H])[n]1[c]([H])[c]([c]([H])[n]1)[C:1]	0.0115603	1.27e-17	0.000936058	0.00706708	12.35
[C:1][c]1[c]([H])[c]([H])[n][c]([H])[c]([H])1>>[C:1][c]1[c]([H])[c]([H])[c]([H])[n][c]([H])1	0.0115524	1.24e-06	0.00162337	0.00707612	7.11629
[c]1([H])[c]([c]([H])[n][c]([H])[n]1)[C:1]([H])([H])[N:2]>>[C]([H])([H])([H])[n]1[c]([c]([H])[c]([H])[n]1)[C:1]([H])([H])[N:2]	0.011541	0.000785898	0.00251798	0.00872253	4.58345
[C]([H])([H])([H])[c]1[c]([c]([H])[n][n]1[C]([H])([H])([H]))[C:1]>>[C]([H])([H])([H])[c]1[c]([c]([H])[n]([n]1)[C]([H])([H])([H]))[C:1]	0.0111596	0.000702542	0.00239876	0.00830955	4.65222
[H:1][C@:2]([C:3])([c]1[c]([H])[n][n]([c]1[C]([H])([H])([H]))[C]([H])([H])([H]))[O:4]>>[H:1][C@:2]([C:3])([c]1[c]([H])[n]([n][c]1[C]([H])([H])([H]))[C]([H])([H])([H]))[O:4]	0.0107521	0.00197323	0.00258953	0.00858851	4.15216
[C]([H])([H])([H])[O][c:1]1[c:2]([H])[c:3][n:4][c:5]([c:6]1([H]))[C:7]([H])([H])>>[C:7]([H])([H])[c:5]1[c:6]([c:1]([H])[c:2]([H])[c:3][n:4]1)[O]([H])	0.010236	0.00780924	0.00277784	0.00785692	3.68488
[C:1]([H])([H])[c]1[c]([H])[n][c]([H])[n][c]([H])1>>[C]([H])([H])([H])[n]1[c]([c]([H])[c]([H])[n]1)[C:1]([H])([H])	0.00987305	0.00472557	0.00285428	0.0102913	3.45903
[H:1][C@@:2]([C:3])([c]1[c]([H])[c]([H])[n][n]1[C]([H])([H])([H]))[O:4]>>[H:1][C@@:2]([C:3])([c]1[c]([H])[n][n]([c]([H])1)[C]([H])([H])([H]))[O:4]	0.00978405	5.36e-08	0.00129881	0.00674881	7.53309
[H:1][C@@:2]([C@@:3]([O:4][C:5]([H])([H]))([c]1[n]([n][c]([H])[c]([H])1)[C]([H])([H])([H]))[H:6])([C:7]([H])([H]))[C:8]([H])([H])>>[H:1][C@@:2]([C@@:3]([O:4][C:5]([H])([H]))([c]1[c]([H])[n]([n][c]([H])1)[C]([H])([H])([H]))[H:6])([C:7]([H])([H]))[C:8]([H])([H])	0.0094493	2.55e-06	0.00140116	0.00610752	6.74391
[C:1]([H])([H])[C]([H])([H])[n]1[c]([H])[c]([H])[c]([H])[n]1>>[C]([H])([H])([H])[n]1[c]([H])[c]([c]([H])[n]1)[C:1]([H])([H])	0.00866835	0.00489672	0.00115461	0.00230923	7.50758
[H:1][C@@:2]1([C:3]([H])([H])[C@@:4]([N:5]([C:6]1([H])([H]))[C]([H])([H])[c]2[c]([H])[c]([H])[n][n]2[C]([H])([H])([H]))([H:7])[C:8]([H])([H])[N:9])[F:10]>>[H:1][C@@:2]1([C:3]([H])([H])[C@@:4]([N:5]([C:6]1([H])([H]))[C]([H])([H])[c]2[c]([H])[n][n]([c]([H])2)[C]([H])([H])([H]))([H:7])[C:8]([H])([H])[N:9])[F:10]	0.00813778	0.00661153	0.00231801	0.00733018	3.51068
[C]([H])([H])([H])[n]1[c]([c]([H])[c]([H])[n]1)[C]([H])([H])[N:1]>>[C]([H])([H])([H])[n]1[c]([H])[c]([c]([H])[n]1)[C]([H])([H])[N:1]	0.00804283	4.29e-05	0.00156424	0.00733692	5.1417
[H:1][C@@:2]1([C:3]([H])([H])[C@@:4]([N:5]([C:6]1([H])([H]))[C]([H])([H])[c]2[c]([H])[c]([H])[n][n]2[C]([H])([H])([H]))([H:7])[C:8]([H])([H])[N:9]([H]))[F:10]>>[H:1][C@@:2]1([C:3]([H])([H])[C@@:4]([N:5]([C:6]1([H])([H]))[C]([H])([H])[c]2[c]([H])[n][n]([c]([H])2)[C]([H])([H])([H]))([H:7])[C:8]([H])([H])[N:9]([H]))[F:10]	0.00796371	0.00418495	0.0022134	0.00766746	3.59795
[C:1][C:2]([H])([H])[N:3]([H])[C:4](=[O:5])[c]1[c]([H])[c]([n]([H])[c]([H])1)[C]#[N]>>[C:1][C:2]([H])([H])[N:3]([H])[C:4](=[O:5])[c]1[c]([H])[c]([c]([H])[n]1([H]))[C]#[N]	0.00752083	0.00347243	0.0016144	0.0042713	4.6586
[C]([H])([H])([H])[c:1]1[c:2]([H])[c:3]([H])[s:4][c:5]1[C:6]([H])([H])[N:7]([H])>>[c:1]1([H])[c:2]([c:3]([H])[s:4][c:5]1[C:6]([H])([H])[N:7]([H]))[C](=[O])[N]([H])([H])	0.00638613	0.00110807	0.000511584	0.00102317	12.483
[H:1][C@@:2]1([C:3]([H])([H])[C:4]([H])([H])[O:5][C@:6]1([H:7])[c]2[c]([H])[c]([H])[n][n]2[C]([H])([H])([H]))[N:8]([H])>>[H:1][C@@:2]1([C:3]([H])([H])[C:4]([H])([H])[O:5][C@:6]1([H:7])[c]2[c]([H])[n][n]([c]([H])2)[C]([H])([H])([H]))[N:8]([H])	0.00632728	0.00103046	0.00132941	0.00420397	4.75945
[H:1][C@@:2]1([C:3]([H])([H])[C:4]([H])([H])[O:5][C@:6]1([H:7])[c]2[c]([H])[c]([H])[n][n]2[C]([H])([H])([H]))[N:8]([H])[C:9]>>[H:1][C@@:2]1([C:3]([H])([H])[C:4]([H])([H])[O:5][C@:6]1([H:7])[c]2[c]([H])[n][n]([c]([H])2)[C]([H])([H])([H]))[N:8]([H])[C:9]	0.00590295	0.00254209	0.0012887	0.00364499	4.58055
[C:1]([H])([H])[c]1[c]([H])[n][c]([H])[c]([H])[n]1>>[C:1]([H])([H])[n]1[c]([H])[c]([H])[c]([H])[n]1	0.00563145	0.00299907	0.000633288	0.00126658	8.8924
[H:1][C@@:2]1([C:3]([H])([H])[C:4]([H])([H])[O:5][C@:6]1([H:7])[c]2[c]([H])[n][n]([c]2[C]([H])([H])([H]))[C]([H])([H])([H]))[N:8]([H])[C:9]([H])([H])>>[H:1][C@@:2]1([C:3]([H])([H])[C:4]([H])([H])[O:5][C@:6]1([H:7])[c]2[c]([H])[n]([n][c]2[C]([H])([H])([H]))[C]([H])([H])([H]))[N:8]([H])[C:9]([H])([H])	0.00552469	1.13e-05	0.000205247	0.000458947	26.9172
[C]([H])([H])([H])[n]1[c]([c]([H])[c]([H])[n]1)[C:1]([H])([H])>>[C]([H])([H])([H])[n]1[c]([H])[c]([c]([H])[n]1)[C:1]([H])([H])	0.00416597	7.54e-08	0.000506342	0.00232035	8.22758
[C:1][C]#[N]>>[C:1][N]([H])([H])	0.769666	0.000224234	0.0360178	0.0720356	21.3691
[C]([H])#[C][C]([H])([H])[N:1]([H])>>[C]1([H])([H])[C]([H])([H])[C]1([H])[N:1]([H])	0.738063	4.82e-17	0.0217976	0.0924796	33.8598
[C]([H])([H])([H])[C]([H])([H])[O][C](=[O])[C:1]([H])([C:2]([H])([H])[C:3]([H])([H]))[C:4]([H])([H])[N:5]>>[C:3]([H])([H])[C:2]([H])([H])[C:1]([H])([C:4]([H])([H])[N:5])[N]([H])([H])	0.721573	1e-05	0.0259923	0.0581206	27.761
[C]([H])([H])([H])[C]([H])([H])[O][C](=[O])[C:1]([H])>>[C]([H])([H])([H])[C]([H])([C:1]([H]))[N]([H])([H])	0.706855	6.18e-05	0.0214897	0.0429795	32.8927
[C:1][N:2]1[C:3]([H])([H])[C:4]([H])([H])[O][C:5]([H])([H])[C:6]1([H])([H])>>[C:1][N:2]1[C:3]([H])([H])[C:4]([H])([H])[C]([H])([C:5]([H])([H])[C:6]1([H])([H]))[N]([H])([H])	0.680151	0.000137235	0.0474154	0.106024	14.3445
[C]([H])([H])([H])[C]([H])([H])[O][C](=[O])[C:1]([H])>>[C:1]([H])[N]([H])([H])	0.679968	3.08e-07	0.0363188	0.102725	18.7222
[C:1]1([H])([H])[C:2]([H])([H])[O][C:3]([H])([H])[C:4]([H])([H])[N:5]1>>[C:2]1([H])([H])[C:1]([H])([H])[N:5][C:4]([H])([H])[C:3]([H])([H])[C]1([H])[N]([H])([H])	0.67091	9.71e-07	0.0332976	0.0880971	20.1489
[C:1]1([H])([H])[C:2]([H])([H])[O][C:3]([H])([H])[C:4]([H])([H])[N:5]1>>[C:2]1([H])([H])[C:1]([H])([H])[N:5][C:4]([H])([H])[C:3]1([H])[N]([H])([H])	0.66694	1.93e-08	0.0303276	0.0909827	21.9912
[C:1]([H])([H])[O][C:2]([H])([H])>>[C:1]([H])([H])[C]([H])([H])[C:2]([H])[N]([H])([H])	0.666025	0.000267919	0.0330839	0.0661678	20.1314
[C]([H])([H])([C]([H])([H])[N:1])[C]#[N]>>[c]1([H])[c]([H])[s][c]([H])[c]1[C]([H])([H])[N:1]	0.660532	0.000186697	0.0290707	0.0581415	22.7215
[C:1][N:2]1[C:3]([H])([H])[C:4]([H])([H])[O][C:5]([H])([H])[C:6]1([H])([H])>>[C:1][N:2]1[C:3]([H])([H])[C:4]([H])([H])[C:5]([H])([C:6]1([H])([H]))[N]([H])([H])	0.659956	2.15e-07	0.0334642	0.094651	19.7213
[C]([H])#[C][C]([H])([H])[N:1]([H])>>[C]([H])([H])([H])[C]([H])([C]([H])1[C]([H])([H])[C]([H])([H])1)[N:1]([H])	0.643377	0.00101854	0.0500919	0.100184	12.8439
[C]([H])([H])([H])[O][C](=[O])[C:1]([H])([C:2]([H])([H])[C:3]([H])([H]))[C:4]([H])([H])[C:5]([H])([H])>>[C:3]([H])([H])[C:2]([H])([H])[C:1]([H])([C:4]([H])([H])[C:5]([H])([H]))[N]([H])([H])	0.637812	5.49e-05	0.0504231	0.123511	12.6492
[C]([H])([H])([H])[O][C](=[O])[C:1]([H])>>[C:1]([H])[N]([H])([H])	0.630529	6.52e-06	0.0432331	0.114384	14.5844
[C:1]1([H])([H])[C:2]([H])([H])[S][C:3]([H])([H])[C:4]([H])([H])[N:5]1>>[C:2]1([H])([H])[C:1]([H])([H])[N:5][C:4]([H])([H])[C:3]1([H])[N]([H])([H])	0.626293	8.59e-06	0.0450186	0.119108	13.9119
[C]([H])([H])([H])[O][C](=[O])[C]([H])([H])[N:1]([H])>>[C]1([H])([H])[C]([H])([H])[C]1([H])[N:1]([H])	0.620861	3.29e-07	0.0174351	0.0427071	35.6098
[C:1]([H])([H])[C:2]([H])([H])[C:3]([H])([H])[C:4]([H])([H])[C:5]([H])([H])>>[C:1]([H])([H])[C:2]([H])([H])[C:3]([H])([C:4]([H])([H])[C:5]([H])([H]))[N]([H])([H])	0.619145	0.000363009	0.0553257	0.123712	11.1909
[C]([H])([H])([H])[C:1](=[O:2])[N:3]>>[C]1([H])([H])[C]([H])([H])[C]([H])([C]([H])([H])[C]([H])1[C:1](=[O:2])[N:3])[N]([H])([H])	0.618104	2.34e-06	0.0356104	0.0942164	17.3574
[C:1][N:2]1[C:3]([H])([H])[C:4]([H])([H])[O][C:5]([H])([H])[C:6]1([H])([H])>>[C:1][N:2]1[C:3]([H])([H])[C:4]([H])([H])[C:5]([H])([C:6]1([H])([H]))[C]([H])([H])[N]([H])([H])	0.614234	1.01e-05	0.0344147	0.0842984	17.848
[C:1]([H])([H])[C:2]([H])([H])[S][C:3]([H])([H])[C:4]([H])([H])>>[C:1]([H])([H])[C:2]([H])([H])[C]([H])([C:3]([H])([H])[C:4]([H])([H]))[N]([H])([H])	0.614228	6.13e-06	0.0416709	0.110251	14.74
[C]([H])([H])([H])[C:1]>>[C:1][C]1([H])[C]([H])([H])[C]([H])([H])[C]([H])([C]([H])([H])1)[N]([H])([H])	0.607232	3.09e-08	0.0293134	0.0879401	20.7152
[C:1][N:2]1[C:3]([H])([H])[C:4]([H])([H])[S][C:5]([H])([H])[C:6]1([H])([H])>>[C:1][N:2]1[C:3]([H])([H])[C:4]([H])([H])[C]([H])([C:5]([H])([H])[C:6]1([H])([H]))[N]([H])([H])	0.605455	5.68e-05	0.0482004	0.118066	12.5612
[C:1]([H])([H])[C](=[O])[O][C:2]([H])([H])>>[C:2]([H])([H])[N]1[C]([H])([H])[C]([H])([H])[N]([C]([H])([H])[C]([H])([H])1)[C:1]([H])([H])	0.597326	4.04e-05	0.0305561	0.0683256	19.5485
[C:1]([H])([H])[S][C:2]([H])([H])>>[C:1]([H])([H])[C]([H])([C:2]([H])([H]))[N]([H])([H])	0.594405	1.82e-06	0.041174	0.116458	14.4364
[C:1]([H])([H])[C:2]([H])([H])[O][C:3]([H])([H])[C:4]([H])([H])>>[C:1]([H])([H])[C:2]([H])([H])[C]([H])([C:3]([H])([H])[C:4]([H])([H]))[N]([H])([H])	0.590791	0.000223537	0.0851503	0.240841	6.93821
[C:1]1([H])([H])[C:2]([H])([H])[C:3]([H])([H])[N:4][C:5]1([H])([H])>>[C:1]1([H])([H])[C:3]([H])([H])[N:4][C:5]([H])([H])[C:2]1([H])[N]([H])([H])	0.586644	5.02e-09	0.0274293	0.0867391	21.3875
[c:1]1([H])[c:2]([H])[c:3][c:4]([H])[c:5]([c:6]1([H]))[C]#[N]>>[c:6]1([H])[c:5]([H])[c:4]([c:3][c:2]([H])[c:1]1[Cl])[F]	0.583671	0.00116854	0.0476058	0.0952116	12.2605
[C:1][N:2]1[C:3]([H])([H])[C:4]([H])([H])[C:5]([H])([H])[C:6]1([H])([H])>>[C:1][N:2]1[C:3]([H])([H])[C:4]([H])([H])[C:5]([H])([C:6]1([H])([H]))[N]([H])([H])	0.581709	5.43e-08	0.0301666	0.0904997	19.2832
[C:1]([H])([H])[C]#[C]([H])>>[C:1]([H])([H])[c]1[c]([H])[c]([H])[s][c]([H])1	0.581065	0.00200933	0.0569765	0.113953	10.1983
[c]1([H])[c]([H])[s][c]([n]1)[N:1]([H])>>[C]1([H])([H])[C]([H])([H])[C]1([H])[N:1]([H])	0.573645	2.37e-07	0.0294905	0.0834116	19.4519
[c:1]1([H])[c:2]([H])[c:3][c:4]([H])[c:5]([c:6]1([H]))[C]#[N]>>[C]([H])([H])([H])[O][c:4]1[c:5]([H])[c:6]([H])[c:1]([c:2]([H])[c:3]1)[Cl]	0.573599	2.8e-05	0.0267564	0.0598292	21.4378
[c]1([H])[c]([H])[n][c]([n][c]1([H]))[N:1]>>[c]1([H])[c]([H])[c]([s][c]1[C]([H])([H])[N:1])[Cl]	0.570153	1.29e-06	0.037557	0.106227	15.181
[C:1]([H])([H])[O][C:2]([H])([H])>>[C:1]([H])([H])[C]([H])([C:2]([H])([H]))[N]([H])([H])	0.568501	1.9e-05	0.0697098	0.220442	8.15526
[C]([H])([H])([H])[C]([H])([H])[O][C]([H])([H])[C:1]([H])([H])>>[C:1]([H])([H])[c]1[c]([H])[c]([H])[s][c]([H])1	0.567968	0.00311465	0.0647062	0.129412	8.77764
[C]([H])([H])([H])[c]1[c]([H])[c]([H])[c]([H])[c]([H])[c]1[N:1]>>[c]1([H])[c]([H])[s][c]([H])[c]1[C]([H])([H])[N:1]	0.567951	0.00016357	0.0239135	0.047827	23.7502
[c]1([H])[c]([H])[s][c]([n]1)[N:1]>>[c]1([H])[c]([H])[c]([s][c]1([H]))[C]([H])([H])[N:1]	0.565979	0.000798317	0.0405847	0.0811695	13.9456
[c]1([H])[c]([H])[s][c]([n]1)[N:1]>>[c]1([H])[c]([H])[c]([s][c]1[C]([H])([H])[N:1])[Cl]	0.564079	1.92e-08	0.0307145	0.0971278	18.3652
[C:1]([H])([H])[C:2]([H])([H])[C:3]([H])([H])[C:4]([H])([H])[N:5]>>[C:1]([H])([H])[C:2]([H])([H])[C:3]([H])([C:4]([H])([H])[N:5])[N]([H])([H])	0.564006	0.00127829	0.0474225	0.094845	11.8932
[c]1([H])[c]([H])[s][c]([n]1)[N:1]2[C:2]([H])([H])[C:3]([H])([H])[N:4][C:5]([H])([H])[C:6]2([H])([H])>>[c]1([H])[c]([H])[s][c]([H])[c]1[C]([H])([H])[N:1]2[C:2]([H])([H])[C:3]([H])([H])[N:4][C:5]([H])([H])[C:6]2([H])([H])	0.562146	3.28e-29	0.0162614	0.0989139	34.5694
[C:1][N:2]1[C:3]([H])([H])[C:4]([H])([H])[S][C:5]([H])([H])[C:6]1([H])([H])>>[C:1][N:2]1[C:3]([H])([H])[C:4]([H])([H])[C]([H])([H])[C:5]([H])([C:6]1([H])([H]))[N]([H])([H])	0.56041	0.00300984	0.0630988	0.126198	8.88146
[C:1]([H])([H])[C:2]([H])([H])[N:3]([C:4]([H])([H])[C:5]([H])([H]))[c]1[c]([H])[c]([H])[c]([H])[c]([H])[c]([H])1>>[C:1]([H])([H])[C:2]([H])([H])[N:3]([C:4]([H])([H])[C:5]([H])([H]))[C]([H])([H])[c]1[c]([H])[c]([H])[c]([s]1)[Cl]	0.559762	5.53e-10	0.0243726	0.0808346	22.9669
[C:1]([H])([H])[C:2]([H])([H])[C:3]([H])([H])>>[C:1]([H])([H])[C:2]([H])([C:3]([H])([H]))[N]([H])([H])	0.558929	7.21e-15	0.0303092	0.145358	18.4409
[c]1([H])[c]([H])[s][c]([n]1)[N:1]>>[c]1([H])[c]([H])[s][c]([H])[c]1[C]([H])([H])[N:1]	0.558435	1.14e-29	0.0162567	0.100213	34.351
[C:1]([H])([H])([H])[c:2]1[c:3][c:4]([H])[c:5]([H])[c:6]([c]2[c]([H])[c]([H])[c]([H])[o]2)[n:7]1>>[C:1]([H])([H])([H])[c:2]1[c:3][c:4]([H])[c:5]([H])[c:6]([c]2[c]([H])[c]([H])[s][c]([H])2)[n:7]1	0.555541	1.96e-05	0.0355781	0.0871481	15.6147
[C:1]([H])([H])[c]1[c]([H])[c]([H])[c]([c]([H])[c]([H])1)[C]#[N]>>[C:1]([H])([H])[c]1[c]([H])[c]([H])[c]([s]1)[Cl]	0.555433	1.5e-08	0.02939	0.0929392	18.8987
[C]([H])([H])([H])[C:1]([H])[O][C:2]([H])([H])>>[C:1]([H])([H])[C:2]([H])[N]([H])([H])	0.554601	0.000631044	0.0367381	0.0734761	15.0961
[c]1([H])[c]([H])[c]([H])[c]([c]([H])[c]1([H]))[N:1]>>[c]1([H])[c]([H])[c]([s][c]1[C]([H])([H])[N:1])[Cl]	0.551441	1.07e-10	0.0237541	0.0822865	23.2146
[c:1]1([H])[c:2]([H])[c:3][c:4]([H])[c:5]([c:6]1([H]))[C]#[N]>>[C]([H])([H])([H])[O][c:2]1[c:1]([H])[c:6]([H])[c:5]([c:4]([H])[c:3]1)[Cl]	0.548161	0.0012064	0.045195	0.09039	12.1288
[C]([H])([H])([H])[C]([H])([H])[C:1]>>[C:1][C]1([H])[C]([H])([H])[C]([H])([H])[C]([H])([C]([H])([H])1)[N]([H])([H])	0.547195	0.000557347	0.0347631	0.0695262	15.7407
[C:1]([H])([H])[C:2]([H])([H])[N:3]([C:4]([H])([H])[C:5]([H])([H]))[c]1[c]([H])[c]([H])[c]([H])[c]([H])[c]([H])1>>[C:1]([H])([H])[C:2]([H])([H])[N:3]([C:4]([H])([H])[C:5]([H])([H]))[C]([H])([H])[c]1[c]([H])[c]([H])[s][c]([H])1	0.545607	3e-12	0.0248381	0.0961975	21.9666
[c]1([H])[c]([H])[n][c]([n][c]1([H]))[N:1]>>[c]1([H])[c]([H])[s][c]([H])[c]1[C]([H])([H])[N:1]	0.540666	9.38e-14	0.021245	0.0849798	25.4491
[C:1]([H])([H])[S][C:2]([H])([H])>>[C:1]([H])([H])[C]([H])([H])[C:2]([H])[N]([H])([H])	0.540559	0.000511333	0.0527536	0.117961	10.2469
[c]1([H])[c]([H])[c]([H])[c]([c]([H])[c]1([H]))[N:1]>>[c]1([H])[c]([H])[s][c]([H])[c]1[C]([H])([H])[N:1]	0.539325	6.04e-13	0.0240682	0.0962728	22.4082
[C]([H])([H])([H])[O][C]([H])([H])[C]([H])([H])[C]([H])([H])[N:1]([H])>>[C]1([H])([H])[C]([H])([H])[C]1([H])[N:1]([H])	0.538125	5.42e-10	0.0233811	0.0775464	23.0154
[c]1([H])[c]([H])[c]([H])[n][c]([c]1([H]))[N:1]>>[c]1([H])[c]([H])[c]([s][c]1[C]([H])([H])[N:1])[Cl]	0.536638	0.00060378	0.0350233	0.0700466	15.3223
[C:1]([H])([H])[C](=[O])[C:2]([H])([H])>>[C:1]([H])([H])[C]([H])([C:2]([H])([H]))[N]([H])([H])	0.53634	0.000502895	0.032915	0.0658301	16.2947
[C]1([H])([H])[C]([H])([H])[C]([H])([O][C]1([H])([H]))[C:1](=[O:2])[N:3]>>[C]1([H])([H])[C]([H])([H])[C]([H])([C]([H])([H])[C]([H])1[C:1](=[O:2])[N:3])[N]([H])([H])	0.536222	2.51e-05	0.0361366	0.0885163	14.8388
[C:1]([H])([H])>>[C:1]([H])[N]([H])([H])	0.535615	5.45e-13	0.0372243	0.182361	14.3888
[c]1([H])[c]([H])[c]([c:1]2[c:2]([H])[c:3][n:4]([H])[n:5]2)[o][c]1([H])>>[c]1([H])[c]([H])[c]([c:1]2[c:2]([H])[c:3][n:4]([H])[n:5]2)[s][c]1([H])	0.533455	5.43e-05	0.0155316	0.0310633	34.3464
[C]([H])([H])([H])[O][C]([H])([H])[C]([H])([H])[C:1]([H])([H])>>[C:1]([H])([H])[c]1[c]([H])[c]([H])[s][c]([H])1	0.531512	0.000442496	0.0312453	0.0624907	17.0109
[C:1]([H])([H])[C](=[O])[N]1[C]([H])([H])[C]([H])([H])[O][C]([H])([H])[C]([H])([H])1>>[C:1]([H])([H])[c]1[c]([H])[c]([H])[c]([s]1)[Cl]	0.531485	1.09e-05	0.0302237	0.0740327	17.585
[C:1]([H])([H])([H])[N:2]([C:3])[C:4]([H])([H])[c]1[c]([H])[c]([H])[c]([H])[o]1>>[C:1]([H])([H])([H])[N:2]([C:3])[C:4]([H])([H])[c]1[c]([H])[c]([H])[s][c]([H])1	0.531193	0.000660496	0.0357324	0.0714647	14.8659
[C]1([H])([H])[C]([H])([H])[O][C]([H])([H])[C]([H])([H])[N]1[C](=[O])[C]([H])([H])[N:1]>>[c]1([H])[c]([H])[s][c]([H])[c]1[C]([H])([H])[N:1]	0.530963	0.00120207	0.0437238	0.0874475	12.1436
[C:1]1([H])([H])[C:2]([H])([H])[N:3][C:4]([H])([H])[C:5]([H])([H])[C:6]1([H])[C](=[O])[N]([H])([H])>>[C:1]1([H])([H])[C:2]([H])([H])[N:3][C:4]([H])([H])[C:5]([H])([H])[C:6]1([H])[N]([H])([H])	0.530391	3.22e-06	0.0235666	0.0577262	22.506
[C:1]([H])([H])[C](=[O])[N]1[C]([H])([H])[C]([H])([H])[C]([H])([H])[C]([H])([H])[C]([H])([H])1>>[C:1]([H])([H])[c]1[c]([H])[c]([H])[c]([s]1)[Cl]	0.529452	9.11e-13	0.0120705	0.0400332	43.8635
[C:1][C]1([H])[C]([H])([H])[C]([H])([H])[C]([H])([H])[O]1>>[C:1][C]1([H])[C]([H])([H])[C]([H])([H])[C]([H])([C]([H])([H])1)[N]([H])([H])	0.526078	3.34e-06	0.0321816	0.0851445	16.3472
[C]([H])([H])([C](=[O])[N]([H])([H]))[O:1]>>[O:1]([H])	0.523188	7.22e-10	0.0196599	0.06217	26.612
[C:1]([H])([H])[C](=[O])[N]1[C]([H])([H])[C]([H])([H])[C]([H])([H])[C]([H])([H])[C]([H])([H])1>>[C:1]([H])([H])[c]1[c]([H])[c]([H])[s][c]([H])1	0.522897	4.57e-14	0.0132613	0.0478143	39.4303
[c:1]1([H])[c:2]([H])[c:3]([c:4]([H])[c:5]([H])[c:6]1)[C]#[N]>>[c:1]1([H])[c:6][c:5]([H])[c:2]([c:3]([H])[c:4]1[F])[F]	0.52288	0.000230287	0.0246884	0.0493768	21.1792
[C]([H])([H])([H])[c]1[c]([H])[c]([H])[c]([o]1)[C:1]>>[C:1][C]1([H])[C]([H])([H])[C]([H])([H])[C]([H])([C]([H])([H])1)[N]([H])([H])	0.521375	1.36e-05	0.0202791	0.0453455	25.7099
[C:1][c:2]1[c:3]([H])[c:4]([H])[c:5]([c:6]([H])[c:7]1([H]))[C]#[N]>>[C:1][c:2]1[c:3]([H])[c:4]([c:5]([H])[c:6]([H])[c:7]1[F])[Cl]	0.519676	0.000371276	0.0288006	0.0576012	18.0439
[c:1]1([H])[c:2]([H])[c:3]([c:4]([H])[c]([H])[c:5]1[C]#[N])[C:6](=[O:7])[N:8]([H])>>[C]([H])([H])([H])[c:5]1[c:1]([H])[c:2]([H])[c:3]([c:4](=[O])[n]1([H]))[C:6](=[O:7])[N:8]([H])	0.519613	5.52e-05	0.0287595	0.0643083	18.0675
[C]1([H])([H])[C]([H])([H])[C]([H])([H])[N]([C]1([H])([H]))[C](=[O])[C]([H])([H])[N:1]>>[c]1([H])[c]([H])[c]([s][c]1[C]([H])([H])[N:1])[Cl]	0.518799	0.000229384	0.0244635	0.048927	21.2071
[C:1]([H])[C](=[O])[N]([H])([H])>>[C:1]([H])[N]([H])([H])	0.515327	1.47e-11	0.0184709	0.0639849	27.8994
[c:1]1([H])[c:2]([H])[c:3]([c:4]([H])[c:5]([H])[c:6]1)[C]#[N]>>[c:3]1([H])[c:2]([H])[c:1]([c:6][c:5]([c:4]1([H]))[F])[F]	0.515188	0.00027449	0.0258	0.0516	19.9685
[C]([H])([H])([H])[c]1[c]([H])[s][c]([n]1)[N:1]>>[c]1([H])[c]([H])[s][c]([H])[c]1[C]([H])([H])[N:1]	0.513712	5.03e-08	0.0263847	0.0791541	19.4701
[C]([H])([H])([H])[C](=[O])[N]([H])[C]([H])([H])[C]([H])([H])[N:1]([H])>>[C]1([H])([H])[C]([H])([H])[C]1([H])[N:1]([H])	0.51308	3.48e-05	0.0252899	0.0565499	20.288
[C]([H])([H])([H])[c]1[n][c]([o][n]1)[C:1]([H])>>[C:1]([H])[N]([H])([H])	0.512056	0.000292718	0.0262021	0.0524042	19.5425
[c]1([H])[c]([H])[c]([o][c]1([H]))[C:1]([H])([H])[N:2]>>[c]1([H])[c]([H])[s][c]([H])[c]1[C:1]([H])([H])[N:2]	0.511972	0.000109422	0.0336973	0.0753494	15.1933
[C:1]([H])([H])[c]1[c]([H])[c]([H])[c]([c]([H])[c]([H])1)[C]#[N]>>[C:1]([H])([H])[c]1[c]([H])[c]([H])[s][c]([H])1	0.510346	8.96e-05	0.0175708	0.0351415	29.0452
[C]([H])([H])([H])[C]([H])([H])[C]([H])([H])[C]([H])([H])[c:1]1[n:2][c:3]([o:4][n:5]1)[C:6]([H])([H])>>[C:6]([H])([H])[c:3]1[n:2][c:1]([c]2[c]([H])[c]([H])[s][c]([H])2)[n:5][o:4]1	0.509668	6.55e-06	0.0261416	0.0640336	19.4964
[C:1][c:2]1[c:3]([H])[c]([H])[c:4]([c:5]([H])[c:6]1([H]))[C]#[N]>>[C]([H])([H])([H])[c:4]1[c:5]([H])[c:6]([H])[c:2]([c:3](=[O])[n]1([H]))[C:1]	0.508618	1.82e-08	0.0180474	0.0510457	28.1824
[C]([H])([H])([H])[C]([H])([H])[C]([H])([H])[C]([H])([H])[c:1]1[n:2][c:3]([o:4][n:5]1)[C:6]([H])([H])>>[C:6]([H])([H])[c:3]1[n:2][c:1]([c]2[c]([H])[c]([H])[c]([H])[s]2)[n:5][o:4]1	0.507295	6.93e-08	0.0161553	0.0427428	31.4012
[C]([H])([H])([H])[c:1]1[c:2]([n:3][c:4]([c:5]2[c:6]([H])[c:7]([H])[c:8]([H])[o]2)[o:9]1)[C:10]([H])([H])[N:11]([H])>>[c:7]1([H])[c:6]([H])[c:5]([c:4]2[n:3][c:2]([c:1]([H])[o:9]2)[C:10]([H])([H])[N:11]([H]))[s][c:8]1([H])	0.50402	3.19e-05	0.0122871	0.0245742	41.0202
[C]([H])([H])([H])[O][C]([H])([H])[C]([H])([H])[N:1]([H])>>[C]1([H])([H])[C]([H])([H])[C]1([H])[N:1]([H])	0.503928	3.23e-07	0.0207747	0.0549647	24.2568
[c:1]1([H])[c:2]([H])[c:3]([c:4]([H])[c:5]([H])[c:6]1)[C]#[N]>>[c:3]1([H])[c:4]([H])[c:5]([c:6][c:1]([H])[c:2]1[Cl])[F]	0.503185	0.000135372	0.0198866	0.0397731	25.3028
[C]([H])([H])([H])[c:1]1[c:2]([n:3][c:4]([c:5]2[c:6]([H])[c:7]([H])[c:8]([H])[o]2)[o:9]1)[C:10]([H])([H])[N:11]>>[c:7]1([H])[c:6]([H])[c:5]([c:4]2[n:3][c:2]([c:1]([H])[o:9]2)[C:10]([H])([H])[N:11])[s][c:8]1([H])	0.500879	1.74e-08	0.0176601	0.0499502	28.3623
[C]([H])([H])([H])[C]([H])([H])[C:1]([H])([H])>>[C:1]([H])([H])[c]1[c]([H])[c]([H])[c]([s]1)[Cl]	0.498939	0.000691377	0.0340836	0.0681672	14.6387
[C:1]([H])([H])[C](=[O])[N]1[C]([H])([H])[C]([H])([H])[C]([H])([H])[C]([H])([H])1>>[C:1]([H])([H])[c]1[c]([H])[c]([H])[c]([s]1)[Cl]	0.498537	2.06e-05	0.0215265	0.0481348	23.1592
[C]1([H])([H])[C]([H])([H])[S](=[O])(=[O])[C]([H])([H])[C]1([H])[N:1]>>[c]1([H])[c]([H])[c]([s][c]1[C]([H])([H])[N:1])[Cl]	0.496862	8.11e-07	0.0239245	0.0632982	20.768
[C]([H])([H])([H])[O][C]([H])([H])[C:1](=[O:2])[N:3]>>[C]1([H])([H])[C]([H])([H])[C]([H])([C]([H])([H])[C]([H])1[C:1](=[O:2])[N:3])[N]([H])([H])	0.496134	0.000919674	0.0373174	0.0746348	13.295
[C]([H])([H])([H])[C]([H])([C](=[O])[N]([H])([H]))[O:1]>>[O:1]([H])	0.492162	3.02e-05	0.0117866	0.0235731	41.7561
[C]([H])([H])([H])[O][C]([H])([H])[C]([H])([H])[C]([H])([H])[N:1]([H])[C:2](=[O:3])[C:4]([H])([H])>>[C:4]([H])([H])[C:2](=[O:3])[N:1]([H])[C]1([H])[C]([H])([H])[C]([H])([H])1	0.491887	0.000980879	0.0378124	0.0756248	13.0086
[c:1]1([H])[c:2]([H])[c:3]([c:4]([H])[c]([H])[c:5]1[C]#[N])[C:6](=[O:7])[N:8]>>[C]([H])([H])([H])[c:5]1[c:1]([H])[c:2]([H])[c:3]([c:4](=[O])[n]1([H]))[C:6](=[O:7])[N:8]	0.491649	3.24e-05	0.0237926	0.0532019	20.6639
[C]([H])([H])([H])[C](=[O])[N]([H])[c:1]1[n:2][c:3]([c:4]([H])[s:5]1)[C:6]([H])([H])>>[C:6]([H])([H])[c:3]1[c:4]([H])[s:5][c:1]([c]2[c]([H])[c]([H])[s][c]([H])2)[n:2]1	0.490317	1.01e-07	0.0166332	0.0440072	29.4783
[C:1]([H])([H])[C:2]([H])([H])[C:3]([H])([H])>>[C:1]([H])([H])[C:2]([H])([C:3]([H])([H]))[C]([H])([H])[N]([H])([H])	0.488474	0.0004307	0.0284557	0.0569114	17.1661
[C]([H])([H])([H])[O][C]([H])([H])[C:1]>>[C:1][C]1([H])[C]([H])([H])[C]([H])([H])[C]([H])([C]([H])([H])1)[N]([H])([H])	0.486865	8.84e-05	0.0303554	0.0678767	16.0388
[C]1([H])([H])[C]([H])([H])[S](=[O])(=[O])[C]([H])([H])[C]1([H])[N:1]>>[c]1([H])[c]([H])[s][c]([H])[c]1[C]([H])([H])[N:1]	0.483668	3.32e-09	0.0134379	0.0380083	35.9927
[c:1]1([H])[c:2]([H])[c:3]([c:4]2[n:5][c:6]([o][n]2)[C:7]([H])([H])[N:8])[o][c:9]1([H])>>[c:1]1([H])[c:2]([H])[c:3]([c:4]2[n:5][c:6]([c]([H])[o]2)[C:7]([H])([H])[N:8])[s][c:9]1([H])	0.481958	9.53e-06	0.0171458	0.0383391	28.1095
[C]([H])([H])([H])[C](=[C]([H])([H]))[C:1]([H])([H])>>[C:1]([H])([H])[c]1[c]([H])[c]([H])[c]([s]1)[Cl]	0.478717	8.4e-05	0.0161291	0.0322581	29.6804
[C]([H])([H])([H])[C]([H])([C]([H])([H])([H]))[O][C]([H])([H])[C]([H])([H])[C]([H])([H])[N:1]([H])>>[C]1([H])([H])[C]([H])([H])[C]1([H])[N:1]([H])	0.477586	0.00105208	0.0375934	0.0751868	12.704
[C]([H])([H])([H])[C]([H])([H])[C]([H])([H])[c:1]1[n:2][c:3]([o:4][n:5]1)[C:6]([H])([H])>>[C:6]([H])([H])[c:3]1[n:2][c:1]([c]2[c]([H])[c]([H])[c]([H])[s]2)[n:5][o:4]1	0.47269	0.000125772	0.0182272	0.0364544	25.9332
[C:1][c]1[c]([H])[c]([H])[c]([H])[o]1>>[C:1][c]1[c]([H])[c]([H])[c](=[O])[n]([H])[n]1	0.469097	0.000269931	0.0233603	0.0467205	20.081
[c]1([H])[c]([H])[c]([o][c]1([H]))[C:1](=[O:2])[N:3]([H])>>[c]1([H])[c]([H])[n]([H])[n][c]1[C:1](=[O:2])[N:3]([H])	0.469042	0.000440371	0.0275284	0.0550568	17.0385
[C]1([H])([H])[C]([H])([H])[C]([H])([H])[N]([C]1([H])([H]))[C](=[O])[C]([H])([H])[N:1]>>[c]1([H])[c]([H])[s][c]([H])[c]1[C]([H])([H])[N:1]	0.467112	0.000588654	0.0302264	0.0604529	15.4538
[C]([H])([H])([H])[C]([H])([H])[O][C]([H])([H])[C:1]([H])([H])>>[C:1]([H])([H])[c]1[c]([H])[c]([H])[c]([s]1)[Cl]	0.465579	4.32e-05	0.012563	0.025126	37.0595
[C]([H])([H])([H])[c]1[c]([H])[c]([H])[c]([o]1)[C:1]>>[C:1][c]1[c]([H])[c]([H])[s][c]([H])1	0.463052	1.72e-05	0.00918045	0.0183609	50.439
[c]1([H])[c]([H])[c]([c:1]2[n:2][c:3][o:4][n:5]2)[o][c]1([H])>>[c]1([H])[c]([H])[s][c]([H])[c]1[c:1]2[n:2][c:3][o:4][n:5]2	0.462222	9.34e-17	0.00844732	0.031607	54.7182
[C:1][c]1[c]([H])[c]([H])[c]([H])[o]1>>[C:1][c]1[c]([H])[c]([H])[n]([H])[n]1	0.461177	3.48e-05	0.0227274	0.0508201	20.2917
[C]([H])([H])([H])[C]([H])([H])[C]([H])([H])[c:1]1[n:2][c:3][o:4][n:5]1>>[c]1([H])[c]([H])[s][c]([H])[c]1[c:1]2[n:2][c:3][o:4][n:5]2	0.460202	7.47e-07	0.00864921	0.0193402	53.2074
[C:1]([H])([H])[C](=[O])[N]1[C]([H])([H])[C]([H])([H])[C]([H])([H])[C]([H])([H])[C]([H])([H])1>>[C:1]([H])([H])[c]1[c]([H])[c]([H])[c]([s]1)[Br]	0.45854	1.91e-07	0.0115444	0.028278	39.7195
[c]1([H])[c]([H])[n][c]([c]([H])[n]1)[N:1]>>[c]1([H])[c]([H])[c]([s][c]1[C]([H])([H])[N:1])[Cl]	0.456803	0.00384538	0.0899814	0.220408	5.07664
[C]([H])([H])([H])[C:1]([H])[O][C:2]([H])([H])>>[C:2]([H])([H])[C]([H])([H])[C:1]([H])[N]([H])([H])	0.456624	6.72e-05	0.0142781	0.0285563	31.9807
[c]1([H])[c]([H])[s][c]([n]1)[N:1]([H])>>[c]1([H])[c]([H])[c]([s][c]1([H]))[C]([H])([H])[N:1]([H])	0.456055	0.000137389	0.0181133	0.0362266	25.1779
[C:1]([H])([H])[C]([H])=[C]([H])[c]1[c]([H])[c]([H])[c]([H])[c]([H])[c]([H])1>>[C:1]([H])([H])[c]1[c]([H])[c]([H])[c]([s]1)[Cl]	0.45481	4.35e-05	0.0122951	0.0245903	36.991
[C:1]([H])([H])[c:2]1[c:3]([H])[c:4]([H])[c:5]([c:6]([H])[c:7]1[F])[C]#[N]>>[C]([H])([H])([H])[O][c:7]1[c:6]([H])[c:5]([H])[c:4]([c:3]([H])[c:2]1[C:1]([H])([H]))[F]	0.453653	2.11e-05	0.00963876	0.0192775	47.0655
[C]([H])([H])([H])[C]([H])([H])[O][C:1]([H])>>[C:1]([H])[N]([H])([H])	0.453329	0.000254549	0.0221353	0.0442707	20.4799
[C:1][c]1[c]([H])[c]([H])[c]([H])[o]1>>[C:1][c]1[c]([H])[c]([H])[c]([H])[s]1	0.452157	1.73e-05	0.0186905	0.0417933	24.1918
[C]1([H])([H])[C]([H])([H])[C]([H])([H])[N]([C]1([H])([H]))[C](=[O])[C:1]([H])([H])[N:2]>>[c]1([H])[c]([H])[s][c]([H])[c]1[C:1]([H])([H])[N:2]	0.452021	6.85e-14	0.00990596	0.0343153	45.6312
[C:1]([H])([H])[C](=[O])[N]1[C]([H])([H])[C]([H])([H])[C]([H])([H])[C]([H])([H])1>>[C:1]([H])([H])[c]1[c]([H])[c]([H])[s][c]([H])1	0.451825	2.98e-15	0.00911428	0.032862	49.5733
[c:1]1([H])[c:2]([H])[c:3]([c:4]2[n:5][c:6]([c:7]([H])[s]2)[C:8]([H])([H])[N:9])[o][c:10]1([H])>>[c:1]1([H])[c:2]([H])[c:3]([c:4]2[n:5][c:6]([c:7]([H])[o]2)[C:8]([H])([H])[N:9])[s][c:10]1([H])	0.450904	2.08e-07	0.0115511	0.0282944	39.0354
[C:1][N:2]1[C:3]([H])([H])[C:4]([H])([H])[C:5]([H])([C:6]([H])([H])[C:7]1([H])([H]))[C](=[O])[N]([H])([H])>>[C:1][N:2]1[C:3]([H])([H])[C:4]([H])([H])[C:5]([H])([H])[C:6]([H])([C:7]1([H])([H]))[N]([H])([H])	0.450657	1.43e-05	0.0177659	0.0397258	25.3664
[C:1]([H])([H])[C](=[O])[N]1[C]([H])([H])[C]([H])([H])[C]([H])([H])[C]([H])([H])[C]([H])([H])1>>[C:1]([H])([H])[c]1[c]([H])[c]([H])[c]([H])[s]1	0.450353	7.26e-07	0.0148279	0.0363207	30.3721
[C:1]([H])([H])[C:2]([H])[C](=[O])[N]([H])([H])>>[C:2]([H])([H])[C:1]([H])[N]([H])([H])	0.448193	7.15e-07	0.0147136	0.0360408	30.4612
[C]([H])([H])([H])[C]([H])([H])[C]([H])([H])[N:1]([H])>>[C]1([H])([H])[C]([H])([H])[C]1([H])[N:1]([H])	0.44815	5.05e-05	0.0127374	0.0254747	35.1839
[c]1([H])[c]([H])[n][c]([n][c]1([H]))[N:1]>>[c]1([H])[c]([H])[c]([s][c]1([H]))[C]([H])([H])[N:1]	0.40862	0.00338498	0.0781472	0.191421	5.22884
[C:1]([H])([H])[C]#[C]([H])>>[C]([H])([H])=[C]([H])[C:1]([H])([H])	0.362314	7.74e-05	0.0218445	0.0488457	16.5861
[C:1]([H])([H])[C:2]([H])([H])[C:3]([H])([H])>>[C:1]([H])([H])[C:2]([H])([C:3]([H])([H]))[C](=[O])[O]([H])	0.361906	2.43e-07	0.0142263	0.0376394	25.4392
[C]([H])([H])([H])[C:1]>>[C:1][c]1[c]([H])[c]([H])[c]([c]([H])[c]([H])1)[Cl]	0.336332	0.000949956	0.0255761	0.0511523	13.1502
[C]([H])#[C][C]([H])([H])[N:1]([H])>>[C]([H])([H])([H])[C]([H])([H])[C]([H])([H])[N:1]([H])	0.328431	5.1e-05	0.0255775	0.0626519	12.8406
[C]1([H])([H])[C:1]([H])([H])[C:2]([H])([H])[N:3][C:4]([H])([H])[C:5]1([H])([H])>>[C:1]1([H])([H])[C:2]([H])([H])[N:3][C:4]([H])([H])[C:5]([H])([H])[N]1([H])	0.323103	0.000306607	0.0167925	0.0335849	19.241
[C:1][c]1[c]([H])[c]([H])[c]([H])[o]1>>[C:1][C]1([H])[C]([H])([H])[C]([H])([H])1	0.315215	0.00303191	0.0491256	0.109848	6.4165
[C]([H])#[C][C]([H])([H])[N:1]([H])>>[N:1]([H])([H])	0.313948	0.0036952	0.0379347	0.0758693	8.27602
[C:1]([H])([H])>>[C:1]([H])[C]([H])([H])[C](=[O])[O]([H])	0.307758	0.00135843	0.0264158	0.0528317	11.6505
[C:1]([H])([H])>>[C]([H])([H])([H])[N]([H])[C](=[O])[C:1]([H])	0.300548	0.000142898	0.0120951	0.0241901	24.8488
[C:1]([H])([H])[C]#[C]([H])>>[C]([H])([H])([H])[C]([H])([H])[C:1]([H])([H])	0.291686	0.000300487	0.0248318	0.0555256	11.7465
[C]([H])([H])([H])[C]([H])([H])[O][C](=[O])[C:1]([H])>>[C]([H])([H])([H])[S](=[O])(=[O])[N]([H])[C:1]([H])	0.28893	0.000443633	0.0169996	0.0339992	16.9963
[C:1]([H])([H])[C]#[C]([H])>>[C]([H])([H])([H])[C:1]([H])([H])	0.285813	0.00276617	0.0434557	0.0971699	6.57711
[c]1([H])[c]([H])[c]([H])[c]([c]([c]1([H]))[C]#[N])[S:1]>>[c]1([H])[c]([H])[c]([H])[c]([c]([c]1([H]))[F])[S:1]	0.279461	0.00116926	0.0227984	0.0455969	12.2579
[C]([H])([H])([C]#[N])[O:1]>>[C]([H])([H])([C](=[O])[N]([H])([H]))[O:1]	0.274297	0.000423937	0.0158942	0.0317885	17.2576
[C]([H])([H])([H])[C]([H])([H])[O][C](=[O])[C:1]([H])([H])>>[C:1]([H])([H])([H])	0.269536	0.00557156	0.0496178	0.110949	5.43225
[c]1([H])[c]([H])[c]([o][c]1([H]))[C:1](=[O:2])[N:3]>>[C]1([H])([H])[C]([H])([H])[C]1([H])[C:1](=[O:2])[N:3]	0.267286	0.00030816	0.0139151	0.0278301	19.2084
[C:1][c]1[c]([H])[c]([H])[c]([H])[o]1>>[C:1][c]1[c]([H])[c]([H])[n][c]([H])[c]([H])1	0.267045	0.0015828	0.0241424	0.0482848	11.0612
[C:1]([H])([H])[C]#[C]([H])>>[C]([H])([H])([H])[O][C]([H])([H])[C:1]([H])([H])	0.263691	8.69e-08	0.0117241	0.0331608	22.4913
[C:1]([H])([H])[C]#[C]([H])>>[C:1]([H])([H])[c]1[c]([H])[c]([H])[c]([H])[o]1	0.260435	0.000419868	0.0241584	0.0540198	10.7803
[C:1][N:2]1[C:3]([H])([H])[C:4]([H])([H])[O][C:5]([H])([H])[C:6]1([H])([H])>>[C:1][N:2]1[C:3]([H])([H])[C:4]([H])([H])[C]([H])([C:5]([H])([H])[C:6]1([H])([H]))[O]([H])	0.26021	1.6e-05	0.010544	0.0235772	24.6784
[C]([H])([H])([H])[O][C](=[O])[C:1]([H])>>[C]([H])([H])([H])[S](=[O])(=[O])[N]([H])[C:1]([H])	0.257614	0.000919829	0.0292739	0.0654585	8.80011
[c]1([H])[c]([H])[c]([c]([H])[c]([H])[c]1[C]#[N])[S:1]>>[c]1([H])[c]([H])[c]([H])[c]([c]([c]1([H]))[F])[S:1]	0.253566	0.00134641	0.0216989	0.0433978	11.6857
[C:1]([H])([H])[C]#[N]>>[C]([H])([H])([H])[C:1]([H])([H])	0.246488	0.000528359	0.0366841	0.0970571	6.71919
[C]([H])#[C][C]([H])([H])[N:1]([H])>>[c]1([H])[c]([H])[c]([H])[c]([c]([H])[c]1([H]))[N:1]([H])	0.244883	0.000121164	0.0278975	0.0738098	8.77797
[C]([H])([H])([H])[C:1]>>[C:1][C]1([H])[C]([H])([H])[C]([H])([H])1	0.24431	5.73e-08	0.0150674	0.0476473	16.2145
[C]([H])([H])([C]#[N])[O:1]>>[C]1([H])([H])[C]([H])([H])[O][C](=[O])[C]1([H])[O:1]	0.243286	0.00593963	0.0346603	0.0693206	7.01915
[C]([H])([H])([C]#[N])[O:1]>>[C]([H])([H])([H])[C]([H])([C](=[O])[N]([H])([H]))[O:1]	0.23997	0.0046914	0.0314918	0.0629836	7.62007
[C:1]1([H])([H])[C:2]([H])([H])[O][C:3]([H])([H])[C:4]([H])([H])[N:5]1>>[C:2]1([H])([H])[C:1]([H])([H])[N:5][C:4]([H])([H])[C:3]([H])([H])[C]1([H])[O]([H])	0.238752	6.23e-06	0.0162436	0.0429766	14.6982
[c]1([H])[c]([H])[c]([o][c]1([H]))[C:1](=[O:2])[N:3]>>[c]1([H])[c]([H])[c]([H])[c]([c]([H])[c]1([H]))[C:1](=[O:2])[N:3]	0.2377	6.25e-09	0.0113927	0.0360268	20.8643
[C]([H])#[C][C]([H])([H])[N:1]([H])>>[C]([H])([H])([H])[O][C]([H])([H])[C]([H])([H])[N:1]([H])	0.236017	1.01e-07	0.0175819	0.0583126	13.4239
[c]1([H])[c]([H])[c]([H])[c]([c]([c]1([H]))[C]#[N])[S:1]>>[C]([H])([H])([H])[c]1[c]([H])[c]([H])[c]([c]([H])[c]([H])1)[S:1]	0.234268	9.57e-06	0.0083426	0.0186546	28.081
[C:1][c]1[c]([H])[c]([H])[c]([H])[o]1>>[C]([H])([H])([H])[C]([H])([C]([H])([H])([H]))[C:1]	0.225914	0.000114934	0.0150558	0.0336659	15.0051
[C:1]([H])([H])>>[C]([H])([H])([H])[S](=[O])(=[O])[N]([H])[C:1]([H])	0.225677	0.000764738	0.0309978	0.0759289	7.28041
[C:1][c]1[c]([H])[c]([H])[c]([H])[o]1>>[C:1][c]1[c]([H])[c]([H])[c]([H])[c]([H])[c]([H])1	0.224601	2.93e-09	0.0131692	0.0456195	17.055
[C:1]([H])([H])[C:2]([H])([H])[N:3]([C:4]([H])([H])[C:5]([H])([H]))[C:6](=[O:7])[c]1[c]([H])[c]([H])[c]([H])[o]1>>[C:1]([H])([H])[C:2]([H])([H])[N:3]([C:4]([H])([H])[C:5]([H])([H]))[C:6](=[O:7])[c]1[c]([H])[c]([H])[c]([H])[c]([H])[c]([H])1	0.222615	6.05e-09	0.00674228	0.01907	33.0178
[C:1]([H])([H])>>[C:1]([H])[n]1[c]([H])[c]([H])[n][c]([H])1	0.217122	0.00182534	0.0206045	0.0412091	10.5376
[C:1]1([H])([H])[C:2]([H])([H])[C:3]([H])([H])[N:4][C:5]([H])([H])[C:6]1([H])([H])>>[C:2]1([H])([H])[C:3]([H])([H])[N:4][C:5]([H])([H])[C:6]([H])([H])[C:1]1([H])[O]([H])	0.21572	0.000240401	0.0231666	0.0567463	9.31171
[C:1]([H])([H])[C:2]([H])([H])[N:3]([C:4]([H])([H])[C:5]([H])([H]))[C:6](=[O:7])[c]1[c]([H])[c]([H])[c]([H])[o]1>>[C]([H])([H])([H])[C]([H])([C]([H])([H])([H]))[C:6](=[O:7])[N:3]([C:2]([H])([H])[C:1]([H])([H]))[C:4]([H])([H])[C:5]([H])([H])	0.215558	0.000608953	0.0141087	0.0282175	15.2784
[C:1]([H])([H])[C:2]([H])([H])[C:3]([H])([H])>>[C:1]([H])([H])[C:2]([H])([C:3]([H])([H]))[O]([H])	0.213785	1.33e-06	0.0167306	0.0501917	12.7781
[c]1([H])[c]([H])[c]([H])[c]([c]([H])[c]1([H]))[C]([H])([H])[S:1]>>[c]1([H])[c]([H])[c]([c]([H])[c]([H])[c]1[F])[S:1]	0.2132	0.00502479	0.0286539	0.0573079	7.44051
[C]([H])([H])([H])[C]([H])([H])[O][C](=[O])[C:1]([H])>>[C:1]([H])[C]([F])([F])[F]	0.212792	0.000561787	0.0135548	0.0271095	15.6987
[C]([H])#[C][C]([H])([H])[N:1]([H])>>[C]([H])([H])([H])[C](=[O])[N]([H])[C]([H])([H])[C]([H])([H])[N:1]([H])	0.210574	0.0023248	0.0217018	0.0434036	9.70304
[C:1]([H])([H])[C]#[C]([H])>>[C]([H])([H])([H])[N]([C]([H])([H])([H]))[C](=[O])[C]([H])([H])[C:1]([H])([H])	0.207098	0.00692322	0.0311318	0.0622636	6.65229
[c:1]1([H])[c:2]([H])[c:3]([c:4]([H])[c:5]([H])[c:6]1)[C]#[N]>>[c:3]1([H])[c:2]([H])[c:1]([H])[c:6][c:5]([H])[c:4]1([H])	0.206149	0.000118624	0.0268582	0.0759663	7.67546
[C]([H])([H])([H])[C](=[O])[N]([H])[C]([H])([H])[C:1]([H])([H])>>[C]([H])([H])=[C]([H])[C:1]([H])([H])	0.202744	0.000190834	0.00898871	0.0179774	22.5554
[C]([H])([H])([H])[C]([H])([H])[O:1][C:2][C:3]([H])([C:4]([H])([H]))[C]([H])([H])[C:5]([H])([H])[C:6]([H])([H])>>[C:6]([H])([H])[C:5]([H])([H])[O][C:3]([H])([C:4]([H])([H]))[C:2][O:1]([H])	0.201721	8.38e-05	0.0215259	0.0569523	9.37105
[C:1]([H])([H])[C]#[C]([H])>>[C]([H])([H])([H])[S](=[O])(=[O])[N]([H])[C]([H])([H])[C:1]([H])([H])	0.201189	0.0041438	0.0252912	0.0505825	7.95488
[C:1][N:2]1[C:3]([H])([H])[C:4]([H])([H])[O:5][C:6]([H])([H])[C:7]1([H])([H])>>[C]([H])([H])([H])[C:4]1([H])[C:3]([H])([H])[N:2]([C:7]([H])([H])[C:6]([H])([O:5]1)[C]([H])([H])([H]))[C:1]	0.200913	1.25e-07	0.0135557	0.042867	14.8213
[C]([H])([H])([H])[C]([H])([H])[O][C](=[O])[C:1]([H])>>[C:1]([H])[C](=[O])[N]([H])([H])	0.197016	8.09e-09	0.00972246	0.0307451	20.264
[C]([H])([H])([H])[C:1]([H])([H])[N:2]([C:3])[C:4]([H])([H])[C]([H])([H])([H])>>[C:1]([H])([H])([H])[N:2]([C:4]([H])([H])([H]))[C:3]	0.196867	1.67e-05	0.0122035	0.0298923	16.1321
[C:1]1([H])([H])[C:2]([H])([H])[O:3][C:4]([H])([H])[C:5]([H])([H])[N:6]1>>[C]([H])([H])([H])[C:2]1([H])[C:1]([H])([H])[N:6][C:5]([H])([H])[C:4]([H])([O:3]1)[C]([H])([H])([H])	0.194808	5.83e-08	0.0136976	0.0454298	14.2221
[C:1]([H])([H])>>[C:1]([H])[C](=[O])[O]([H])	0.193101	1.88e-13	0.0167741	0.100645	11.5118
[C]([H])([H])([H])[C]([H])([H])[O][C](=[O])[C:1]([H])([C:2]([H])([H])[C:3]([H])([H]))[C:4]([H])([H])[C:5]([H])([H])>>[C:3]([H])([H])[C:2]([H])([H])[C:1]([H])([C:4]([H])([H])[C:5]([H])([H]))[C](=[O])[N]([H])([H])	0.192027	7.14e-06	0.0133713	0.0353771	14.3612
[C]([H])([H])([H])[O][C](=[O])[C:1]([H])([H])>>[C]([H])([H])([H])[C:1]([H])([H])	0.189008	6.96e-05	0.0195223	0.0516511	9.68167
[C]([H])([H])([H])[C:1]([H])([H])[N:2][C:3]([H])([H])[C]([H])([H])([H])>>[C:1]([H])([H])([H])[N:2][C:3]([H])([H])([H])	0.187621	1e-05	0.0138517	0.0366481	13.545
[C]([H])([H])([H])[c]1[c]([c]([o][n]1)[C]([H])([H])([H]))[S:1]>>[c]1([H])[c]([H])[c]([H])[c]([c]([c]1([H]))[F])[S:1]	0.185838	0.0043964	0.0238449	0.0476899	7.7936
[C:1][N:2]1[C:3]([H])([H])[C:4]([H])([H])[S][C:5]([H])([H])[C:6]1([H])([H])>>[C:1][N:2]1[C:3]([H])([H])[C:4]([H])([H])[C]([H])([C:5]([H])([H])[C:6]1([H])([H]))[O]([H])	0.183924	0.000415645	0.010587	0.021174	17.3726
[C:1][c]1[c]([H])[c]([H])[c]([H])[o]1>>[C:1][C]1([H])[C]([H])([H])[O][c]2[c]([H])[c]([H])[c]([H])[c]([H])[c]2[O]1	0.183891	5.41e-05	0.00534736	0.0106947	34.3891
[C:1][N:2]1[C:3]([H])([H])[C:4]([H])([H])[C:5]([H])([C:6]([H])([H])[C:7]1([H])([H]))[C](=[O])[N]([H])([H])>>[C:1][N:2]1[C:3]([H])([H])[C:4]([H])([H])[C:5]([H])([H])[C:6]([H])([C:7]1([H])([H]))[C](=[O])[O]([H])	0.183566	0.00236652	0.0190338	0.0380675	9.64423
[c]1([H])[c]([H])[s][c]([n]1)[N:1]>>[c]1([H])[c]([H])[n][c]([c]([H])[n]1)[N:1]	0.18296	0.00267626	0.0197867	0.0395734	9.24664
[C:1]([H])([H])[C]#[C]([H])>>[C]([H])([H])([H])[C](=[O])[N]([H])[C]([H])([H])[C:1]([H])([H])	0.181225	1.86e-07	0.0128018	0.0404829	14.1562
[C]([H])([H])([H])[C]([H])([H])[O][C](=[O])[C:1]([H])>>[C]([H])([H])([H])[C]([H])([H])[O][C:1]([H])	0.180292	0.000470601	0.0172224	0.0385105	10.4685
[C:1]([H])([H])[C:2]([H])([H])[N:3]>>[C:1]([H])([H])[C:2]([H])([C](=[O])[O]([H]))[N:3]	0.180019	5.71e-05	0.0143495	0.035149	12.5453
[C:1]([H])([H])[C:2]([H])([H])[C:3]([H])([C:4]([H])([H]))[C](=[O])[N]([H])([H])>>[C:4]([H])([H])[C:3]([H])([H])[C:2]([H])([C:1]([H])([H]))[C](=[O])[O]([H])	0.179011	5.72e-05	0.0142731	0.0349618	12.5418
[c]1([H])[c]([H])[c]([H])[c]([c]([H])[c]1([H]))[C]([H])([H])[S:1]>>[c]1([H])[c]([H])[c]([H])[c]([c]([c]1([H]))[F])[S:1]	0.178572	0.000301583	0.0201138	0.0492684	8.87811
[C:1]([H])([H])[C:2]([H])([C:3]([H])([H]))[C](=[O])[N]([H])([H])>>[C:1]([H])([H])[C:2]([H])([C:3]([H])([H]))[C](=[O])[O]([H])	0.178515	6.7e-10	0.00792564	0.0262864	22.5238
[C]([H])#[C][C]([H])([H])[N:1]([H])>>[C]([H])([H])([H])[C]([H])([C]([H])([H])([H]))[O][C]([H])([H])[C]([H])([H])[C]([H])([H])[N:1]([H])	0.178044	0.00562198	0.0248833	0.0497665	7.15515
[C:1]1([H])([H])[C:2]([H])([H])[N:3][C:4]([H])([H])[C:5]([H])([H])[C:6]1([H])[C](=[O])[N]([H])([H])>>[C:1]1([H])([H])[C:2]([H])([H])[N:3][C:4]([H])([H])[C:5]([H])([H])[C:6]1([H])[C](=[O])[O]([H])	0.177875	4.48e-07	0.00775035	0.0205055	22.9506
[C]([H])#[C][C]([H])([H])[N:1]([H])>>[C]([H])([H])([H])[O][C]([H])([H])[C]([H])([H])[C]([H])([H])[N:1]([H])	0.177374	2.92e-05	0.0083619	0.0186978	21.2122
[C:1]([H])([H])[S][C:2]([H])([H])>>[C:1]([H])([H])[C]([H])([C:2]([H])([H]))[O]([H])	0.176116	9.98e-05	0.0113234	0.0253198	15.5533
[C]([H])([H])([H])[C]([H])([H])[O][C:1]>>[C]([H])([H])([H])[C]([H])([C]([H])([H])([H]))[C:1]	0.175672	0.000132525	0.0166608	0.0408104	10.5441
[C:1]([H])([H])[N:2]([C:3])[C:4]([H])([H])[C:5]([H])([H])[O:6]>>[C:1]([H])([H])[N:2]([C:3])[C:4]([H])([C:5]([H])([H])[O:6])[C](=[O])[O]([H])	0.17566	0.000466717	0.0167442	0.0374411	10.4908
[C]([H])([H])([H])[C]([H])([H])[C]([H])([H])[C:1]([H])([H])[N:2]([H])[C:3]>>[C]([H])([H])([H])[C]([H])([H])[C:1]([H])([H])[N:2]([H])[C:3]	0.174158	0.00106181	0.0137517	0.0275035	12.6645
[C:1]([H])[C](=[O])[N]([H])([H])>>[C:1]([H])[C]([H])([H])[C](=[O])[N]([H])([H])	0.173603	6.23e-06	0.00881366	0.021589	19.697
[C]([H])#[C][C:1]([H])([H])[N:2]([H])>>[C]([H])([H])([H])[O][C](=[O])[C:1]([H])([H])[N:2]([H])	0.173474	8.31e-05	0.0184867	0.0489112	9.3837
[C:1]([H])([H])[C]#[N]>>[C]([H])([H])([H])[O][C]([H])([H])[C:1]([H])([H])	0.17347	0.00172715	0.0232597	0.0520103	7.45796
[C:1]([H])([H])[C:2]([H])[C](=[O])[N]([H])([H])>>[C:2]([H])([H])[C:1]([H])[C](=[O])[O]([H])	0.172179	1.66e-05	0.0138632	0.0366786	12.4198
[C]([H])([H])([H])[O][C](=[O])[C:1]([H])>>[C:1]([H])[C](=[O])[N]([H])([H])	0.171889	1.05e-11	0.00689569	0.0248628	24.927
[C:1][N:2]1[C:3]([H])([H])[C:4]([H])([H])[O:5][C:6]([H])([H])[C:7]1([H])([H])>>[C:1][N:2]1[C:3]([H])([H])[C:4]([H])([H])[O:5][C:6]([H])([C:7]1([H])([H]))[C](=[O])[O]([H])	0.171223	6.12e-12	0.0089621	0.0358484	19.1052
[C:1]([H])([H])[N:2]1[C:3]([H])([H])[C:4]([H])([H])[C]([H])([H])[C]([H])([H])[C:5]([H])([H])[C:6]1([H])([H])>>[C:1]([H])([H])[N:2]1[C:3]([H])([H])[C:4]([H])([H])[O][C:5]([H])([H])[C:6]1([H])([H])	0.168985	0.00012348	0.0114687	0.0256449	14.7344
[C:1]([H])[C](=[O])[N]([H])([H])>>[C:1]([H])[C](=[O])[O]([H])	0.168896	1.39e-09	0.0102922	0.037109	16.4101
[C]([H])#[C][C]([H])([H])[N:1]([H])>>[C]([H])([H])([H])[O][C](=[O])[C]([H])([H])[N:1]([H])	0.168797	0.000225829	0.0178912	0.0438243	9.43461
[C]([H])([H])([H])[C](=[O])[N]([H])[C]([H])([H])[C:1]([H])([H])>>[C]([H])([H])([H])[C:1]([H])([H])	0.164081	0.00270629	0.0178129	0.0356259	9.21136
[C:1]([H])([H])[O:2][C:3]([H])([H])[C:4]([H])([H])[N:5]>>[C:1]([H])([H])[O:2][C:3]([H])([C:4]([H])([H])[N:5])[C](=[O])[O]([H])	0.163847	2.59e-13	0.00919839	0.0411365	17.8126
[C]([H])([H])([H])[C:1](=[O:2])[N:3]>>[C]([H])([H])([H])[C]([H])([C]([H])([H])([H]))[C:1](=[O:2])[N:3]	0.158981	7.37e-09	0.009022	0.0299226	17.6215
[C:1]([H])([H])[O][C:2]([H])([H])>>[C:1]([H])([H])[C]([H])([C:2]([H])([H]))[O]([H])	0.158974	0.00105305	0.0349146	0.115799	4.55323
[C:1]([H])([H])[C:2]([H])([C](=[O])[O]([H]))[O:3]>>[C:1]([H])([H])[C:2]([H])([C]([H])([H])[C](=[O])[O]([H]))[O:3]	0.157806	2.62e-13	0.00933778	0.0427911	16.8997
[C]([H])([H])([H])[C:1]>>[C:1][C]1([H])[C]([H])([H])[C]([H])([H])[C]([H])([H])[C]([H])([H])1	0.155408	0.000942089	0.0117847	0.0235695	13.1872
[C]([H])([H])([H])[C:1](=[O:2])[N:3]([C:4]([H])([H]))[C:5]([H])([H])>>[C]([H])([H])([H])[C]([H])([C]([H])([H])([H]))[C:1](=[O:2])[N:3]([C:4]([H])([H]))[C:5]([H])([H])	0.15538	3.81e-08	0.00914518	0.0289196	16.9904
[C]([H])([H])([H])[C]([H])([H])[O][C](=[O])[C:1]([H])>>[C:1]([H])[C](=[O])[N]([H])[c]1[c]([H])[c]([H])[c]([H])[c]([H])[c]([H])1	0.155006	0.000365361	0.00854432	0.0170886	18.1415
[C]([H])([H])([H])[c:1]1[c:2][c:3][c:4]([c:5]([c:6]1)[C]([H])([H])([H]))[C]([H])([H])([H])>>[c:5]1([H])[c:4]([H])[c:3][c:2][c:1]([H])[c:6]1	0.154736	5.87e-05	0.0124016	0.0303775	12.4772
[C]([H])([H])([H])[C:1]>>[C]([H])([H])([H])[C]([H])([C]([H])([H])([H]))[C:1]	0.153294	4.29e-10	0.00930005	0.0347976	16.4831
[C:1]([H])([H])[C:2]([H])([H])[C:3]([H])([H])>>[C:1]([H])([H])[C:2]([H])([C:3]([H])([H]))[C](=[O])[N]([H])([H])	0.152495	3.55e-13	0.0100031	0.0479732	15.2448
[C:1]([H])([H])[C]#[C]([H])>>[C]([H])([H])([H])[C](=[O])[N]([H])[C]([H])([H])[C]([H])([H])[C:1]([H])([H])	0.152482	0.000566225	0.0229877	0.0608197	6.63322
[c]1([H])[c]([H])[c]([H])[c]([c]([c]1([H]))[C]#[N])[S:1]>>[c]1([H])[c]([H])[c]([H])[c]([c]([H])[c]1([H]))[S:1]	0.15115	0.000243687	0.00727329	0.0145466	20.7815
[C:1]([H])[C](=[O])[O]([H])>>[C:1]([H])[C]([H])([H])[C](=[O])[O]([H])	0.150218	2.07e-11	0.0116982	0.0548695	12.8411
[c:1]1([H])[c:2]([H])[c:3]([c:4]([H])[c:5]([H])[c:6]1)[C]#[N]>>[C]([H])([H])([H])[C](=[O])[c:3]1[c:2]([H])[c:1]([H])[c:6][c:5]([H])[c:4]1([H])	0.149241	0.00520144	0.0269544	0.0602719	5.53677
[c]1([H])[c]([H])[c]([o][c]1([H]))[C:1](=[O:2])[N:3]>>[c]1([H])[c]([H])[o][c]([H])[c]1[C:1](=[O:2])[N:3]	0.148997	4.7e-06	0.0137692	0.0413075	10.8211
[C]([H])([H])([H])[C]([H])([H])[S:1]>>[C]([H])([H])([H])[N]([C]([H])([H])([H]))[S:1]	0.148939	0.00619645	0.0215354	0.0430707	6.91603
[C:1]([H])([H])>>[C:1]([H])[O]([H])	0.148542	0.000391228	0.0305612	0.11019	4.86049
[C:1]([H])([H])[C:2]([H])([H])[O][C:3]([H])([C:4]([H])([H]))[C:5]>>[C:1]([H])([H])[C:2]([H])([H])[C]([H])([H])[C:3]([H])([C:4]([H])([H]))[C:5]	0.147359	0.000894068	0.026729	0.0756011	5.51309
[C:1]([H])([H])[C]#[C]([H])>>[C]([H])([H])([H])[O][C](=[O])[C:1]([H])([H])	0.14485	0.00127214	0.029867	0.0896011	4.84982
[C:1]1([H])([H])[C:2]([H])([H])[C:3]([H])([H])[N:4][C:5]([H])([H])[C:6]1([H])([H])>>[C:2]1([H])([H])[C:3]([H])([H])[N:4][C:5]([H])([H])[C:6]([H])([H])[C:1]1([H])[C](=[O])[N]([H])([H])	0.144745	4.84e-10	0.0115018	0.0487982	12.5845
[C]([H])#[C][C]([H])([H])[N:1]([H])>>[C]([H])([H])([C]([H])([H])[C](=[O])[N]([H])([H]))[C]([H])([H])[N:1]([H])	0.143308	5.98e-05	0.0144108	0.0381273	9.94454
[C]([H])([H])([H])[c]1[c]([c]([H])[c]([H])[o]1)[C:1](=[O:2])[N:3]([H])>>[c]1([H])[c]([H])[c]([H])[c]([c]([H])[c]1([H]))[C:1](=[O:2])[N:3]([H])	0.142943	0.00249851	0.0211476	0.0472874	6.75933
[C]([H])([H])([H])[c]1[c]([c]([H])[c]([H])[o]1)[C:1]>>[C:1][c]1[c]([H])[c]([H])[c]([H])[c]([H])[c]([H])1	0.142851	0.000421015	0.0172672	0.0422957	8.273
[C]([H])([H])([H])[O][C](=[O])[C:1]([H])([H])>>[C]([H])([H])([H])[C]([H])([H])[C:1]([H])([H])	0.142556	0.000133212	0.00560375	0.0112075	25.4393
[C]([H])#[C][C]([H])([H])[N:1]([H])>>[C]([H])([H])([H])[c]1[c]([H])[n][c]([s]1)[N:1]([H])	0.140023	0.00119042	0.0266875	0.0754838	5.24677
[C]([H])([H])([H])[S:1]>>[C]([H])([H])([H])[c]1[c]([H])[c]([H])[c]([c]([H])[c]([H])1)[S:1]	0.139111	0.00280312	0.0212265	0.0474639	6.55366
[C:1]([H])([H])>>[C:1]([H])[C](=[O])[N]([H])([H])	0.137884	2.65e-11	0.0127658	0.0675501	10.8011
[C:1]([H])([H])>>[C]([H])([H])([H])[C:1][C]([H])([H])([H])	0.137461	0.00807578	0.0353362	0.0934908	3.8901
[C:1]([H])([H])[C]#[C]([H])>>[C:1]([H])([H])[C]([H])([H])[C]([H])([H])[C](=[O])[N]([H])([H])	0.135917	0.00149452	0.0216129	0.0529407	6.28867
[C]([H])([H])([H])[C:1]>>[C]([H])([H])([H])[C]([H])([H])[C]([H])([C]([H])([H])([H]))[C:1]	0.135331	0.00599061	0.0193379	0.0386759	6.99822
[C:1]([H])([H])[N:2]([C:3]([H])([H]))[C:4](=[O:5])[c]1[c]([H])[c]([H])[c]([H])[o]1>>[C:1]([H])([H])[N:2]([C:3]([H])([H]))[C:4](=[O:5])[c]1[c]([H])[c]([H])[o][c]([H])1	0.134484	0.00191819	0.0185412	0.0414594	7.25327
[C]([H])([H])([H])[C]([H])([H])[C]([H])([H])[C:1]([H])([H])>>[C]([H])([H])([H])[C]([H])([H])[C:1]([H])([H])	0.129774	0.00306117	0.0271464	0.0718226	4.78053
[C:1][N:2]1[C:3]([H])([H])[C:4]([H])([H])[O:5][C:6]([H])([H])[C:7]1([H])([H])>>[C]([H])([H])([H])[C:4]1([H])[C:3]([H])([H])[N:2]([C:7]([H])([H])[C:6]([H])([H])[O:5]1)[C:1]	0.129667	2.83e-09	0.0084075	0.0303137	15.4227
[C:1]([H])([H])[C]([H])([H])[C]#[N]>>[C:1]([H])([H])[C]#[N]	0.129538	0.00641329	0.0248003	0.0554551	5.22323
[c]1([H])[c]([H])[c]([H])[c]([c]([H])[c]1([H]))[S:1]>>[c]1([H])[c]([H])[c]([H])[c]([c]([c]1([H]))[F])[S:1]	0.12943	0.0027565	0.0196604	0.0439619	6.5833
[C:1][c]1[c]([H])[c]([H])[c]([H])[o]1>>[C]([H])([H])([H])[C]1([C]([H])([H])[C]1([Cl])[Cl])[C:1]	0.127818	0.00112216	0.0102832	0.0205664	12.4298
[c]1([H])[c]([H])[c]([H])[c]([c]([H])[c]1([H]))[C]([H])([H])[S:1]>>[C]([H])([H])([H])[c]1[c]([H])[c]([H])[c]([c]([H])[c]([H])1)[S:1]	0.12623	5.31e-12	0.00412057	0.0142741	30.634
[C:1]([H])([H])[O][C:2]([H])>>[C:1]([H])([H])[C]([H])([H])[C:2]([H])	0.125924	0.000569175	0.0263304	0.0912112	4.78244
[C:1]([H])([H])[C:2]([H])([H])[C:3]([H])([H])[N:4]([C:5]([H])([H]))[C:6]>>[C]([H])([H])([H])[C:3]([H])([C:2]([H])([H])[C:1]([H])([H]))[N:4]([C:5]([H])([H]))[C:6]	0.125082	0.00563588	0.0174965	0.0349929	7.14899
[c]1([H])[c]([H])[s][c]([n]1)[N:1]([H])>>[c]1([H])[c]([H])[c]([o][c]1([H]))[C]([H])([H])[N:1]([H])	0.124363	0.00781926	0.0251769	0.0562973	4.93956
[C:1]([H])([H])[C]1([H])[C]([H])([H])[C]([H])([H])[C]([H])([H])[C]([H])([H])[N]1[C:2]([H])([H])>>[C:1]([H])([H])[C]1([H])[C]([H])([H])[C]([H])([H])[C]([H])([H])[N]1[C:2]([H])([H])	0.1226	4.54e-05	0.00336263	0.00672527	36.4595
[C:1][c]1[c]([H])[c]([H])[c]([H])[o]1>>[C]([H])([H])([H])[C:1]	0.122381	1.09e-07	0.0158773	0.0761449	7.70789
[C:1]([H])([H])[C:2]([H])([H])[N:3]([C:4]([H])([H])[C:5]([H])([H]))[C:6](=[O:7])[c]1[c]([H])[n][n]([c:8]2[c:9]([H])[c:10]([H])[c:11]([H])[c:12]([H])[c:13]2([H]))[c]([H])1>>[C:1]([H])([H])[C:2]([H])([H])[N:3]([C:4]([H])([H])[C:5]([H])([H]))[C:6](=[O:7])[c]1[c]([H])[n]([H])[n][c]1[c:8]2[c:9]([H])[c:10]([H])[c:11]([H])[c:12]([H])[c:13]2([H])	0.121982	3.63e-06	0.00555386	0.0136041	21.9634
[C:1]([H])([H])[O:2][C:3]([H])([H])[C:4]([H])([H])[N:5]>>[C]([H])([H])([H])[C:3]([H])([C:4]([H])([H])[N:5])[O:2][C:1]([H])([H])	0.121022	1.04e-07	0.0122071	0.047278	9.91402
[C]([H])([H])([H])[C:1](=[O:2])[N:3]([C:4]([H])([H])[C:5]([H])([H]))[C:6]([H])([H])[C:7]([H])([H])>>[C:5]([H])([H])[C:4]([H])([H])[N:3]([C:6]([H])([H])[C:7]([H])([H]))[C:1](=[O:2])[c]1[c]([H])[c]([H])[c]([H])[c]([H])[c]([H])1	0.120629	0.000113376	0.0172488	0.0517464	6.99346
[C]([H])([H])([H])[O][C](=[O])[c:1]1[c:2]([H])[c:3]([H])[c:4][c:5]([H])[c:6]1([H])>>[c:1]1([H])[c:2]([H])[c:3]([H])[c:4][c:5]([H])[c:6]1([H])	0.120489	0.00277189	0.0183296	0.0409863	6.57345
[c]1([H])[c]([H])[c]([H])[c]([c]([c]1([H]))[C]#[N])[S:1]>>[C]([H])([H])([H])[c]1[c]([c]([o][n]1)[C]([H])([H])([H]))[S:1]	0.120165	0.00403803	0.0149713	0.0299427	8.02632
[C]([H])([H])([H])[c]1[n][c]([o][n]1)[C:1]([H])>>[C:1]([H])[C](=[O])[O]([H])	0.119727	0.00808442	0.0244689	0.0547141	4.89303
[C:1][c]1[c]([H])[c]([H])[c]([H])[o]1>>[C]([H])([H])([H])[c]1[c]([c]([H])[c]([H])[o]1)[C:1]	0.118484	0.00610335	0.0260311	0.063763	4.55164
[C:1]([H])([H])[C:2]([H])([H])[O:3]>>[C]([H])([H])([H])[C]([H])([H])[C:2]([H])([C:1]([H])([H]))[O:3]	0.116792	8.59e-06	0.00632761	0.0154994	18.4576
[C]([H])([H])([H])[O][c:1]1[c:2]([H])[c:3]([H])[c:4]([c:5]([H])[c:6]1[F])[C:7]([H])([H])[C:8]>>[C]([H])([H])([H])[O][c:5]1[c:6]([H])[c:1]([H])[c:2]([c:3]([H])[c:4]1[C:7]([H])([H])[C:8])[Cl]	0.116298	0.00102665	0.0135999	0.0304104	8.55134
[C:1]([H])([H])>>[C]([H])([H])([H])[C]([H])([H])[O][C:1]([H])	0.115905	3.91e-05	0.00854823	0.0209388	13.5589
[c]1([H])[c]([H])[c]([o][c]1([H]))[C:1](=[O:2])[N:3]([H])>>[c]1([H])[c]([H])[o][c]([H])[c]1[C:1](=[O:2])[N:3]([H])	0.115897	0.0026203	0.0209025	0.0512005	5.54467
[c]1([H])[c]([H])[s][c]([n]1)[N:1]([H])>>[C]([H])([H])([H])[O][C]([H])([H])[C]([H])([H])[N:1]([H])	0.115504	0.000313687	0.0131184	0.0321333	8.80474
[C:1]([H])([H])[N:2]1[C:3]([H])([H])[C:4]([H])([H])[C]([H])([H])[C]([H])([H])[C:5]([H])([H])[C:6]1([H])([H])>>[C:1]([H])([H])[N:2]1[C:3]([H])([H])[C:4]([H])([H])[S][C:5]([H])([H])[C:6]1([H])([H])	0.115326	0.00474361	0.0151928	0.0303856	7.59086
[C:1]([H])([H])[N:2]1[C:3]([H])([H])[C:4]([H])([H])[C]([H])([H])[C:5]([H])([H])[C:6]1([H])([H])>>[C:1]([H])([H])[N:2]1[C:3]([H])([H])[C:4]([H])([H])[O][C:5]([H])([H])[C:6]1([H])([H])	0.114866	0.000144146	0.0134972	0.0357103	8.51032
[C:1]([H])[C](=[O])[N]1[C]([H])([H])[C]([H])([H])[C]([H])([H])[C]([H])([H])[C]([H])([H])[C]([H])([H])1>>[C:1]([H])[c]1[n][c]2[c]([H])[c]([H])[c]([H])[c]([H])[c]2[s]1	0.113962	0.00488846	0.0202327	0.0452418	5.63253
[C]([H])([H])([H])[C:1]>>[C:1][c]1[c]([H])[c]([H])[c]([H])[c]([H])[c]([H])1	0.112503	2.13e-05	0.0150526	0.0499239	7.47398
[C:1]([H])([H])[N:2]([C:3]([H])([H]))[C:4](=[O:5])[c]1[c]([H])[c]([H])[c]([H])[o]1>>[C]([H])([H])([H])[C:4](=[O:5])[N:2]([C:1]([H])([H]))[C:3]([H])([H])	0.111711	1.19e-06	0.0156486	0.0682108	7.13871
[C:1]([H])([H])[C:2]([H])([H])[C:3]([H])([H])[C:4]([H])([H])[N:5]>>[C]([H])([H])([H])[C]([H])([H])[O][C:3]([H])([C:2]([H])([H])[C:1]([H])([H]))[C:4]([H])([H])[N:5]	0.111387	0.00310968	0.0126829	0.0253658	8.78245
[c]1([H])[c]([H])[c]([o][c]1([H]))[C:1](=[O:2])[N:3]>>[C]([H])([H])([H])[C:1](=[O:2])[N:3]	0.110632	4.91e-07	0.0148848	0.0665667	7.43258
[c]1([H])[c]([H])[c]([H])[c]([c]([H])[c]1([H]))[C]([H])=[C]([H])[S:1]>>[C]([H])([H])([H])[c]1[c]([H])[c]([H])[c]([c]([H])[c]([H])1)[S:1]	0.107855	0.000547738	0.00681199	0.013624	15.8331
[c]1([H])[c]([H])[c]([H])[c]([c]([H])[c]1([H]))[N:1]>>[c]1([H])[c]([H])[c]([H])[c]([c]([c]1([H]))[N:1])[O]([H])	0.107651	0.00679967	0.0242759	0.0594636	4.43448
[C]([H])([H])([H])[C:1]>>[C]([H])([H])([H])[C](=[C]([H])[C:1])[C]([H])([H])([H])	0.105289	0.000822271	0.0116202	0.0259837	9.06081
[c]1([H])[c]([H])[c]([H])[c]([c]([c]1([H]))[C]#[N])[S:1]>>[c]1([H])[c]([H])[c]([H])[c]([c]([H])[c]1([H]))[C]([H])([H])[S:1]	0.103389	0.000854754	0.0115262	0.0257734	8.96993
[C:1]([H])([H])[C]#[C]([H])>>[C]([H])([H])([H])[C]([H])([H])[C]([H])([H])[C:1]([H])([H])	0.101426	0.00561046	0.0218385	0.0534931	4.64438
[C]([H])#[C][C]([H])([H])[N:1]([H])>>[c]1([H])[c]([H])[s][c]([n]1)[N:1]([H])	0.100924	0.000586756	0.0195192	0.061725	5.17052
[C:1]([H])([H])[C]([H])([H])[C](=[O])[N]([H])([H])>>[C]([H])([H])([H])[O][C:1]([H])([H])	0.0998551	0.00119322	0.00820232	0.0164046	12.174
[C:1]([H])([H])[N:2]([C:3])[C:4]([H])([H])[C:5]([H])([H])[O:6]>>[C]([H])([H])([H])[C:4]([H])([C:5]([H])([H])[O:6])[N:2]([C:1]([H])([H]))[C:3]	0.0992836	0.000651918	0.00664927	0.0132985	14.9315
[c]1([H])[c]([H])[c]([c]([H])[c]([H])[c]1[C]#[N])[S:1]>>[c]1([H])[c]([H])[c]([H])[c]([c]([H])[c]1([H]))[C]([H])([H])[S:1]	0.0982025	0.000931793	0.0162598	0.0430194	6.03959
[C:1]([H])([H])>>[C]([H])([H])([H])[C]([H])([H])[C:1]([H])	0.0980357	0.00238886	0.0195042	0.0516032	5.02639
[C:1]([H])([H])[C:2]([H])([H])[N:3]([C:4]([H])([H])[C:5]([H])([H]))[C:6]([H])([H])[C](=[O])[N]1[C]([H])([H])[C]([H])([H])[C]([H])([H])[C]([H])([H])[C]([H])([H])1>>[C:1]([H])([H])[C:2]([H])([H])[N:3]([C:4]([H])([H])[C:5]([H])([H]))[C:6]([H])([H])[C](=[O])[N]1[C]([H])([H])[C]([H])([H])[C]([H])([H])[C]([H])([H])1	0.0968214	3.14e-05	0.00234737	0.00469474	41.2468
[C:1]([H])([H])[C:2]([H])([H])[O:3]>>[C]([H])([H])([H])[C:2]([H])([C:1]([H])([H]))[O:3]	0.0960727	1.27e-08	0.0112014	0.0548756	8.57682
[C:1]([H])([H])[C]([H])([H])[C:2]([H])([H])>>[C]([H])([H])([H])[C:1]([H])[O][C:2]([H])([H])	0.0954576	4.84e-06	0.0122324	0.0441046	7.80365
[c]1([H])[c]([H])[c]([H])[c]([c]([H])[c]1([H]))[S:1]>>[C]([H])([H])([H])[c]1[c]([H])[c]([H])[c]([c]([H])[c]([H])1)[S:1]	0.0945428	0.00142281	0.00824341	0.0164868	11.4689
[C]([H])([H])([H])[O][C](=[O])[C:1]([H])([H])>>[C]([H])([H])([H])[O][C]([H])([H])[C:1]([H])([H])	0.0926767	0.00802523	0.0237905	0.0629437	3.89554
[C:1][N:2]1[C:3]([H])([H])[C:4]([H])([H])[C]([H])([H])[C:5]([H])([H])[C:6]1([H])([H])>>[C]([H])([H])([H])[C:4]1([H])[C:3]([H])([H])[N:2]([C:6]([H])([H])[C:5]([H])([H])[O]1)[C:1]	0.092581	1.84e-05	0.0129251	0.0447739	7.16287
[c]1([H])[c]([H])[c]([c]([H])[c]([H])[c]1[C]#[N])[S:1]>>[C]([H])([H])([H])[c]1[c]([c]([o][n]1)[C]([H])([H])([H]))[S:1]	0.0925737	0.000454682	0.0133994	0.0354516	6.90877
[c:1]1([H])[c:2]([H])[c:3][o:4][c:5]1([H])>>[C]([H])([H])([H])[c:5]1[c:1]([H])[c:2]([H])[c:3][o:4]1	0.092278	0.00169363	0.012309	0.0275238	7.49677
[C:1][N:2]([H])[c:3]1[c:4]([H])[c:5]([H])[c:6]([c:7]([H])[c:8]1([H]))[F]>>[C:1][N:2]([H])[c:3]1[c:4]([H])[c:5]([c:6]([H])[c:7]([H])[c:8]1[Cl])[Cl]	0.0915891	0.00078825	0.00999783	0.0223558	9.16089
[c]1([H])[c]([H])[c]([c]([H])[c]([H])[c]1[C]#[N])[S:1]>>[c]1([H])[c]([H])[c]([H])[c]([c]([H])[c]1([H]))[C]([H])=[C]([H])[S:1]	0.0897686	0.00277508	0.00982964	0.0196593	9.13244
[c]1([H])[c]([H])[n][c]([n][c]1([H]))[N:1]>>[c]1([H])[c]([H])[n][c]([c]([H])[n]1)[N:1]	0.089272	0.000253913	0.00969776	0.0237546	9.20542
[c]1([H])[c]([H])[n][c]([n][c]1([H]))[N:1]>>[c]1([H])[c]([H])[c]([H])[c]([c]([c]1([H]))[N:1])[O]([H])	0.0884091	0.00448949	0.0214863	0.0607725	4.11467
[C]([H])([H])([H])[S:1]>>[C]([H])([H])([H])[N]([C]([H])([H])([H]))[S:1]	0.0882027	1.01e-05	0.00902698	0.0270809	9.77101
[C]([H])([H])([H])[c:1]1[c:2]([H])[c:3]([H])[c:4][c:5]([H])[c:6]1([H])>>[c:3]1([H])[c:2]([H])[c:1]([c:6]([H])[c:5]([H])[c:4]1)[F]	0.0873054	6.18e-06	0.0135702	0.0575737	6.43359
[C]([H])([H])([H])[C]([H])([H])[C:1]([H])([H])>>[C:1]([H])([H])[c]1[c]([H])[c]([H])[c]([H])[c]([H])[c]([H])1	0.0871633	0.00801829	0.0177723	0.03974	4.90445
[c]1([H])[c]([H])[c]([H])[c:1][c:2][c]1([H])>>[C]([H])([H])([H])[n]1[c:1][c:2][c]([H])[n]1	0.0867155	0.00719981	0.0231449	0.0654636	3.74664
[C:1]([H])([H])[C]([H])([H])[C]([H])([H])[C:2]([H])([H])>>[C]([H])([H])([H])[C:1]([H])[O][C:2]([H])([H])	0.0866682	0.000236944	0.0147576	0.0466676	5.87278
[C]([H])([H])([H])[n]1[c]([H])[c]([H])[n][c]1[S:1]>>[c]1([H])[n][n][c]([s]1)[S:1]	0.0865371	0.00337731	0.0101372	0.0202744	8.53657
[C]([H])([H])([H])[C](=[O])[c:1]1[c:2]([H])[c:3]([H])[c:4]([H])[c:5]([c:6]1([H]))[N:7]([H])>>[c:2]1([H])[c:1]([H])[c:6]([H])[c:5]([c:4]([H])[c:3]1([H]))[N:7]([H])	0.0865179	0.00107937	0.0102508	0.0229215	8.4401
[C:1]([H])([H])[N:2]([C:3]([H])([H]))[S:4](=[O:5])(=[O:6])[c]1[c]([H])[c]([H])[c]([c]([H])[c]([H])1)[C]#[N]>>[C]([H])([H])([H])[c]1[c]([c]([o][n]1)[C]([H])([H])([H]))[S:4](=[O:5])(=[O:6])[N:2]([C:1]([H])([H]))[C:3]([H])([H])	0.0856176	0.0014631	0.0135507	0.0331923	6.31831
[c]1([H])[c]([H])[s][c]([n]1)[N:1]>>[c]1([H])[c]([H])[n][c]([n][c]1([H]))[N:1]	0.0848354	3.83e-06	0.0120061	0.0480243	7.06604
[C:1][N:2]1[C:3]([H])([H])[C:4]([H])([H])[C]([H])([H])[C]([H])([H])[C:5]([H])([H])[C:6]1([H])([H])>>[C]([H])([H])([H])[C:4]1([H])[C:3]([H])([H])[N:2]([C:6]([H])([H])[C:5]([H])([H])[O]1)[C:1]	0.0843988	0.00261508	0.0185218	0.0523876	4.55673
[C]([H])([H])([H])[C]([H])([H])[O:1]>>[C]([H])([H])([H])[O:1]	0.0834938	0.00134336	0.0148302	0.039237	5.62999
[C:1]([H])([H])[C](=[O])[N]1[C]([H])([H])[C]([H])([H])[C]([H])([H])[C]([H])([H])[C]([H])([H])1>>[C:1]([H])([H])[C](=[O])[N]1[C]([H])([H])[C]([H])([H])[C]([H])([H])[C]([H])([H])1	0.0834552	0.000311584	0.009465	0.0231844	8.81724
[C:1]([H])([H])[N:2]([C:3]([H])([H]))[C:4](=[O:5])[c]1[c:6]([H])[c:7]([c:8]([H])[c:9]([H])[c]1[Br])[F:10]>>[C:1]([H])([H])[N:2]([C:3]([H])([H]))[C:4](=[O:5])[c]1[c]([H])[c:9]2[c:8]([H])[c:7]([c:6]([H])[c]([H])[c]2[s]1)[F:10]	0.0828156	0.000732385	0.00576828	0.0115366	14.3571
[C]([H])([H])([H])[S:1](=[O:2])(=[O:3])[N:4]([C:5]([H])([H]))[C:6]([H])([H])>>[C]([H])([H])([H])[N]([C]([H])([H])([H]))[S:1](=[O:2])(=[O:3])[N:4]([C:5]([H])([H]))[C:6]([H])([H])	0.0814673	6.52e-06	0.00681473	0.019275	11.9546
[c:1]1([H])[c:2]([H])[c:3]([c:4]([H])[c:5]([c:6]1([H]))[N:7]([H]))[C]#[N]>>[c:1]1([H])[c:4]([H])[c:5]([c:6]([H])[c:3]([H])[c:2]1[C]([H])([H])[C]#[N])[N:7]([H])	0.0801207	0.000744234	0.00561086	0.0112217	14.2796
[C:1]([H])[C](=[O])[N]1[C]([H])([H])[C]([H])([H])[C]([H])([H])[C]([H])([H])[C]([H])([H])[C]([H])([H])1>>[C:1]([H])([H])	0.0800259	0.0026565	0.0144781	0.0354639	5.52739
[c:1]1([H])[c:2]([H])[c:3]([c:4]([H])[c:5]([H])[c:6]1)[F]>>[c:3]1([H])[c:2]([H])[c:1]([c:6][c:5]([H])[c:4]1[Cl])[Cl]	0.079038	0.00324769	0.0149722	0.0366743	5.27897
[C]([H])([H])([H])[O][C]([H])([H])[C]([H])([H])[C]([H])([H])[N:1]([H])>>[C]([H])([H])([H])[O][C]([H])([H])[C]([H])([H])[N:1]([H])	0.0789566	0.000487218	0.00761007	0.0170166	10.3753
[C:1][N:2]([H])[c:3]1[c:4]([H])[c:5][c:6]([H])[c:7]([H])[c:8]1[Cl]>>[C]([H])([H])([H])[O][c:8]1[c:7]([H])[c:6]([H])[c:5][c:4]([H])[c:3]1[N:2]([H])[C:1]	0.0787913	0.000805106	0.0159581	0.0504638	4.9374
[C]([H])([H])([H])[C:1]([H])[C:2]([H])([H])>>[C:1]([H])([H])[C:2]([H])[C](=[O])[O]([H])	0.0787167	9.71e-05	0.0086213	0.0228098	9.13049
[c]1([H])[c]([H])[n][c]([n][c]1([H]))[N:1]>>[C]1([H])([H])[C]([H])([H])[C]([H])([H])[N]([C]1([H])([H]))[C](=[O])[C]([H])([H])[N:1]	0.0775872	0.00281364	0.0118507	0.026499	6.54706
[C]([H])([H])([H])[C:1]([H])([C:2](=[O:3])[N:4]([H]))[N:5]([C:6]([H])([H]))[C:7]([H])([H])>>[C:6]([H])([H])[N:5]([C:7]([H])([H]))[C:1]([H])([H])[C:2](=[O:3])[N:4]([H])	0.0773594	0.00049861	0.0168209	0.0629382	4.59899
[c:1]1([H])[c:2]([H])[c:3][c:4]([H])[c:5]([c:6]1([H]))[Br]>>[c:2]1([H])[c:1]([H])[c:6]([c:5]([c:4]([H])[c:3]1)[Cl])[F]	0.0769288	0.008881	0.018522	0.0453695	4.15337
[C]([H])([H])([H])[C:1]>>[C]([H])([H])([H])[O][C]([H])([H])[C:1]	0.0735569	0.00394312	0.0162104	0.0428887	4.53763
[C:1]([H])[C](=[O])[N]([H])([H])>>[C]([H])([H])([H])[c]1[n][c]([o][n]1)[C:1]([H])	0.0734392	0.00487441	0.013028	0.0291316	5.63701
[C]([H])([H])([H])[c]1[c]([H])[c]([c]([c]([c]([H])1)[C]([H])([H])([H]))[S:1])[C]([H])([H])([H])>>[C]([H])([H])([H])[c]1[c]([H])[c]([H])[c]([c]([c]([H])1)[S:1])[C]([H])([H])([H])	0.0733473	0.00216517	0.00737773	0.0147555	9.94171
[C]([H])([H])([H])[C:1]([H])([C:2])[N:3]>>[C:2][C:1]([H])([H])[N:3]	0.073202	3.73e-05	0.0132546	0.0562345	5.52276
[C]([H])([H])([H])[c]1[c]([c]([o][n]1)[C]([H])([H])([H]))[S:1]>>[c]1([H])[c]([H])[c]([H])[c]([c]([H])[c]1([H]))[S:1]	0.07315	0.00866881	0.01525	0.0341	4.79673
[C:1]([H])([H])([H])[C:2]1([H])[C:3]([H])([H])[N:4]([C:5]([H])([H])[C:6]([H])([H])[O:7]1)[C:8]>>[C:1]([H])([H])([H])[C:2]1([H])[C:3]([H])([H])[N:4]([C:5]([H])([H])[C:6]([H])([O:7]1)[C]([H])([H])([H]))[C:8]	0.0723987	0.000110486	0.00811362	0.0214666	8.9231
[C]([H])([H])([H])[O][c:1]1[c:2]([H])[c:3]([H])[c:4]([c:5]([H])[c:6]1[F])[C:7]([H])([H])>>[C]([H])([H])([H])[O][c:5]1[c:6]([H])[c:1]([H])[c:2]([c:3]([H])[c:4]1[C:7]([H])([H]))[Cl]	0.0721407	0.00562494	0.019238	0.0577139	3.74991
[C:1]([H])([H])[C]([H])([H])[C]([H])([H])[C:2]([H])([H])>>[C]([H])([H])([H])[C:1]([H])[O][C:2]([H])[C]([H])([H])([H])	0.0719182	0.000922885	0.00541581	0.0108316	13.2793
[C:1]([H])([H])[S][C:2]([H])([H])>>[C]([H])([H])([H])[C:1]([H])[O][C:2]([H])([H])	0.0700636	0.000125483	0.0116025	0.0384812	6.03866
[C]([H])([H])([H])[C]([H])([H])[C:1]([H])([H])[N:2]([H])[C:3]>>[C]([H])([H])=[C]([H])[C:1]([H])([H])[N:2]([H])[C:3]	0.0699035	0.000462646	0.00664829	0.014866	10.5145
[C]([H])([H])([H])[C]([H])([H])[C:1]([H])([H])>>[C]([H])([H])=[C]([H])[C:1]([H])([H])	0.067981	7.68e-05	0.00575868	0.0141058	11.805
[C:1]1([H])([H])[C:2]([H])([H])[N:3][C:4]([H])([H])[C:5]([H])([H])[C:6]1([H])[C](=[O])[N]([H])([H])>>[C:1]1([H])([H])[C:2]([H])([H])[N:3][C:4]([H])([H])[C:5]([H])([H])[C:6]1([H])[O]([H])	0.0672031	0.00517429	0.0167908	0.0474916	4.00237
[C:1]([H])[C](=[O])[N]([H])([H])>>[C:1]([H])[O]([H])	0.0656595	0.000516211	0.0130607	0.0433176	5.02724
[C]([H])([H])([H])[c]1[c]([H])[s][c]([n]1)[N:1]>>[c]1([H])[c]([H])[n][c]([n][c]1([H]))[N:1]	0.0653968	0.00189502	0.0089871	0.0200958	7.27673
[C]([H])([H])([H])[O][C]([H])([H])[C]([H])([H])[C:1]([H])([H])>>[C]([H])([H])([H])[O][C]([H])([H])[C:1]([H])([H])	0.0639554	0.00484431	0.0113263	0.0253263	5.64665
[C:1]([H])[O:2][C:3]([H])([H])[C:4]([H])([H])[N:5]>>[C]([H])([H])([H])[C:3]([H])([C:4]([H])([H])[N:5])[O:2][C:1]([H])	0.0635847	0.00078185	0.0112721	0.0318823	5.6409
[C]([H])([H])([H])[C](=[O])[N]([H])[C]([H])([H])[C:1]([H])([H])[N:2]([H])>>[C]([H])([H])([H])[O][C]([H])([H])[C:1]([H])([H])[N:2]([H])	0.0625118	0.00632531	0.00910403	0.0182081	6.86638
[C]([H])([H])([H])[O][C]([H])([H])[C]([H])([H])[N:1]([H])>>[C]([H])([H])([H])[C]([H])([H])[C]([H])([H])[N:1]([H])	0.0615752	0.00334761	0.00719121	0.0143824	8.56257
[c]1([H])[c]([H])[c]([c]([H])[c]([c]1([H]))[F])[N:1]([H])>>[c]1([H])[c]([H])[c]([H])[c]([c]([c]1([H]))[N:1]([H]))[Cl]	0.0605148	0.000863469	0.0137494	0.0495742	4.40127
[c]1([H])[c]([H])[c]([H])[c]([c]([H])[c]1([H]))[C]([H])=[C]([H])[S:1]>>[c]1([H])[c]([H])[c]2[c]([c]([H])[c]1[S:1])[C]([H])([H])[C]([H])([H])[C]([H])([H])2	0.0599485	0.00724151	0.00915522	0.0183104	6.54801
[C]([H])([H])([H])[N]([C]([H])([H])([H]))[C](=[O])[C:1]([H])([H])>>[C]([H])([H])([H])[C]([H])([H])[N]([H])[C](=[O])[C:1]([H])([H])	0.0576553	0.00437715	0.00992969	0.0222035	5.80636
[c:1]1([H])[c:2]([H])[c:3]([c:4]([H])[c:5]([H])[c:6]1)[C]#[N]>>[c:1]1([H])[c:2]([H])[c:3]([c:4]([H])[c:5]([H])[c:6]1)[C]([H])([H])[C]#[N]	0.0566856	5.81e-06	0.00283787	0.00695134	19.9747
[C:1]([H])([H])[C:2]([H])([H])[C]([H])([H])[C]([H])([H])[C:3]([H])([H])[C:4]([H])([H])>>[C:1]([H])([H])[C:2]([H])([H])[S][C:3]([H])([H])[C:4]([H])([H])	0.0561191	0.0013951	0.0145506	0.0599936	3.85683
[C]([H])([H])([H])[C]([H])([H])[S:1]>>[C]([H])([H])([H])[S:1]	0.0559347	1.33e-05	0.00754338	0.026131	7.41507
[C:1]([H])([H])([H])[c:2]1[c:3]([H])[c:4]([H])[c:5]([H])[c:6]([H])[c:7]1>>[C]([H])([H])([H])[c:4]1[c:5]([H])[c:6]([H])[c:7][c:2]([c:3]1([H]))[C:1]([H])([H])([H])	0.0545451	0.00303481	0.00615891	0.0123178	8.8563
[C]1([H])([H])[C]([H])([H])[C:1]([H])([H])[C:2]([H])([H])[N:3][C:4]([H])([H])[C:5]1([H])([H])>>[C:2]1([H])([H])[C:1]([H])([H])[S][C:5]([H])([H])[C:4]([H])([H])[N:3]1	0.0535285	0.00549276	0.0163274	0.0632356	3.27846
[C]([H])([H])([H])[c]1[c]([H])[s][c]([n]1)[N:1]>>[c]1([H])[c]([H])[c]([H])[c]([c]([H])[c]1([H]))[N:1]	0.0533306	0.00542265	0.00974385	0.0217879	5.47325
[C]([H])([H])([H])[c:1]1[c:2]([H])[c:3]([H])[c:4]([c:5]([H])[c:6]1[O:7][C:8]([H])([H])([H]))[C:9](=[O:10])[N:11]>>[C:8]([H])([H])([H])[O:7][c:6]1[c:1]([H])[c:2]([H])[c:3]([c:4]([c:5]1([H]))[C:9](=[O:10])[N:11])[Br]	0.0519917	0.00825586	0.0134309	0.0355349	3.87105
[C:1]([H])([H])[C]([H])([H])[C]([H])([H])[C:2]([H])([H])>>[C:1]([H])([H])[S][C:2]([H])([H])	0.05192	0.00109477	0.0133779	0.0583131	3.88101
[C:1][N:2]1[C:3]([H])([H])[C:4]([H])([H])[O][C:5]([H])([H])[C:6]1([H])([H])>>[C:1][N:2]1[C:3]([H])([H])[C:4]([H])([H])[S][C:5]([H])([H])[C:6]1([H])([H])	0.0518888	0.000307308	0.0109116	0.0422603	4.7554
[C]([H])([H])([H])[C]([H])([H])[S:1](=[O:2])(=[O:3])[N:4]>>[C]([H])([H])([H])[S:1](=[O:2])(=[O:3])[N:4]	0.0518886	2.21e-05	0.00697405	0.0231303	7.44024
[C]([H])([H])([H])[C]([H])([H])[S:1](=[O:2])(=[O:3])[N:4]([C:5]([H])([H]))[C:6]([H])([H])>>[C]([H])([H])([H])[S:1](=[O:2])(=[O:3])[N:4]([C:5]([H])([H]))[C:6]([H])([H])	0.0510784	9.16e-05	0.0076579	0.0242164	6.67003
[C]([H])([H])([H])[C]([H])([H])[S:1](=[O:2])(=[O:3])[N:4]([C:5]([H])([H])[C:6]([H])([H]))[C:7]([H])([H])[C:8]([H])([H])>>[C]([H])([H])([H])[S:1](=[O:2])(=[O:3])[N:4]([C:5]([H])([H])[C:6]([H])([H]))[C:7]([H])([H])[C:8]([H])([H])	0.050284	0.000359742	0.0085156	0.0255468	5.90493
[c]1([H])[c]([H])[c]([H])[c]([c]([c]1([H]))[F])[S:1]>>[c]1([H])[c]([H])[c]([c]([H])[c]([H])[c]1[F])[S:1]	0.0498572	0.00013361	0.00345214	0.00771921	14.4424
[C]([H])([H])([H])[S:1](=[O:2])(=[O:3])[N:4]([C:5]([H])([H])[C:6]([H])([H]))[C:7]([H])([H])[C:8]([H])([H])>>[C:6]([H])([H])[C:5]([H])([H])[N:4]([C:7]([H])([H])[C:8]([H])([H]))[S:1](=[O:2])(=[O:3])[c]1[c]([H])[c]([H])[c]([H])[c]([H])[c]([H])1	0.0493512	0.000991098	0.0107455	0.0356388	4.59273
[C]([H])([H])([H])[C]([H])([H])[C:1]([H])([H])>>[C]([H])([H])([H])[C:1]([H])([H])	0.0480367	0.000894997	0.0114443	0.0443236	4.19743
[C]([H])([H])([H])[c:1]1[c:2]([H])[c:3]([H])[c:4]([c:5]([H])[c:6]1[O:7])[C:8]>>[C:8][c:4]1[c:5]([H])[c:6]([c:1]([H])[c:2]([H])[c:3]1[Br])[O:7]	0.0478119	0.00614472	0.0123597	0.0349586	3.86836
[C:1]1([H])([H])[C:2]([H])([H])[N:3][C:4]([H])([H])[C:5]1([H])[C](=[O])[O]([H])>>[C:1]1([H])([H])[C:2]([H])([H])[N:3][C:4]([H])([H])[C:5]1([H])[N]([H])([H])	0.0471291	0.00220708	0.00477168	0.00954337	9.87684
[c]1([H])[c]([H])[c]([H])[c]([c]([H])[c]1([H]))[C]([H])([H])[S:1]>>[c]1([H])[c]([H])[c]([H])[c]([c]([H])[c]1([H]))[S:1]	0.0462443	1.04e-08	0.00336059	0.0121168	13.7608
[c]1([H])[c]([H])[s][c]([n]1)[N:1]>>[C]([H])([H])([H])[c]1[c]([H])[s][c]([n]1)[N:1]	0.0462285	9.61e-05	0.00582659	0.0164801	7.93405
[C:1][C:2]([H])([H])[S:3]>>[C]([H])([H])([H])[C:2]([H])([C:1])[S:3]	0.0459005	0.0055026	0.0130255	0.0432007	3.52389
[c]1([H])[c]([H])[s][c]([n]1)[N:1]>>[c]1([H])[c]([H])[c]([H])[c]([c]([H])[c]1([H]))[N:1]	0.0456705	0.000742007	0.0106357	0.0411919	4.29407
[C]([H])([H])([H])[C](=[O])[c:1]1[c:2]([H])[c:3]([H])[c:4]([H])[c:5]([c:6]1([H]))[N:7]([H])>>[C]([H])([H])([H])[C](=[O])[c:2]1[c:3]([H])[c:4]([H])[c:5]([c:6]([H])[c:1]1([H]))[N:7]([H])	0.0449611	0.000182693	0.00455888	0.0111669	9.86232
[C:1]1([H])([H])[C:2]([H])([H])[O][C:3]([H])([H])[C:4]([H])([H])[N:5]1>>[C:1]1([H])([H])[C:2]([H])([H])[S][C:3]([H])([H])[C:4]([H])([H])[N:5]1	0.0447065	0.000788471	0.0109713	0.0465474	4.07485
[C]([H])([H])([H])[S:1](=[O:2])(=[O:3])[N:4]([C:5]([H])([H]))[C:6]([H])([H])>>[C:5]([H])([H])[N:4]([C:6]([H])([H]))[S:1](=[O:2])(=[O:3])[c]1[c]([H])[c]([H])[c]([H])[c]([H])[c]([H])1	0.0439605	0.00236204	0.0111929	0.0387733	3.92754
[C]([H])([H])([H])[S:1](=[O:2])(=[O:3])[N:4]>>[c]1([H])[c]([H])[c]([H])[c]([c]([H])[c]1([H]))[S:1](=[O:2])(=[O:3])[N:4]	0.0423126	0.00158746	0.010427	0.0375951	4.05798
[C]([H])([H])([H])[C:1]([H])>>[C:1]([H])[C](=[O])[O]([H])	0.0409113	0.00258062	0.0120381	0.0577327	3.39849
[C:1]([H])([H])[O][C:2]([H])([H])>>[C:1]([H])([H])[S][C:2]([H])([H])	0.0405645	0.00191373	0.0111739	0.0487058	3.6303
[C:1]([H])([H])[C:2]([H])[C]([H])([H])[N]([H])([H])>>[C:2]([H])([H])[C:1]([H])[N]([H])([H])	0.0404194	0.00692264	0.00607583	0.0121517	6.65249
[c:1]1([H])[c:2]([H])[c:3]([H])[c:4]([c:5][c:6]1([H]))[N:7]([H])>>[c:6]1([H])[c:1]([H])[c:2]([c:3]([H])[c:4]([c:5]1)[N:7]([H]))[Cl]	0.0402153	0.00857832	0.00959973	0.0235144	4.18921
[c:1]1([H])[c:2]([H])[c:3]([H])[c:4]([c:5][c:6]1([H]))[Br]>>[C]([H])([H])([H])[O][c:4]1[c:3]([H])[c:2]([H])[c:1]([c:6]([H])[c:5]1)[Cl]	0.0401208	0.00222123	0.00407099	0.00814198	9.8553
[c]1([H])[c]([H])[c]([s][c]1([H]))[C]([H])([H])[c:1]2[n:2][n:3][c:4]([n:5]2[C:6]3([H])[C:7]([H])([H])[C:8]3([H])([H]))[S:9]>>[c]1([H])[c]([H])[c]([c:1]2[n:2][n:3][c:4]([n:5]2[C:6]3([H])[C:7]([H])([H])[C:8]3([H])([H]))[S:9])[s][c]1([H])	0.0399717	0.00439666	0.0109243	0.036232	3.65896
[C]([H])([H])([H])[C:1]([H])([H])>>[C:1]([H])([H])([H])	0.0392081	4.57e-05	0.00782826	0.0383505	5.00853
[C:1]1([H])([H])[C:2]([H])([H])[N:3][C:4]([H])([H])[C:5]1([H])[C](=[O])[O]([H])>>[C:1]1([H])([H])[C:2]([H])([H])[N:3][C:4]([H])([H])[C:5]1([H])[C]([H])([H])[N]([H])([H])	0.0388863	0.00102201	0.00454201	0.0101562	8.56147
[C:1][N:2]([H])[c:3]1[c:4]([H])[c:5][c:6]([H])[c:7]([H])[c:8]1[Cl]>>[C]([H])([H])([H])[c:8]1[c:7]([H])[c:6]([H])[c:5][c:4]([H])[c:3]1[N:2]([H])[C:1]	0.0379502	0.00565009	0.0101287	0.0303861	3.7468
[C]([H])([H])([H])[C]([H])([H])[C:1](=[O:2])[N:3]([C:4]([H])([H])[C:5]([H])([H]))[C:6]([H])([H])[C:7]([H])([H])>>[C]([H])([H])([H])[C:1](=[O:2])[N:3]([C:4]([H])([H])[C:5]([H])([H]))[C:6]([H])([H])[C:7]([H])([H])	0.0369064	0.000765824	0.00260961	0.00521921	14.1425
[c]1([H])[c]([H])[c]([H])[c]([n:1]2[c:2]([H])[c:3][c:4][n:5]2)[c]([H])[c]1([H])>>[c]1([H])[c]([H])[c]([H])[c]([c]([H])[c]1([H]))[C]([H])([H])[n:1]2[c:2]([H])[c:3][c:4][n:5]2	0.0364382	1.84e-07	0.00418801	0.0172676	8.7006
[c]1([H])[c]([H])[c]([H])[c]([c]([H])[c]1([H]))[N:1]>>[c]1([H])[c]([H])[n][c]([n][c]1([H]))[N:1]	0.0359004	0.0045872	0.0109023	0.0449513	3.29292
[C:1]([H])[C](=[O])[O]([H])>>[C:1]([H])[C]([H])([H])[N]([H])([H])	0.0347728	0.0015055	0.0055384	0.0135663	6.27849
[C]([H])([H])([H])[n]1[c]([c]([H])[c]([H])[n]1)[C:1]([H])>>[C:1]([H])[c]1[c]([H])[n]([H])[n][c]([H])1	0.034667	0.00426307	0.00440095	0.0088019	7.87716
[C]([H])([H])([H])[n]1[c]([c]([H])[c]([H])[n]1)[C:1]([H])>>[C:1]([H])[c]1[c]([H])[c]([H])[n][n]1([H])	0.034302	0.000399204	0.0031409	0.00702326	10.9211
[C:1][c]1[c]([H])[c]([c]([H])[n][c]([H])1)[Br:2]>>[C:1][c]1[c]([H])[c]([s][c]([H])1)[Br:2]	0.0338458	0.0076367	0.0068063	0.0152194	4.97272
[C]([H])([H])([H])[n]1[c]([c]([H])[c]([H])[n]1)[C:1]([H])([C:2]([H])([H])[C:3]([H])([H]))[C:4]([H])([H])[C:5]([H])([H])>>[C:3]([H])([H])[C:2]([H])([H])[C:1]([H])([C:4]([H])([H])[C:5]([H])([H]))[c]1[c]([H])[c]([H])[n][n]1([H])	0.0334717	0.00335148	0.00391063	0.00782125	8.55916
[C:1]([H])([H])>>[C]([H])([H])([H])[N]([C]([H])([H])([H]))[C:1]([H])	0.0314822	0.00536488	0.00432872	0.00865744	7.27286
[c]1([H])[c]([H])[c]([c]([H])[c]([H])[c]1[c:1]2[n:2][c:3][o:4][n:5]2)[F]>>[c]1([H])[c]([H])[s][c]([H])[c]1[c:1]2[n:2][c:3][o:4][n:5]2	0.0311555	2.44e-06	0.00297523	0.00940851	10.4716
[C]([H])([H])([H])[O][c:1]1[c:2]([H])[c:3]([H])[c:4][c:5]([H])[c:6]1([H])>>[c:1]1([H])[c:2]([H])[c:3]([c:4][c:5]([H])[c:6]1[F])[F]	0.0310945	0.00174943	0.00581522	0.0153856	5.3471
[c]1([H])[c]([H])[c]([c]([H])[c]([H])[c]1[c:1]2[n:2][c:3][o:4][n:5]2)[F]>>[c]1([H])[c]([H])[c]([c:1]2[n:2][c:3][o:4][n:5]2)[s][c]1([H])	0.0301002	0.000400845	0.00425675	0.0112623	7.07117
[C]([H])([H])([H])[n]1[c]([H])[c]([c]([H])[n]1)[C:1]([H])>>[C:1]([H])[c]1[c]([H])[n]([H])[n][c]([H])1	0.0292328	0.00154545	0.00380613	0.00851078	7.68043
[c:1]1([H])[c:2]([H])[c:3]([c:4]([H])[c:5]([c:6]1([H]))[N:7]([H]))[C]#[N]>>[c:1]1([H])[c:4]([H])[c:5]([c:6]([H])[c:3]([H])[c:2]1[C]#[N])[N:7]([H])	0.0291666	6.04e-05	0.00235169	0.00576044	12.4024
[C]([H])([H])([H])[n]1[c]([H])[c]([c]([H])[n]1)[C:1]([H])>>[C:1]([H])[c]1[c]([H])[c]([H])[n][n]1([H])	0.0291652	0.000223535	0.00308469	0.00755591	9.45481
[c]1([H])[c]([H])[c]([H])[c]([c]([c]1([H]))[C]#[N])[S:1]>>[c]1([H])[c]([H])[c]([c]([H])[c]([H])[c]1[C]#[N])[S:1]	0.0290905	0.000169656	0.00401145	0.0113461	7.25187
[c]1([H])[c]([H])[c]([H])[c]([c]([H])[c]1([H]))[N:1]2[C:2]([H])([H])[C:3]([H])([H])[N:4][C:5]([H])([H])[C:6]2([H])([H])>>[c]1([H])[c]([H])[n][c]([n][c]1([H]))[N:1]2[C:2]([H])([H])[C:3]([H])([H])[N:4][C:5]([H])([H])[C:6]2([H])([H])	0.0289332	0.00548304	0.00892712	0.0357085	3.24104
[C:1][c:2]1[c:3]([H])[c:4]([H])[c:5]([H])[c:6]([c:7]1([H]))[C]#[N]>>[C:1][c:2]1[c:3]([H])[c:4]([H])[c:5]([c:6]([H])[c:7]1([H]))[C]#[N]	0.0270432	2.45e-05	0.00367885	0.0122014	7.35099
[C]([H])([H])([H])[N]([H])[C]([H])([H])[C:1]([H])>>[C:1]([H])[N]([H])([H])	0.0268324	1.3e-05	0.00339138	0.0112479	7.91192
[C]([H])([H])([H])[c:1]1[c:2]([H])[c:3]([H])[c:4][c:5]([c:6]1([H]))[C:7]>>[C:7][c:5]1[c:6]([H])[c:1]([c:2]([H])[c:3]([H])[c:4]1)[Cl]	0.0261358	0.00017845	0.00363321	0.0102763	7.19358
[C]([H])([H])([H])[C]([H])([C]([H])([H])([H]))[N:1]([C:2]([H])([H])[C:3]([H])([H]))[C:4]([H])([H])[C:5]([H])([H])>>[C:3]([H])([H])[C:2]([H])([H])[N:1]([C:4]([H])([H])[C:5]([H])([H]))[C]1([H])[C]([H])([H])[C]([H])([H])1	0.0260826	0.00531335	0.00357426	0.00714852	7.29735
[C]([H])([H])([H])[C]([H])([H])[O][C:1]>>[C]([H])([H])([H])[C:1]	0.0260283	0.00022952	0.0056764	0.0247428	4.58536
[c]1([H])[c]([H])[c]([H])[c]([c]([c]1([H]))[N:1])[O]([H])>>[C]([H])([H])([H])[c]1[c]([H])[c]([n][o]1)[C]([H])([H])[N:1]	0.0259847	0.000341007	0.00139955	0.00279909	18.5665
[C:1]([H])([H])[C:2]([H])([H])[N:3]([C:4]([H])([H])[C:5]([H])([H]))[C:6]([H])([H])[C:7](=[O:8])[N:9]([H])[c:10]1[c:11]([H])[c:12]([H])[c:13]([H])[c:14][c:15]1([H])>>[C]([H])([H])([H])[C:6]([H])([C:7](=[O:8])[N:9]([H])[c:10]1[c:15]([H])[c:14][c:13]([H])[c:12]([H])[c:11]1[F])[N:3]([C:2]([H])([H])[C:1]([H])([H]))[C:4]([H])([H])[C:5]([H])([H])	0.0251717	0.00706777	0.00495251	0.0110742	5.08262
[C]([H])([H])([H])[N]([H])[C]([H])([H])[C:1]1([H])[C:2]([H])([H])[C:3]([H])([H])[N:4]([C:5]1([H])([H]))[C:6]>>[C:6][N:4]1[C:3]([H])([H])[C:2]([H])([H])[C:1]([H])([C:5]1([H])([H]))[N]([H])([H])	0.0250387	2.53e-05	0.00318199	0.0100623	7.86888
[C]([H])([H])([H])[C]([H])([C]([H])([H])([H]))[N:1]>>[C]1([H])([H])[C]([H])([H])[C]1([H])[N:1]	0.0241584	0.00200835	0.00337161	0.00753916	7.16524
[C]([H])([H])([H])[C:1]([H])[C:2]([H])>>[C]([H])([H])([H])[C:2][C:1]([H])([H])	0.023511	0.00385437	0.00585209	0.0175563	4.01753
[C]([H])([H])([H])[c]1[c]([H])[n][c]([s]1)[N:1]([H])>>[C]([H])([H])([H])[c]1[c]([H])[s][c]([n]1)[N:1]([H])	0.0233742	2.69e-06	0.00100133	0.00245275	23.3432
[C:1]([H])([H])[n]1[c]([H])[n][c]([H])[n]1>>[C]([H])([H])([H])[c]1[c]([H])[n][n]([c]([H])1)[C:1]([H])([H])	0.0231569	0.00163089	0.00542015	0.0179766	4.27237
[C:1]([H])([H])[c]1[c]([H])[c]([H])[c]([c]([H])[c]([H])1)[F]>>[C:1]([H])([H])[c]1[c]([H])[c]([H])[c]([c]([H])[c]([H])1)[Cl]	0.0225042	0.00506513	0.00588589	0.0176577	3.82341
[C:1]([H])([H])([H])[C:2]([H])([C:3]([H])([H]))[N:4]([H])([H])>>[C:1]([H])([H])([H])[C:2]([C]([H])([H])([H]))([C:3]([H])([H]))[N:4]([H])([H])	0.0222746	0.00913551	0.0054008	0.0132292	4.12431
[C:1]([H])[C:2]([H])([H])[n]1[c]([H])[c]([H])[c]([H])[n]1>>[C]([H])([H])([H])[c]1[c]([H])[n][n]([c]([H])1)[C:2]([H])([H])[C:1]([H])	0.0216866	0.00073042	0.0050408	0.0195229	4.30221
[C:1][c:2]1[c:3]([c:4]([c:5]2[c:6]([H])[c:7]([H])[c:8]([H])[c:9]([H])[c:10]2([H]))[n:11][n:12]1([H]))[Br]>>[C:1][c:2]1[c:3]([H])[c:4]([c:5]2[c:6]([H])[c:7]([H])[c:8]([c:9]([H])[c:10]2([H]))[Cl])[n:11][n:12]1([H])	0.0216292	0.00467248	0.00283447	0.00566895	7.63076
[C]([H])([H])([H])[C:1]1([H])[C]([H])([H])[C:2]([H])([C:3]([H])([H])[C:4]([H])([H])[N:5]1[C:6])[N:7]([H])([H])>>[C:6][N:5]1[C:4]([H])([H])[C:3]([H])([H])[C:2]([H])([C:1]1([H])([H]))[N:7]([H])([H])	0.0216003	0.000224266	0.00274789	0.00727023	7.8607
[C]([H])([H])([H])[N]([H])[C:1]([H])>>[C:1]([H])[N]([H])([H])	0.0214731	0.00313211	0.00403392	0.00988104	5.32314
[C]([H])([H])([H])[c:1]1[c:2]([H])[c:3]([H])[c:4]([c:5]([c:6]1([H]))[C:7](=[O:8])[N:9]([H]))[O]([H])>>[c:2]1([H])[c:3]([H])[c:4]([c:5]([c:6]([H])[c:1]1[Cl])[C:7](=[O:8])[N:9]([H]))[F]	0.0214312	0.00752271	0.00429145	0.00959597	4.99392
[C]([H])([H])([H])[C]([H])([H])[C:1]>>[C]([H])([H])([H])[C:1]	0.0208679	0.000665626	0.00508424	0.0221617	4.10443
[C:1]([H])[C]([H])([H])[N]([H])([H])>>[C:1]([H])[N]([H])([H])	0.0208053	9.69e-14	0.0017384	0.0102845	11.9681
[C:1]([H])([H])[C:2]([H])([C:3]([H])([H]))[C]([H])([H])[N]([H])([H])>>[C:1]([H])([H])[C:2]([H])([C:3]([H])([H]))[N]([H])([H])	0.0207614	8.36e-13	0.00182115	0.0104617	11.4001
[c:1]1([H])[c:2]([H])[s][c]([H])[c:3]1[c:4]2[n:5][c:6]([c:7]([H])[s]2)[C:8]([H])([H])[N:9]>>[c:2]1([H])[c:1]([H])[c:3]([c:4]2[n:5][c:6]([c:7]([H])[o]2)[C:8]([H])([H])[N:9])[s][c]1([H])	0.0207074	8.74e-06	0.000720827	0.00161182	28.7273
[C:1]([H])([H])[n]1[c]([H])[c]([H])[c]([H])[n]1>>[C]([H])([H])([H])[c]1[c]([H])[n][n]([c]([H])1)[C:1]([H])([H])	0.0206034	0.00068668	0.00483804	0.0193522	4.25863
[c]1([H])[c]([H])[c]([c]([H])[c]([H])[c]1[c:1]2[n:2][c:3][c:4]([H])[o:5]2)[F]>>[c]1([H])[c]([H])[c]([c:1]2[n:2][c:3][c:4]([H])[o:5]2)[s][c]1([H])	0.0200299	0.000327812	0.00307191	0.00868867	6.52033
[c]1([H])[c]([H])[c]([s][c]1([H]))[C:1]([H])([H])[N:2]>>[c]1([H])[c]([H])[s][c]([H])[c]1[C:1]([H])([H])[N:2]	0.0199754	8.84e-06	0.00283875	0.0106216	7.03668
[c:1]1([H])[c:2]([H])[c:3]([c:4]([H])[c:5]([c:6]1)[F])[F]>>[C]([H])([H])([H])[O][c:1]1[c:2]([H])[c:3]([H])[c:4]([c:5]([H])[c:6]1)[Cl]	0.0197858	0.000633589	0.00260976	0.00639258	7.58147
[C:1]([H])([H])[c]1[c]([H])[c]([H])[c]([c]([H])[c]([H])1)[F]>>[C:1]([H])([H])[c]1[c]([H])[c]([H])[c]([H])[s]1	0.0195906	0.000619026	0.00257114	0.00629798	7.61942
[c:1]1([H])[c:2]([H])[c:3]([H])[c:4]([c:5][c:6]1([H]))[F:7]>>[c:6]1([H])[c:1]([H])[c:2]([c:3]([H])[c:4]([c:5]1)[F:7])[F]	0.0195793	0.00172138	0.00321266	0.00786939	6.0944
[C:1]([H])([H])[c]1[c]([H])[c]([H])[c]([H])[s]1>>[C:1]([H])([H])[c]1[c]([H])[c]([H])[c]([s]1)[Cl]	0.0195151	0.000117303	0.00221042	0.00584822	8.82868
[C:1]([H])([H])[C:2]([H])([C:3]([H])([H]))[N:4]([H])([H])>>[C]([H])([H])([H])[C:2]([C:1]([H])([H]))([C:3]([H])([H]))[N:4]([H])([H])	0.0194387	1.69e-05	0.00187587	0.00530576	10.3625
[C:1]1([H])([H])[C:2]([H])([H])[N:3][C:4]([H])([H])[C:5]1([H])[C]([H])([H])[N]([H])([H])>>[C:1]1([H])([H])[C:2]([H])([H])[N:3][C:4]([H])([H])[C:5]1([H])[N]([H])([H])	0.0194261	3.33e-11	0.00185227	0.00997475	10.4878
[c]1([H])[c]([H])[c]([s][c]1([H]))[C:1]([H])([H])[N:2]([H])>>[c]1([H])[c]([H])[s][c]([H])[c]1[C:1]([H])([H])[N:2]([H])	0.0193061	0.00676363	0.00434802	0.0106504	4.4402
[C:1][N:2]1[C:3]([H])([H])[C:4]([H])([H])[O][C:5]([H])([H])[C:6]1([H])([H])>>[C:1][N:2]1[C:3]([H])([H])[C:4]([H])([H])[C]([H])([H])[C:5]([H])([H])[C:6]1([H])([H])	0.0187145	0.0049507	0.00599238	0.0287384	3.12306
[C:1]([H])([H])[C:2]([H])([H])[C:3]([H])([C]([H])([H])[N]([H])([H]))[N:4]>>[C:1]([H])([H])[C:2]([H])([C]([H])([H])[N]([H])([H]))[C:3]([H])([H])[N:4]	0.0186752	0.00159522	0.00169283	0.00338567	11.0319
[C:1][N:2]1[C:3]([H])([H])[C:4]([H])([H])[C:5]([H])([C:6]1([H])([H]))[C]([H])([H])[N]([H])([H])>>[C:1][N:2]1[C:3]([H])([H])[C:4]([H])([H])[C:5]([H])([C:6]1([H])([H]))[N]([H])([H])	0.0184179	7.39e-12	0.00161033	0.00852108	11.4373
[C]([H])([H])([H])[c:1]1[c:2]([H])[c:3]([H])[c:4][c:5]([H])[c:6]1([H])>>[C]([H])([H])([H])[O][c:1]1[c:2]([H])[c:3]([H])[c:4][c:5]([H])[c:6]1([H])	0.018296	0.000891753	0.00356374	0.0106912	5.13394
[C:1]([H])([H])[c:2]1[c:3]([H])[n:4]([H])[n:5][c:6]1[c]2[c]([H])[c]([H])[c]([H])[n][c]([H])2>>[C:1]([H])([H])[c:2]1[c:3]([H])[n:4]([H])[n:5][c:6]1[c]2[c]([H])[c]([H])[c]([H])[s]2	0.0182533	5.63e-08	0.00235824	0.0117912	7.74024
[C:1]([H])([H])[N:2]([C:3]([H])([H]))[C:4]([H])([H])[c]1[c]([H])[c]([H])[c]([H])[s]1>>[C:1]([H])([H])[N:2]([C:3]([H])([H]))[C:4]([H])([H])[c]1[c]([H])[c]([H])[s][c]([H])1	0.0178074	9.41e-05	0.00267901	0.00847178	6.647
[C:1]([H])([H])[C:2]([H])([C]([H])([H])[n]1[c]([H])[c]([H])[c]([H])[n]1)[N:3]>>[C:1]([H])([H])[C:2]([H])([C]([H])([H])[n]1[c]([H])[n][c]([H])[n]1)[N:3]	0.0176249	0.00235942	0.00349777	0.00925423	5.0389
[C:1]([H])([H])[C:2]([H])([c]1[c]([H])[c]([H])[c]([H])[s]1)[N:3]>>[C:1]([H])([H])[C:2]([H])([c]1[c]([H])[c]([H])[s][c]([H])1)[N:3]	0.016944	0.000137657	0.00326621	0.01265	5.18767
[C]([H])([H])([H])[O][c:1]1[c:2]([H])[c:3]([H])[c:4]([H])[c:5][c:6]1([H])>>[c:4]1([H])[c:1]([H])[c:2]([c:3]([H])[c:6]([H])[c:5]1)[Cl]	0.0166769	0.000322264	0.00226597	0.0059952	7.35972
[c]1([H])[c]([H])[c]([s][c]1([H]))[C]([H])([H])[N:1]>>[c]1([H])[c]([H])[s][c]([H])[c]1[C]([H])([H])[N:1]	0.016283	0.000218138	0.00321728	0.012038	5.06112
[C:1]([H])>>[C]([H])([H])([H])[C:1]	0.0159219	9.35e-06	0.00317836	0.0213211	5.00946
[C:1]([H])[c]1[c]([H])[c]([H])[c]([H])[s]1>>[C:1]([H])[c]1[c]([H])[c]([H])[s][c]([H])1	0.0153248	0.000136357	0.00307749	0.0126888	4.97964
[c:1]1([H])[c:2]([H])[c:3][c:4]([H])[c:5]([c:6]1([H]))[Br]>>[c:2]1([H])[c:1]([H])[c:6]([c:5]([H])[c:4]([H])[c:3]1)[Br]	0.015012	0.00196009	0.00429744	0.0210531	3.49324
[C:1]([H])[N:2]([H])[C:3]([H])([H])[c:4]1[c]([H])[s][c:5]([c:6]2[c:7]([H])[c:8]([H])[s:9][c:10]2([H]))[n:11]1>>[C:1]([H])[N:2]([H])[C:3]([H])([H])[c:4]1[n:11][c:5]([c:6]2[c:7]([H])[c:8]([H])[s:9][c:10]2([H]))[n][o]1	0.0148818	0.00289397	0.00165318	0.00330635	9.00196
[C]([H])([H])([H])[C]([H])([H])[N:1]>>[C]1([H])([H])[C]([H])([H])[C]1([H])[N:1]	0.014729	0.00455872	0.00334602	0.00885273	4.40196
[C]([H])([H])([H])[c:1]1[c:2]([H])[c:3]([H])[c:4][c:5][c:6]1([H])>>[c:6]1([H])[c:1]([H])[c:2]([c:3]([H])[c:4][c:5]1)[Cl]	0.0147166	0.00884772	0.00353999	0.00867116	4.15724
[C:1]([H])([H])[N:2]([H])[C:3]([H])([H])>>[C:1]([H])([H])[N:2]([C:3]([H])([H]))[C]([H])([H])[C](=[O])[O]([H])	0.0143805	0.00794559	0.0033685	0.00825111	4.2691
[C:1]([H])([H])[N:2]([C:3]([H])([H]))[C]([H])([H])[c]1[c]([H])[c]([H])[c]([H])[s]1>>[C:1]([H])([H])[N:2]([C:3]([H])([H]))[C]([H])([H])[c]1[c]([H])[c]([H])[s][c]([H])1	0.0142615	0.000430129	0.0027681	0.00918074	5.15211
[C]([H])([H])([H])[O][c:1]1[c:2]([H])[c:3]([H])[c:4]([H])[c:5][c:6]1([H])>>[c:4]1([H])[c:3]([H])[c:2]([c:1]([H])[c:6]([H])[c:5]1)[F]	0.0140737	0.00469974	0.00363077	0.0108923	3.87623
[C:1]([H])([H])[c:2]1[c:3]([H])[n:4]([H])[n:5][c:6]1[c]2[c]([H])[c]([H])[c]([c]([H])[c]([H])2)[F]>>[C:1]([H])([H])[c:2]1[c:3]([H])[n:4]([H])[n:5][c:6]1[c]2[c]([H])[c]([H])[c]([H])[s]2	0.0139025	0.00020006	0.00306331	0.0140378	4.53839
[C:1][c:2]1[c:3]([H])[c:4]([H])[c:5]([c:6]([H])[c:7]1[F:8])[F]>>[C:1][c:2]1[c:3]([H])[c:4]([c:5]([H])[c:6]([H])[c:7]1[F:8])[Cl]	0.013862	0.00481121	0.00245027	0.00547896	5.65733
[C]([H])([H])([H])[N:1][C:2]([H])([H])[C:3]([H])([H])[O][C:4]([H])>>[C:4]([H])[C]([H])([H])[C]([H])([H])[N:1][C:2]1([H])[C]([H])([H])[C:3]1([H])([H])	0.0135075	0.000794617	0.00147756	0.00330393	9.14176
[C]([H])([H])([H])[C]([H])([C]([H])([H])[N:1])[O]([H])>>[C]([H])([H])([C]([H])([H])[O]([H]))[N:1]	0.0133407	0.00570296	0.00187382	0.00374764	7.11953
[C:1][c:2]1[c:3]([H])[c:4]([H])[c:5]([c:6]([H])[c:7]1[F:8])[Cl]>>[C:1][c:2]1[c:3]([H])[c:4]([c:5]([H])[c:6]([H])[c:7]1[F:8])[Cl]	0.013306	0.00027042	0.00275864	0.0106841	4.82339
[C]([H])([H])([H])[C]([H])([C]([H])([H])([H]))[N:1]([H])>>[C]([H])([H])([H])[C]([C]([H])([H])([H]))([C]([H])([H])([H]))[N:1]([H])	0.013293	0.00330449	0.00154555	0.00309109	8.60085
[c]1([H])[c]([H])[c]([c:1]2[n:2][c:3][o:4][n:5]2)[c]([H])[c]([c]1([H]))[Cl]>>[c]1([H])[c]([H])[c]([c:1]2[n:2][c:3][o:4][n:5]2)[s][c]1([H])	0.0130965	0.00616439	0.00317301	0.008395	4.12748
[C:1][c:2]1[c:3]([H])[c:4]([H])[c:5]([H])[n:6]([H])[c:7]1=[O]>>[C:1][c:2]1[c:3]([H])[c:4]([H])[c:5](=[O])[n:6]([H])[c:7]1([H])	0.0130576	0.00231946	0.00280315	0.00792852	4.65818
[c:1]1([H])[c:2]([H])[c:3][c:4]([H])[c:5]([c:6]1([H]))[Cl]>>[c:2]1([H])[c:1]([H])[c:6]([c:5]([H])[c:4]([H])[c:3]1)[Cl]	0.0129401	3.76e-07	0.00213147	0.0136481	6.07097
[C:1]([H])([H])([H])[N:2]([C:3]([H])([H])([H]))[C:4]([H])([C:5]([H])([H])[N:6]([H]))[c]1[c]([H])[c]([H])[c]([H])[s]1>>[C:1]([H])([H])([H])[N:2]([C:3]([H])([H])([H]))[C:4]([H])([C:5]([H])([H])[N:6]([H]))[c]1[c]([H])[c]([H])[s][c]([H])1	0.0129212	0.000339693	0.00252953	0.00876254	5.10815
[C:1]([H])([H])[C:2]([H])([H])[N:3]([C:4]([H])([H])[C:5]([H])([H]))[C:6]([H])([H])[c]1[c]([H])[c]([H])[c]([s]1)[Br]>>[C:1]([H])([H])[C:2]([H])([H])[N:3]([C:4]([H])([H])[C:5]([H])([H]))[C:6]([H])([H])[c]1[c]([H])[c]([H])[c]([s]1)[Cl]	0.0128176	0.00829945	0.00352241	0.00996288	3.63888
[C]([H])([H])([H])[c:1]1[c:2]([H])[c:3]([H])[c:4][s:5]1>>[c:3]1([H])[c:2]([H])[c:1]([s:5][c:4]1)[Cl]	0.0126234	0.00231536	0.00249576	0.00660316	5.05795
[C:1][c:2]1[c:3]([H])[c:4]([H])[c:5]([H])[c:6]([c:7]1([H]))[Cl]>>[C:1][c:2]1[c:3]([H])[c:4]([H])[c:5]([c:6]([H])[c:7]1([H]))[Cl]	0.0110233	0.0054108	0.00235304	0.00576376	4.68469
[C]([H])([H])([H])[c:1]1[c:2]([c:3]([n:4][n:5]1([H]))[C:6]([H])([H])([H]))[C:7]([H])([H])[N:8]([H])>>[C:6]([H])([H])([H])[c:3]1[c:2]([c:1]([H])[n:5]([H])[n:4]1)[C:7]([H])([H])[N:8]([H])	0.010983	8.78e-05	0.00136481	0.00386026	8.04732
[C]([H])([H])([H])[N]([H])[C]([H])([H])[C:1]([H])([C:2]([H])([H]))[C:3]([H])([H])>>[C:2]([H])([H])[C:1]([H])([C:3]([H])([H]))[C]([H])([H])[N]([H])([H])	0.0109593	4.66e-06	0.00123398	0.00409264	8.8813
[C]([H])([H])([H])[C:1]([H])([C:2]([H])([H]))[C:3]([H])>>[C:2]([H])([H])[C:1]([H])([H])[C:3]([H])	0.0107117	0.00440735	0.00273133	0.00819397	3.92178
[C]([H])([H])([H])[N]([H])[C]([H])([H])[C:1]([H])>>[C:1]([H])[C]([H])([H])[N]([H])([H])	0.0106507	1.84e-06	0.00116798	0.00404602	9.11884
[C]([H])([H])([H])[N]([H])[C]([H])([H])[C:1]1([H])[C:2]([H])([H])[C:3]([H])([H])[N:4][C:5]1([H])([H])>>[C:2]1([H])([H])[C:3]([H])([H])[N:4][C:5]([H])([H])[C:1]1([H])[C]([H])([H])[N]([H])([H])	0.0104268	1.4e-05	0.00123063	0.00389161	8.47269
[C:1]([H])([H])[N:2]([C:3]([H])([H]))[C:4](=[O:5])[C]1([H])[C]([H])([H])[C]([H])([H])[C]([H])([H])[C]1([H])[N]([H])([H])>>[C:1]([H])([H])[N:2]([C:3]([H])([H]))[C:4](=[O:5])[C]1([H])[C]([H])([H])[C]([H])([H])[C]([H])([C]([H])([H])1)[N]([H])([H])	0.0103606	0.000921955	0.00117803	0.00263416	8.79482
[C]([H])([H])([H])[C]([H])([C](=[O])[N]([H])([H]))[O:1]>>[C]([H])([H])([C](=[O])[N]([H])([H]))[O:1]	0.0101018	0.0022049	0.0019778	0.00523277	5.10759
[C:1]([H])([H])[c:2]1[c:3]([H])[c:4]([c:5]([H])[c:6]([H])[c:7]1)[Br]>>[C:1]([H])([H])[c:2]1[c:3]([H])[c:4]([c:5]([H])[c:6]([H])[c:7]1)[Cl]	0.0100196	0.00331306	0.00242793	0.0072838	4.12679
[C]([H])([H])([H])[C]([H])([H])[N:1]1[C:2]([H])([H])[C:3]([H])([H])[C:4]([H])[C:5]([H])([H])[C:6]1([H])([H])>>[C:3]1([H])([H])[C:2]([H])([H])[N:1]([C:6]([H])([H])[C:5]([H])([H])[C:4]1([H]))[C]2([H])[C]([H])([H])[C]([H])([H])2	0.00991755	0.000622094	0.000653809	0.00130762	15.1689
[c]1([H])[c]([H])[c]([H])[c]([c]([c:1]2[n:2][c:3][o:4][n:5]2)[c]1([H]))[Cl]>>[c]1([H])[c]([H])[c]([c]([H])[c]([H])[c]1[c:1]2[n:2][c:3][o:4][n:5]2)[Cl]	0.00939372	2.98e-05	0.000836496	0.00221316	11.2298
[C]1([H])([H])[C]([H])([H])[C]([H])([C]([H])([C]1([H])([H]))[N]([H])([H]))[C:1](=[O:2])[N:3]([H])>>[C]1([H])([H])[C]([H])([H])[C]([H])([C]([H])([H])[C]([H])1[C:1](=[O:2])[N:3]([H]))[N]([H])([H])	0.00934643	0.00228753	0.00135048	0.00301976	6.92082
[c:1]1([H])[c:2]([H])[c:3]([c:4]([H])[c:5]([H])[c:6]1)[Br]>>[c:2]1([H])[c:1]([H])[c:6][c:5]([H])[c:4]([c:3]1([H]))[Cl]	0.00934184	0.00521988	0.00245692	0.00737076	3.80225
[C:1][C]1([H])[C]([H])([H])[C]([H])([H])[C]([H])([H])[C]1([H])[N]([H])([H])>>[C:1][C]1([H])[C]([H])([H])[C]([H])([H])[C]([H])([C]([H])([H])1)[N]([H])([H])	0.00851927	1.5e-05	0.00116322	0.00402951	7.32387
[C:1]([H])([H])[c]1[c]([H])[c]([H])[n][c]([H])[c]([H])1>>[C:1]([H])([H])[c]1[c]([H])[c]([H])[c]([H])[n][c]([H])1	0.00819946	0.00362107	0.00134087	0.00299827	6.11505
[C:1]([H])([H])([H])[N:2]([C:3]([H])([H])([H]))[C:4]([H])([C:5]([H])([H])[N:6]([H])[C:7]([H])([H]))[c]1[c]([H])[c]([H])[c]([H])[s]1>>[C:1]([H])([H])([H])[N:2]([C:3]([H])([H])([H]))[C:4]([H])([C:5]([H])([H])[N:6]([H])[C:7]([H])([H]))[c]1[c]([H])[c]([H])[s][c]([H])1	0.00815453	7.86e-05	0.00069419	0.00170041	11.7468
[C]([H])([H])([H])[n]1[c]([c]([H])[c]([H])[n]1)[C:1]([H])>>[C]([H])([H])([H])[n]1[c]([H])[c]([c]([H])[n]1)[C:1]([H])	0.0079665	0.00273313	0.000867786	0.00173557	9.18025
[C]1([H])([H])[C]([H])([H])[C]([H])([C]([H])([C]1([H])([H]))[N]([H])([H]))[C:1](=[O:2])[N:3]>>[C]1([H])([H])[C]([H])([H])[C]([H])([C]([H])([H])[C]([H])1[C:1](=[O:2])[N:3])[N]([H])([H])	0.00792845	0.0045601	0.00180123	0.00476561	4.40168
[C:1][C]1([H])[C]([H])([H])[C]([H])([H])[C]([H])([H])[C]([H])([C]([H])([H])1)[N]([H])([H])>>[C:1][C]1([H])[C]([H])([H])[C]([H])([H])[C]([H])([C]([H])([H])1)[N]([H])([H])	0.00748195	0.00149102	0.000964984	0.00215777	7.75344
[C:1]([H])([H])[c:2]1[c:3]([H])[c:4]([H])[c:5]([s:6]1)[Br]>>[C:1]([H])([H])[c:2]1[c:3]([H])[c:4]([H])[c:5]([s:6]1)[Cl]	0.0060763	0.00596199	0.00174812	0.00579788	3.4759
[C:1]([H])[N:2]([H])[C:3]([H])([H])[c:4]1[n:5][c:6]([c:7]2[c:8]([H])[c:9]([H])[c:10]([H])[s:11]2)[n][o]1>>[C:1]([H])[N:2]([H])[C:3]([H])([H])[c:4]1[c]([H])[o][c:6]([c:7]2[c:8]([H])[c:9]([H])[c:10]([H])[s:11]2)[n:5]1	0.00591652	0.00303964	0.000922714	0.00206325	6.41208
[C]([H])([H])([H])[C:1]1([H])[C:2]([H])([H])[C:3]([H])([C:4]([H])([H])[C:5]([H])([H])[N:6]1[C:7])[N]([H])([H])>>[C:7][N:6]1[C:5]([H])([H])[C:4]([H])([H])[C:3]([H])([H])[C:2]([H])([C:1]1([H])([H]))[N]([H])([H])	0.00574104	0.00683993	0.00164543	0.00520329	3.48909
[C]([H])([H])([H])[c]1[c]([H])[c]([H])[c]([s]1)[C:1]>>[C]([H])([H])([H])[c]1[c]([H])[c]([H])[s][c]1[C:1]	0.00546416	0.00117776	0.00044686	0.00089372	12.2279
[c]1([H])[c]([H])[n][c]([H])[c]([H])[c]1[c:1]2[n:2][n:3][c:4]([n:5]2[C:6]3([H])[C:7]([H])([H])[C:8]3([H])([H]))[S:9]>>[c]1([H])[c]([H])[c]([c:1]2[n:2][n:3][c:4]([n:5]2[C:6]3([H])[C:7]([H])([H])[C:8]3([H])([H]))[S:9])[c]([H])[n][c]1([H])	0.00534313	0.00376451	0.00137915	0.00436127	3.87421
[c]1([H])[c]([H])[c]([c]([H])[c]([H])[c]1[c:1]2[n:2][c:3][c:4]([H])[o:5]2)[Cl]>>[c]1([H])[c]([H])[c]([c:1]2[n:2][c:3][c:4]([H])[o:5]2)[s][c]1([H])	0.00505184	0.0060769	0.000725493	0.00145099	6.96332
[C]([H])([H])([H])[O][c:1]1[c:2]([H])[c:3]([H])[c:4]([c:5]([c:6]1([H]))[O:7])[C:8]([H])>>[C]([H])([H])([H])[O][c:2]1[c:1]([H])[c:6]([H])[c:5]([c:4]([c:3]1([H]))[C:8]([H]))[O:7]	0.00398661	0.00276481	0.000816844	0.00216117	4.88051
[C:1]([H])[n:2]1[c:3][n:4][n:5][c:6]1[c]2[c]([H])[c]([H])[n][c]([H])[c]([H])2>>[C:1]([H])[n:2]1[c:3][n:4][n:5][c:6]1[c]2[c]([H])[c]([H])[c]([H])[n][c]([H])2	0.00382158	8.49e-05	0.00076881	0.00343822	4.97078
[C:1]([H])[c]1[c]([H])[c]([H])[n][n]1([H])>>[C:1]([H])[c]1[c]([H])[n]([H])[n][c]([H])1	0.00379712	0.000266124	0.000895294	0.00456512	4.2412
[C:1]([H])([H])([H])[n:2]1[c:3]([H])[c:4]([c:5]([c]2[c]([H])[c]([H])[n][c]([H])[c]([H])2)[n:6]1)[C:7]([H])([H])[N:8]([H])>>[C:1]([H])([H])([H])[n:2]1[c:3]([H])[c:4]([c:5]([c]2[c]([H])[c]([H])[c]([H])[n][c]([H])2)[n:6]1)[C:7]([H])([H])[N:8]([H])	0.00309905	0.00744869	0.000832908	0.00235582	3.72075
[C:1]([H])([H])[c:2]1[n:3][c:4]([c]2[c]([H])[c]([H])[c]([H])[s]2)[n:5][o:6]1>>[C:1]([H])([H])[c:2]1[n:3][c:4]([c]2[c]([H])[c]([H])[s][c]([H])2)[n:5][o:6]1	0.00241451	7.97e-11	0.00029837	0.00219257	8.09233
[C:1]([H])([H])[n:2]1[c:3](=[S:4])[n:5]([c:6]([c]2[c]([H])[c]([H])[n][c]([H])[c]([H])2)[n:7]1)[C:8]3([H])[C:9]([H])([H])[C:10]3([H])([H])>>[C:1]([H])([H])[n:2]1[c:3](=[S:4])[n:5]([c:6]([c]2[c]([H])[c]([H])[c]([H])[n][c]([H])2)[n:7]1)[C:8]3([H])[C:9]([H])([H])[C:10]3([H])([H])	0.00230004	1.85e-05	0.00028123	0.000889326	8.1785
[c:1]1([H])[c:2]([H])[c]([c:3]([H])[c:4]([H])[c:5]1)[C]#[N]>>[c:1]1([H])[c:2]([H])[n][c:3]([H])[c:4]([c:5]1)[Cl]	0.526093	8.65e-05	0.0326207	0.072942	16.1276
[C]([H])([H])([H])[C]([H])([H])[c]1[c]([c]([H])[c]([H])[o]1)[C:1]>>[C:1][c]1[c]([H])[c]([c]([H])[n]1([H]))[Cl]	0.500382	0.000234143	0.0399666	0.0893679	12.52
[C]([H])([H])([H])[C]([H])([H])[c]1[c]([H])[c]([H])[o][c]1[C:1]>>[C:1][c]1[c]([H])[c]([c]([H])[n]1([H]))[Cl]	0.491693	0.0027229	0.0744419	0.166457	6.60505
[C]([H])([H])([H])[C]([H])([H])[c]1[c]([H])[c]([H])[o][c]1[C:1]>>[C:1][c]1[c]([H])[c]([H])[n][c]([H])[c]1[Cl]	0.483979	0.00190653	0.0666175	0.148961	7.26503
[C]([H])([H])([H])[C]([H])([H])[c]1[c]([c]([H])[c]([H])[o]1)[C:1]>>[C:1][c]1[c]([H])[c]([H])[n][c]([H])[c]1[Cl]	0.45906	1.3e-05	0.0270519	0.0662633	16.9696
[C]([H])([H])([H])[C]([H])([H])[c]1[c]([H])[c]([H])[o][c]1[C:1]>>[C:1][c]1[c]([H])[c]([H])[n][c]([H])[c]1[F]	0.453161	0.000286887	0.050508	0.123719	8.97205
[c:1]1([H])[c:2]([H])[c:3]([c:4]([n:5][c:6]1([H]))[N:7]([H]))[C]#[N]>>[c:2]1([H])[c:1]([c:6]([H])[n:5][c:4]([c:3]1[F])[N:7]([H]))[Cl]	0.450746	0.000176395	0.0334943	0.0748955	13.4574
[C]([H])([H])([H])[c]1[c]([H])[c]([H])[o][c]1[C:1]>>[C:1][c]1[c]([H])[c]([H])[n][c]([H])[c]1[Cl]	0.443975	8.42e-06	0.0239581	0.0586851	18.5313
[C]([H])([H])([H])[C]([H])([H])[c]1[c]([c]([H])[c]([H])[o]1)[C:1]>>[C:1][c]1[c]([H])[c]([H])[n][c]([H])[c]1[F]	0.435747	0.000223839	0.0344065	0.0769353	12.6647
[C]([H])([H])([H])[c]1[c]([H])[c]([H])[o][c]1[C:1]>>[C:1][c]1[c]([H])[c]([c]([H])[n]1([H]))[F]	0.43499	0.00137151	0.0548816	0.122719	7.92599
[C]([H])([H])([H])[c]1[c]([H])[c]([o][c]1[C]([H])([H])([H]))[C:1]>>[C:1][c]1[c]([H])[c]([c]([H])[n]1([H]))[Cl]	0.422697	7e-05	0.0351313	0.0860538	12.0319
[C:1][c]1[c]([H])[c]([H])[c]([H])[c]([c]([H])1)[C]#[N]>>[C]([H])([H])([H])[c]1[c]([H])[c]([n]([H])[n]1)[C:1]	0.420415	0.000623244	0.0552573	0.135352	7.60832
[C]([H])([H])([H])[C]([H])([H])[c]1[c]([H])[c]([H])[o][c]1[C:1]>>[C]([H])([H])([H])[c]1[c]([H])[n]([H])[c]([H])[c]1[C:1]	0.418277	0.00282333	0.0639472	0.14299	6.541
[C:1][c]1[c]([H])[c]([H])[c]([H])[c]([c]([H])1)[C]#[N]>>[C:1][c]1[c]([H])[c]([H])[n][c]([H])[c]1[F]	0.417603	0.000340448	0.0367071	0.0820796	11.3766
[C]([H])([H])([H])[c:1]1[c:2]([H])[c:3]([H])[c:4][n:5][c:6]1[C]#[N]>>[c:2]1([H])[c:1]([c:6]([H])[n:5][c:4][c:3]1[F])[Cl]	0.416936	0.00100249	0.0484544	0.108347	8.60472
[C]([H])([H])([H])[c]1[c]([H])[c]([o][c]1[C]([H])([H])([H]))[C:1]>>[C:1][c]1[c]([H])[c]([H])[n][c]([H])[c]1[Cl]	0.413949	0.000215764	0.0323804	0.0724047	12.784
[C]([H])([H])([H])[C](=[C]1[C]([H])([H])[C]([H])([H])[C]([H])([H])1)[C:1]>>[C:1][c]1[c]([H])[c]([c]([H])[n]1([H]))[Cl]	0.413432	0.00016633	0.0302656	0.0676759	13.6602
[C]([H])([H])([H])[C]([H])([H])[c]1[c]([c]([H])[c]([H])[o]1)[C:1]>>[C]([H])([H])([H])[c]1[c]([H])[n]([H])[c]([H])[c]1[C:1]	0.411662	0.000515221	0.040253	0.0900085	10.2269
[C]([H])([H])([H])[C]([H])([H])[c]1[c]([H])[c]([H])[o][c]1[C:1]>>[C]([H])([H])([H])[n]1[c]([c]([H])[c]([H])[n]1)[C]([H])([H])[C:1]	0.409906	7.43e-05	0.0244568	0.054687	16.7605
[C:1][c]1[c]([H])[c]([H])[c]([H])[c]([c]([H])1)[C]#[N]>>[C]([H])([H])([H])[c]1[c]([c]([H])[n][n]1([H]))[C:1]	0.398513	0.00311783	0.0625783	0.139929	6.36824
[c:1]1([H])[c:2]([H])[c]([c:3]([n:4][c:5]1([H]))[N:6]([H]))[C]#[N]>>[c:2]1([H])[c:1]([c:5]([H])[n:4][c:3]([n]1)[N:6]([H]))[Cl]	0.392652	5.61e-06	0.0122282	0.0273431	32.1102
[C:1][c]1[c]([H])[c]([H])[c]([H])[c]([c]([H])1)[C]#[N]>>[C:1][c]1[c]([H])[c]([H])[n]([H])[n]1	0.390806	0.000380328	0.0462311	0.113242	8.45333
[c:1]1([H])[c:2]([H])[c:3]([c:4]([c:5]([H])[c:6]1)[C]#[N])[F]>>[C]([H])([H])([H])[O][c:5]1[c:4]([H])[c:3]([H])[c:2]([c:1]([H])[c:6]1)[F]	0.390799	0.000521469	0.038332	0.0857129	10.1951
[C:1][c]1[c]([H])[c]([H])[c]([H])[c]([c]([H])1)[C]#[N]>>[C]([H])([H])([H])[c]1[c]([H])[n]([H])[c]([H])[c]1[C:1]	0.388766	0.00220085	0.0555969	0.124319	6.99259
[C:1][c]1[c]([H])[c]([H])[c]([c]([H])[c]([H])1)[C]#[N]>>[C:1][c]1[c]([H])[c]([H])[n]([H])[c]1[C]2([H])[C]([H])([H])[C]([H])([H])2	0.388282	0.00330565	0.0619446	0.138512	6.26822
[C:1][c]1[c]([H])[c]([H])[c]([c]([H])[c]([H])1)[C]#[N]>>[C]([H])([H])([H])[c]1[c]([H])[c]([n]([H])[n]1)[C:1]	0.387225	0.00326126	0.06155	0.13763	6.29122
[C:1][c]1[c]([H])[c]([H])[c]([c]([H])[c]([H])1)[C]#[N]>>[C]([H])([H])([H])[c]1[c]([c]([H])[n][n]1([H]))[C:1]	0.385632	0.00324126	0.0611949	0.136836	6.3017
[C]([H])([H])([H])[c]1[c]([H])[c]([o][c]1[C]([H])([H])([H]))[C:1]>>[C:1][c]1[c]([H])[c]([H])[n][c]([H])[c]1[F]	0.385322	3.32e-05	0.0274803	0.0673128	14.0217
[C:1][c]1[c]([H])[c]([H])[c]([c]([H])[c]([H])1)[C]#[N]>>[C:1][c]1[c]([c]([H])[c]([H])[n]1([H]))[C]2([H])[C]([H])([H])[C]([H])([H])2	0.382692	0.00343135	0.0616737	0.137907	6.20511
[C]([H])([H])([H])[C](=[C]1[C]([H])([H])[C]([H])([H])[C]([H])([H])1)[C:1]>>[C:1][c]1[c]([H])[c]([H])[c]([H])[n]1[C]2([H])[C]([H])([H])[C]([H])([H])2	0.38153	4.03e-05	0.019508	0.0436213	19.5577
[C:1][c]1[c]([H])[c]([H])[c]([c]([H])[c]([H])1)[C]#[N]>>[C]([H])([H])([H])[c]1[c]([H])[n]([H])[c]([H])[c]1[C:1]	0.375884	0.00228914	0.0543224	0.121468	6.91952
[C]([H])([H])([H])[c]1[c]([H])[c]([H])[o][c]1[C:1]>>[C]([H])([H])([H])[c]1[c]([H])[c]([H])[n]([H])[c]1[C:1]	0.374118	0.000147352	0.0362722	0.0888483	10.3142
[C]([H])([H])([H])[C]([H])([C]([H])([H])([H]))[C]#[C][C:1]>>[C:1][c]1[c]([H])[c]([H])[c]([H])[n]1[C]2([H])[C]([H])([H])[C]([H])([H])2	0.373888	0.000636226	0.0386074	0.0863288	9.68435
[C]([H])([H])([H])[c]1[c]([H])[c]([H])[o][c]1[C:1](=[O:2])[N:3]([H])>>[C]([H])([H])([H])[c]1[c]([H])[c]([H])[n]([H])[c]1[C:1](=[O:2])[N:3]([H])	0.373822	0.00109168	0.0444227	0.0993321	8.41511
[C]([H])([H])([H])[n]1[c]([c]([H])[c]([H])[c]1[C]#[N])[C:1]>>[C:1][c]1[c]([H])[c]([c]([H])[n]1([H]))[Cl]	0.370239	0.000555313	0.0369096	0.0825323	10.031
[C:1][c]1[c]([H])[c]([H])[c]([c]([H])[c]([H])1)[C]#[N]>>[C]([H])([H])([H])[c]1[c]([H])[c]([c]([H])[c]([H])[n]1)[C:1]	0.369541	0.000829017	0.0408712	0.0913908	9.04157
[C]([H])([H])([H])[c:1]1[c:2]([c:3]([H])[c:4]([H])[c:5][n:6]1)[C]#[N]>>[c:3]1([H])[c:2]([c:1]([H])[n:6][c:5][c:4]1[F])[Cl]	0.36942	0.000892885	0.0416549	0.0931432	8.86856
[C]([H])([H])([H])[c]1[c]([H])[c]([H])[o][c]1[C]([H])([H])[C:1](=[O:2])[N:3]([H])>>[c]1([H])[c]([c]([H])[n]([H])[c]1[C:1](=[O:2])[N:3]([H]))[Cl]	0.364764	8.14e-06	0.0195471	0.0478804	18.6608
[C]([H])([H])([H])[c]1[n][c]([H])[c]([H])[n]1[C]([H])([H])[C:1](=[O:2])[N:3]([H])>>[c]1([H])[c]([H])[n][c]([H])[c]([c]1[C:1](=[O:2])[N:3]([H]))[F]	0.364576	3.65e-06	0.0101942	0.0227949	35.7634
[C]([H])([H])([H])[c]1[n][c]([H])[c]([H])[n]1[C]([H])([H])[C:1](=[O:2])[N:3]([H])>>[C]([H])([H])([H])[c]1[c]([c]([H])[n][n]1([H]))[C:1](=[O:2])[N:3]([H])	0.363653	8.85e-06	0.0198226	0.0485552	18.3454
[C:1][c]1[c]([H])[c]([H])[c]([H])[c]([c]([H])1)[C]#[N]>>[C]([H])([H])([H])[n]1[c]([H])[c]([c]([H])[n]1)[C:1]	0.362283	0.000983426	0.0418923	0.093674	8.64796
[C]([H])([H])([H])[c]1[n][c]([H])[c]([H])[n]1[C]([H])([H])[C:1]>>[C:1][c]1[c]([H])[c]([c]([H])[n]1([H]))[Cl]	0.360697	3.91e-06	0.0279634	0.0790926	12.8989
[C]([H])([H])([H])[c]1[c]([H])[c]([H])[o][c]1[C:1]>>[C]([H])([H])([H])[c]1[c]([H])[n]([H])[c]([H])[c]1[C:1]	0.359658	0.000225822	0.0381209	0.0933768	9.43467
[C]([H])([H])([H])[c]1[n][c]([H])[c]([H])[n]1[C]([H])([H])[C:1]>>[C:1][c]1[c]([H])[c]([H])[n][c]([H])[c]1[Cl]	0.358977	1.66e-07	0.0214695	0.0644084	16.7203
[C]([H])([H])([H])[n]1[c]([c]([H])[c]([H])[c]1[C]#[N])[C:1]>>[C:1][c]1[c]([H])[c]([c]([H])[n]1([H]))[F]	0.358739	0.000737628	0.0384905	0.0860673	9.32018
[C:1][c]1[c]([H])[c]([H])[c]([c]([H])[c]([H])1)[C]#[N]>>[C:1][c]1[c]([H])[c]([H])[n]([H])[n]1	0.357769	0.00194831	0.0495298	0.110752	7.22331
[C:1][c]1[c]([H])[c]([H])[c]([H])[c]([c]([H])1)[C]#[N]>>[C]([H])([H])([H])[c]1[c]([H])[c]([o][n]1)[C:1]	0.357018	0.00109449	0.0424544	0.094931	8.40945
[C]([H])([H])([H])[c]1[c]([H])[c]([o][c]1[C]([H])([H])([H]))[C:1]>>[C]([H])([H])([H])[c]1[c]([c]([H])[n][n]1([H]))[C:1]	0.356784	0.00191019	0.0491348	0.109869	7.26133
[C]([H])([H])([H])[c]1[n][c]([H])[c]([H])[n]1[C]([H])([H])[C:1]>>[C:1][c]1[c]([H])[c]([c]([H])[n]1([H]))[F]	0.355723	1.59e-05	0.0339979	0.0961604	10.4631
[C]([H])([H])([H])[n]1[c]([c]([H])[c]([H])[c]1[C]#[N])[C:1]>>[C]([H])([H])([H])[c]1[c]([H])[c]([H])[n]([H])[c]1[C:1]	0.353568	0.000553294	0.0352144	0.0787418	10.0404
[C:1][c]1[c]([H])[c]([H])[c]([c]([H])[c]([H])1)[C]#[N]>>[C:1][c]1[c]([H])[c]([H])[n]([H])[c]([H])1	0.351353	0.000997851	0.0407832	0.0911941	8.61514
[C]([H])([H])([H])[c]1[c]([H])[c]([H])[o][c]1[C:1]>>[C]([H])([H])([H])[c]1[c]([c]([H])[c]([H])[n]1([H]))[C:1]	0.347696	0.00138572	0.0439869	0.0983577	7.90452
[C]([H])([H])([H])[C]([H])([H])[c]1[c]([c]([H])[c]([H])[o]1)[C:1]>>[C]([H])([H])([H])[C]([H])([H])[c]1[c]([c]([H])[c]([H])[n]1([H]))[C:1]	0.345696	0.000353915	0.0306903	0.0686256	11.264
[C:1][c]1[c]([H])[c]([H])[c]([c]([H])[c]([H])1)[C]#[N]>>[C:1][c]1[c]([H])[c]([H])[c]([H])[n]1([H])	0.345628	0.00148943	0.0445649	0.0996502	7.75562
[C]([H])([H])([H])[c]1[n][c]([H])[c]([H])[n]1[C]([H])([H])[C:1](=[O:2])[N:3]>>[c]1([H])[c]([H])[n][c]([H])[c]([c]1[C:1](=[O:2])[N:3])[Cl]	0.345523	7.78e-05	0.0293478	0.0718872	11.7734
[C]([H])([H])([H])[n]1[c]([c]([H])[c]([H])[c]1[C]#[N])[C:1]>>[C:1][c]1[c]([H])[c]([H])[n]([H])[c]1[C]2([H])[C]([H])([H])[C]([H])([H])2	0.345151	0.000605504	0.0450848	0.110435	7.65561
[C:1][c]1[c]([H])[c]([H])[c]([c]([H])[c]([H])1)[C]#[N]>>[C]([H])([H])([H])[c]1[c]([H])[c]([o][n]1)[C:1]	0.344137	0.00113377	0.0413022	0.0923546	8.33216
[C:1][c]1[c]([H])[c]([H])[o][c]([H])1>>[C:1][c]1[c]([H])[c]([H])[n][c]([H])[c]1[F]	0.343896	0.000690843	0.0362763	0.0811163	9.47994
[C]([H])([H])([H])[n]1[c]([c]([H])[c]([H])[c]1[C]#[N])[C:1]>>[C]([H])([H])([H])[c]1[c]([c]([H])[n][n]1([H]))[C:1]	0.342944	4.56e-05	0.0328914	0.0870225	10.4266
[C]([H])([H])([H])[n]1[c]([c]([H])[c]([H])[c]1[C]#[N])[C:1]>>[C:1][c]1[c]([H])[c]([H])[n][c]([H])[c]1[F]	0.342312	8.98e-05	0.0299497	0.0733615	11.4296
[C]([H])([H])([H])[n]1[c]([c]([H])[c]([H])[c]1[C]#[N])[C:1]>>[C:1][c]1[c]([c]([H])[c]([H])[n]1([H]))[C]2([H])[C]([H])([H])[C]([H])([H])2	0.342093	0.000720212	0.0463837	0.113616	7.37527
[C]([H])([H])([H])[C]([H])([H])[c]1[c]([H])[c]([H])[o][c]1[C:1]>>[C:1][c]1[c]([H])[c]([H])[o][c]1[Cl]	0.337544	0.000122909	0.0228815	0.0511645	14.7518
[C]([H])([H])([H])[n]1[c]([c]([H])[c]([H])[c]1[C]#[N])[C:1]>>[C]([H])([H])([H])[c]1[c]([H])[c]([n]([H])[n]1)[C:1]	0.337023	0.00145219	0.0431662	0.0965226	7.80757
[C:1]([H])([H])[N:2]([C:3]([H])([H]))[c:4]1[c:5]([c:6]([H])[c:7]([H])[c:8]([H])[n:9]1)[C]#[N]>>[C]([H])([H])([H])[N]([H])[C](=[O])[c:5]1[c:6]([H])[c:7]([H])[c:8]([H])[n:9][c:4]1[N:2]([C:1]([H])([H]))[C:3]([H])([H])	0.336319	0.00124338	0.0513536	0.12579	6.54908
[C]([H])([H])([H])[c]1[c]([H])[c]([o][c]1[C]([H])([H])([H]))[C:1]>>[C]([H])([H])([H])[c]1[c]([H])[n]([H])[c]([H])[c]1[C:1]	0.334191	0.000998592	0.0387987	0.0867566	8.61347
[C]([H])([H])([H])[c:1]1[c:2]([c:3]([H])[c:4]([c:5]([n:6]1)[N:7]([H]))[Cl])[C]#[N]>>[c:3]1([H])[c:2]([c:1]([H])[n:6][c:5]([c:4]1[F])[N:7]([H]))[Cl]	0.330149	0.0016467	0.0437125	0.0977442	7.55271
[C]([H])([H])([H])[c]1[n][c]([H])[c]([H])[n]1[C]([H])([H])[C:1]>>[C:1][c]1[c]([H])[c]([H])[n][c]([H])[c]1[F]	0.327675	2.92e-11	0.0143383	0.0516976	22.8531
[C]([H])([H])([H])[C]([H])([H])[n]1[c]([H])[c]([H])[n][c]1[C:1]>>[C]([H])([H])([H])[c]1[c]([H])[n]([H])[c]([H])[c]1[C:1]	0.327197	0.00124332	0.0402305	0.0899581	8.13307
[C:1][C]#[C][C]1([H])[C]([H])([H])[C]([H])([H])[O][C]([H])([H])[C]([H])([H])1>>[C:1][c]1[c]([H])[c]([H])[n]([H])[c]1[C]2([H])[C]([H])([H])[C]([H])([H])2	0.326006	0.00105981	0.0384416	0.085958	8.48057
[C]([H])([H])([H])[c]1[n][c]([H])[c]([H])[n]1[C]([H])([H])[C:1]>>[C]([H])([H])([H])[c]1[c]([H])[c]([H])[n]([H])[c]1[C:1]	0.325649	3.91e-05	0.0240117	0.0588165	13.562
[C]([H])([H])([H])[c]1[c]([H])[c]([H])[o][c]1[C]([H])([H])[C:1]>>[C:1][c]1[c]([H])[c]([c]([H])[n]1([H]))[Cl]	0.324334	2.83e-07	0.0240431	0.0760311	13.4897
[C]([H])([H])([H])[n]1[c]([c]([H])[c]([H])[c]1[C]#[N])[C:1]>>[C]([H])([H])([H])[c]1[c]([H])[c]([c]([H])[c]([H])[n]1)[C:1]	0.323309	0.000106105	0.0211143	0.0472129	15.3123
[C:1][c]1[c]([H])[c]([H])[c]([c]([H])[c]([H])1)[C]#[N]>>[C]([H])([H])([H])[c]1[c]([c]([H])[c]([H])[c]([H])[n]1)[C]([H])([H])[C:1]	0.32301	0.00144613	0.0413258	0.0924072	7.81618
[C]([H])([H])([H])[c]1[n][c]([H])[c]([H])[n]1[C]([H])([H])[C:1]>>[C:1][c]1[c]([H])[c]([H])[n]([H])[c]1[C]2([H])[C]([H])([H])[C]([H])([H])2	0.322625	2.36e-05	0.0327486	0.0926271	9.85157
[C]([H])([H])([H])[C]([H])([H])[c]1[n][c]([c]([o]1)[C:1])[C]([H])([H])([H])>>[C]([H])([H])([H])[c]1[c]([H])[c]([H])[c]([c]([n]1)[O][C]([H])([H])([H]))[C:1]	0.322505	0.00153575	0.0419207	0.0937376	7.6932
[c:1]1([H])[c:2]([H])[c:3]([c:4]([n:5][c:6]1)[C]#[N])[Cl]>>[c:3]1([H])[c:2]([H])[c:1]([c:6][n:5][c:4]1([H]))[Cl]	0.321826	0.00713143	0.0634791	0.141944	5.0698
[C:1][C]#[C][C]1([H])[C]([H])([H])[C]([H])([H])[O][C]([H])([H])[C]([H])([H])1>>[C:1][c]1[c]([c]([H])[c]([H])[n]1([H]))[C]2([H])[C]([H])([H])[C]([H])([H])2	0.321132	0.00133303	0.0402141	0.0899214	7.98555
[C]([H])([H])([H])[c]1[n][c]([H])[c]([H])[n]1[C:1]([H])([H])>>[C]([H])([H])([H])[C]([C]([H])([H])([H]))([C:1]([H])([H]))[O]([H])	0.320137	0.000388245	0.0291048	0.0650804	10.9995
[C]([H])([H])([H])[c]1[n][c]([H])[c]([H])[n]1[C]([H])([H])[C:1]>>[C]([H])([H])([H])[c]1[c]([c]([H])[n][n]1([H]))[C:1]	0.319808	7.38e-09	0.0204602	0.0708761	15.6308
[C]([H])([H])([H])[C]([H])([H])[c]1[c]([n][c]([H])[o]1)[C:1]>>[C]([H])([H])([H])[c]1[c]([c]([H])[c]([H])[n]1([H]))[C:1]	0.319284	0.00174355	0.0429185	0.0959686	7.43932
[C]([H])([H])([H])[n]1[c]([c]([H])[c]([H])[c]1[C]#[N])[C:1]>>[C]([H])([H])([H])[c]1[c]([H])[n]([H])[c]([H])[c]1[C:1]	0.318789	9.29e-05	0.0280893	0.0688045	11.3491
[C]([H])([H])([H])[c]1[n][c]([H])[c]([H])[n]1[C]([H])([H])[C:1]>>[C:1][c]1[c]([c]([H])[c]([H])[n]1([H]))[C]2([H])[C]([H])([H])[C]([H])([H])2	0.318783	3.1e-05	0.0337342	0.0954149	9.44984
[C:1][C]#[C][C]1([H])[C]([H])([H])[C]([H])([H])[O][C]([H])([H])[C]([H])([H])1>>[C:1][c]1[c]([H])[c]([H])[c]([H])[n]1[C]2([H])[C]([H])([H])[C]([H])([H])2	0.317765	0.000701168	0.0336489	0.0752412	9.44355
[C]([H])([H])([H])[c]1[n][c]([H])[c]([H])[n]1[C]([H])([H])[C:1]>>[C]([H])([H])([H])[c]1[c]([c]([H])[c]([H])[n]1([H]))[C:1]	0.317477	0.000745499	0.0341574	0.0763783	9.29454
[C]([H])([H])([H])[C]1=[C]([C]([H])([H])[C]([H])([H])[C]([H])([H])[O]1)[C:1]>>[C]([H])([H])([H])[c]1[c]([H])[n]([H])[c]([H])[c]1[C:1]	0.316655	0.00273032	0.0479763	0.107278	6.60023
[C]([H])([H])([H])[c]1[c]([H])[o][c]([H])[c]1[C:1]>>[C]([H])([H])([H])[c]1[c]([c]([H])[n][n]1([H]))[C:1]	0.316307	0.00481647	0.0559278	0.125058	5.65563
[C]([H])([H])([H])[c]1[c]([H])[n][c]([H])[n]1[C]([H])([H])[C:1]>>[C:1][c]1[c]([H])[c]([c]([H])[n]1([H]))[Cl]	0.3162	5.84e-05	0.025321	0.0620235	12.4877
[C:1][c]1[c]([H])[c]([H])[c]([H])[c]([c]([H])1)[C]#[N]>>[C]([H])([H])([H])[c]1[c]([c]([H])[o][n]1)[C:1]	0.315926	0.00149147	0.0407498	0.0911194	7.75283
[C:1][C]([H])=[C]1[C]([H])([H])[C]([H])([H])[C]([H])([H])[C]([H])([H])1>>[C:1][c]1[c]([H])[c]([c]([H])[n]1([H]))[Cl]	0.314122	0.000378689	0.0283758	0.0634502	11.0701
[C]([H])([H])([H])[n]1[c]([c]([H])[c]([H])[c]1[C]#[N])[C:1]>>[C]([H])([H])([H])[C]([H])([C]([H])([H])([H]))[c]1[c]([c]([H])[n][n]1([H]))[C:1]	0.313893	0.00134054	0.0393657	0.0880244	7.97377
[C]([H])([H])([H])[c]1[n][c]([H])[c]([H])[n]1[C]([H])([H])[C:1]>>[C]([H])([H])([H])[c]1[c]([H])[n]([H])[c]([H])[c]1[C:1]	0.313772	2.82e-08	0.020457	0.0678483	15.3381
[c:1]1([H])[c:2]([H])[n:3][c:4]([c:5]([c:6]1[C]#[N])[Cl])[N:7]([H])>>[c:6]1([H])[c:1]([c:2]([H])[n:3][c:4]([c:5]1[F])[N:7]([H]))[Cl]	0.31371	0.00244337	0.0461346	0.10316	6.79987
[C]([H])([H])([H])[c]1[c]([H])[c]([H])[o][c]1[C]([H])([H])[C:1]>>[C:1][c]1[c]([H])[c]([H])[n][c]([H])[c]1[Cl]	0.311733	0.000172365	0.031227	0.0764902	9.9828
[C]([H])([H])([H])[c]1[n][c]([H])[c]([H])[n]1[C]([H])([H])[C:1]>>[C]([H])([H])([H])[c]1[c]([H])[n]([H])[n][c]1[C:1]	0.31173	0.000362478	0.0278452	0.0622638	11.1951
[C]([H])([H])([H])[c:1]1[c:2]([c:3]([H])[c:4]([c:5][n:6]1)[Cl])[C]#[N]>>[c:3]1([H])[c:2]([c:1]([H])[n:6][c:5][c:4]1[F])[Cl]	0.311563	9.73e-05	0.0341404	0.090327	9.12589
[C]([H])([H])([H])[c]1[n][c]([H])[c]([H])[n]1[C]([H])([H])[C:1](=[O:2])[N:3]>>[c]1([H])[c]([c]([H])[n]([H])[c]1[C:1](=[O:2])[N:3])[F]	0.310983	0.00166598	0.0413019	0.0923538	7.52949
[C]([H])([H])([H])[c]1[c]([H])[o][c]([H])[c]1[C:1]>>[C]([H])([H])([H])[c]1[c]([c]([H])[c]([H])[n]1([H]))[C:1]	0.310818	0.000870819	0.0348195	0.0778589	8.92655
[c:1]1([H])[c:2]([H])[c:3][n:4][c:5]([c:6]1)[C]#[N]>>[c:1]1([H])[c:6][c:5]([H])[n:4][c:3][c:2]1[F]	0.310302	3.28e-05	0.0331135	0.0936593	9.37086
[C]([H])([H])([H])[c]1[c]([H])[n][c]([H])[n]1[C]([H])([H])[C:1](=[O:2])[N:3]([H])>>[c]1([H])[c]([H])[n][c]([H])[c]([c]1[C:1](=[O:2])[N:3]([H]))[F]	0.308677	7.43e-05	0.0184209	0.0411904	16.7569
[C]([H])([H])([H])[n]1[c]([c]([H])[c]([H])[c]1[C]#[N])[C:1]>>[C:1][c]1[c]([H])[o][n][c]1[C]2([H])[C]([H])([H])[C]([H])([H])2	0.308071	0.000368766	0.0362064	0.0886872	8.50879
[c:1]1([H])[c]([H])[c:2]([n:3][c:4]([c:5]1)[C]#[N])[N:6]([H])>>[c:1]1([H])[c:5][c:4]([H])[n:3][c:2]([n]1)[N:6]([H])	0.30767	6.47e-05	0.017726	0.0396364	17.357
[C]([H])([H])([H])[n]1[c]([c]([H])[c]([H])[c]1[C]#[N])[C:1]>>[C:1][c]1[c]([H])[c]([H])[n]([H])[n]1	0.307567	0.00081098	0.0338229	0.0756304	9.09345
[C]([H])([H])([H])[C]([H])([H])[C:1]([H])([H])>>[C:1]([H])([H])[C]1([H])[C]([H])([H])[C]([H])([H])1	0.307491	1.55e-07	0.0182306	0.0546918	16.8668
[C:1][C]([H])=[C]1[C]([H])([H])[C]([H])([H])[C]([H])([H])[C]([H])([H])[C]([H])([H])1>>[C:1][C]1([H])[C]([H])([H])[C]([C]([H])([H])1)([F])[F]	0.307022	0.00086938	0.0343795	0.0768748	8.93039
[C]([H])([H])([H])[c]1[n][c]([H])[c]([H])[n]1[C]([H])([H])[C:1]>>[C]([H])([H])([H])[C]([H])([H])[c]1[c]([c]([H])[n][n]1([H]))[C:1]	0.306409	0.00326701	0.0487274	0.108958	6.28822
[C]1([H])([H])[C]([H])([H])[C]([H])([H])[C](=[C]([H])[C:1](=[O:2])[N:3]([H]))[C]([H])([H])[C]1([H])([H])>>[c]1([H])[c]([H])[n][c]([H])[c]([c]1[C:1](=[O:2])[N:3]([H]))[F]	0.305948	4.76e-06	0.0198793	0.0525957	15.3903
[C]([H])([H])([H])[C]1=[C]([C]([H])([H])[C]([H])([H])[C]([H])([H])[O]1)[C:1]>>[C]([H])([H])([H])[c]1[c]([H])[c]([n]([H])[c]1[C:1])[C]([H])([H])([H])	0.305378	0.00337962	0.0490115	0.109593	6.23073
[C]([H])([H])([H])[c]1[n][c]([H])[c]([H])[n]1[C]([H])([H])[C:1](=[O:2])[N:3]>>[c]1([H])[c]([H])[n][c]([H])[c]([c]1[C:1](=[O:2])[N:3])[F]	0.304611	7.13e-07	0.0183855	0.0520022	16.568
[C]([H])([H])([H])[c]1[n][c]([H])[c]([H])[n]1[C]([H])([H])[C:1]>>[C]([H])([H])([H])[c]1[c]([H])[c]([n]([H])[n]1)[C:1]	0.30461	0.00339781	0.0489593	0.109476	6.22167
[C:1][c]1[c]([H])[c]([H])[c]([H])[c]([c]([H])1)[C]#[N]>>[C]([H])([H])([H])[c]1[c]([n][c]([H])[c]([H])[n]1)[C:1]	0.30427	0.00183694	0.0414701	0.0927299	7.33711
[C]([H])([H])([H])[c]1[n][c]([H])[c]([H])[n]1[C]([H])([H])[C:1]>>[C:1][c]1[c]([H])[c]([H])[c]([H])[n]1[C]2([H])[C]([H])([H])[C]([H])([H])2	0.303702	0.000310655	0.0344224	0.0843174	8.8228
[C:1][c]1[c]([H])[c]([H])[c]([c]([H])[c]([H])1)[C]#[N]>>[C]([H])([H])([H])[c]1[c]([c]([H])[o][n]1)[C:1]	0.303045	0.00159189	0.0397664	0.0889203	7.6206
[C:1][C]#[C][C]1([H])[C]([H])([H])[C]([H])([H])[O][C]([H])([H])[C]([H])([H])1>>[C]([H])([H])([H])[c]1[c]([H])[n]([H])[c]([H])[c]1[C:1]	0.302813	0.000389515	0.0275529	0.0616103	10.9902
[C:1][C]([H])=[C]1[C]([H])([H])[C]([H])([H])[C]([H])([H])[C]([H])([H])[C]([H])([H])1>>[C:1][c]1[c]([H])[c]([H])[n][c]([H])[c]1[F]	0.299562	7.92e-07	0.0183624	0.0519367	16.3139
[C]([H])([H])([H])[c]1[c]([H])[n][c]([H])[n]1[C]([H])([H])[C:1]>>[C]([H])([H])([H])[C]([H])([H])[c]1[c]([c]([H])[n][n]1([H]))[C:1]	0.298829	0.00455956	0.052046	0.116378	5.74161
[C]([H])([H])([H])[C]([H])([H])[c]1[c]([n][c]([H])[o]1)[C:1]>>[C:1][c]1[c]([H])[c]([H])[n][c]([H])[c]1[Cl]	0.298661	0.000186903	0.0418263	0.118303	7.14052
[c:1]1([H])[c:2]([c:3]([H])[n:4][c:5][c:6]1[F:7])[C]#[N]>>[c:1]1([H])[c:2]([c:3]([H])[n:4][c:5][c:6]1[F:7])[Cl]	0.296892	1.32e-05	0.0229843	0.0608108	12.9171
[C]([H])([H])([H])[c]1[c]([H])[n][c]([H])[n]1[C]([H])([H])[C:1]>>[C:1][c]1[c]([H])[c]([H])[n][c]([H])[c]1[Cl]	0.296884	1.61e-06	0.0201947	0.0571191	14.7011
[C]([H])([H])([H])[C:1]([H])([H])[c:2]1[c:3]([H])[c:4]([H])[c:5]([o]1)[C:6]>>[C]([H])([H])([H])[O][C:1]([H])([H])[c:2]1[c]([H])[c]([H])[c:5]([c:4]([H])[c:3]1([H]))[C:6]	0.296873	0.000529446	0.0292334	0.0653678	10.1553
[C]([H])([H])([H])[c]1[c]([H])[c]([H])[o][c]1[C]([H])([H])[C:1]>>[C:1][c]1[c]([H])[c]([H])[n][c]([H])[c]1[F]	0.296343	2.4e-05	0.0254269	0.0672734	11.6547
[C]([H])([H])([H])[c]1[n][c]([H])[c]([H])[n]1[C]([H])([H])[C:1]>>[C:1][c]1[c]([H])[c]([H])[n]([H])[n]1	0.295072	8.64e-06	0.0257414	0.0728078	11.463
[C:1][c]1[c]([H])[c]([H])[c]([c]([H])[c]([H])1)[C]#[N]>>[C]([H])([H])([H])[c]1[c]([c]([H])[n]([n]1)[C]([H])([H])([H]))[C]([H])([H])[C:1]	0.294668	0.00411884	0.0499105	0.111603	5.90393
[C:1][C]([H])=[C]1[C]([H])([H])[C]([H])([H])[C]([H])([H])[C]([H])([H])1>>[C:1][c]1[c]([H])[c]([H])[c]([H])[n]1[C]2([H])[C]([H])([H])[C]([H])([H])2	0.294462	0.00064258	0.0304844	0.0681651	9.65947
[C]([H])([H])([H])[c]1[n][c]([H])[c]([H])[n]1[C:1]([H])([H])[C:2](=[O:3])[N:4]([H])[C:5]>>[C:5][N:4]([H])[C:2](=[O:3])[C:1]([H])([H])[c]1[c]([c]([H])[c]([H])[c]([H])[n]1)[F]	0.294086	7.59e-05	0.017641	0.0394465	16.6707
[C]([H])([H])([H])[n]1[c]([c]([H])[c]([H])[c]1[C]#[N])[C:1]>>[C]([H])([H])([H])[c]1[c]([H])[c]([o][n]1)[C:1]	0.293936	0.000113079	0.0195085	0.0436224	15.0671
[C:1][N:2]([H])[C:3](=[O:4])[C]([H])=[C]1[C]([H])([H])[C]([H])([H])[C]([H])([H])[C]([H])([H])[C]([H])([H])1>>[C:1][N:2]([H])[C:3](=[O:4])[c]1[c]([H])[c]([H])[n][c]([H])[c]1[F]	0.293181	1.6e-05	0.0180288	0.0441614	16.2618
[C]([H])([H])([H])[c]1[n][c]([H])[c]([H])[n]1[C]([H])([H])[C:1]>>[C:1][c]1[c]([H])[n]([H])[n][c]([H])1	0.293109	0.000721234	0.031266	0.0699129	9.37469
[C:1][c]1[c]([H])[c]([H])[c]([c]([H])[c]([H])1)[C]#[N]>>[C]([H])([H])([H])[c]1[c]([n][c]([H])[c]([H])[n]1)[C:1]	0.291389	0.00196379	0.040425	0.090393	7.20813
[C]([H])([H])([H])[c]1[n][c]([H])[c]([H])[n]1[C]([H])([H])[C:1](=[O:2])[N:3]>>[C]([H])([H])([H])[c]1[c]([H])[n]([H])[c]([H])[c]1[C:1](=[O:2])[N:3]	0.29101	5.11e-05	0.0284676	0.0753181	10.2225
[c]1([H])[c]([H])[n]2[c]([H])[n][c:1]([H])[c:2]2[c:3]([H])[c:4]1>>[c:2]1([H])[c:1]([H])[n]([H])[c:4][c:3]1[C]2([H])[C]([H])([H])[C]([H])([H])2	0.290232	0.0010704	0.0343121	0.0767242	8.45855
[C]([H])([H])([H])[n]1[c]([c]([H])[c]([H])[c]1[C]#[N])[C:1]>>[C]([H])([H])([H])[c]1[c]([H])[c]([n]([H])[c]1[C:1])[C]([H])([H])([H])	0.289967	9.39e-05	0.0183583	0.0410504	15.7949
[C]([H])([H])([H])[c]1[c]([H])[n][c]([H])[n]1[C]([H])([H])[C:1]>>[C:1][C]1([H])[C]([H])([H])[C]([H])([H])[C]([H])([C]([H])([H])[C]([H])([H])1)[O]([H])	0.289854	8.12e-05	0.0176869	0.0395492	16.3881
[C]([H])([H])([H])[C]1=[C]([C]([H])([H])[C]([H])([H])[C]([H])([H])[O]1)[C:1]>>[C:1][c]1[c]([H])[c]([H])[c]([H])[n]1[C]2([H])[C]([H])([H])[C]([H])([H])2	0.288627	4.06e-05	0.0214522	0.052547	13.4544
[C]([H])([H])([H])[c]1[c]([H])[n][c]([H])[n]1[C]([H])([H])[C:1](=[O:2])[N:3]>>[c]1([H])[c]([H])[n][c]([H])[c]([c]1[C:1](=[O:2])[N:3])[Cl]	0.288598	0.000581037	0.0291092	0.0650902	9.91432
[C]([H])([H])([H])[C]([H])([H])[c]1[c]([n][c]([H])[o]1)[C:1]>>[C]([H])([H])([H])[c]1[c]([H])[n]([H])[c]([H])[c]1[C:1]	0.287124	0.000711471	0.0451756	0.119523	6.35573
[C]([H])([H])([H])[c]1[c]([H])[n][c]([H])[n]1[C]([H])([H])[C:1]>>[C:1][c]1[c]([H])[c]([H])[n][c]([H])[c]1[F]	0.286213	2.72e-08	0.0185863	0.0616436	15.3992
[C]([H])([H])([H])[c]1[c]([H])[n][c]([H])[n]1[C]([H])([H])[C:1](=[O:2])[N:3]([H])>>[C]([H])([H])([H])[c]1[c]([c]([H])[n][n]1([H]))[C:1](=[O:2])[N:3]([H])	0.285175	0.000420134	0.0264575	0.0591609	10.7786
[C]([H])([H])([H])[C]([H])([H])[c]1[c]([n][c]([H])[o]1)[C:1]>>[C]([H])([H])([H])[c]1[c]([c]([H])[n][n]1([H]))[C:1]	0.284953	0.00385854	0.0561749	0.1376	5.0726
[C:1][C]#[C][C]1([H])[C]([H])([H])[C]([H])([H])1>>[C:1][c]1[c]([H])[c]([c]([H])[n]1([H]))[F]	0.284404	7.56e-05	0.0240186	0.0588333	11.841
[C]([H])([H])([H])[C]1=[C]([C]([H])([H])[C]([H])([H])[C]([H])([H])[O]1)[C:1]>>[C]([H])([H])([H])[n]1[c]([H])[c]([c]([H])[n]1)[C:1]	0.283893	0.0018783	0.0389221	0.0870326	7.29388
[C]([H])([H])([H])[c]1[c]([H])[n][c]([H])[n]1[C]([H])([H])[C:1]>>[C]([H])([H])([H])[c]1[c]([c]([H])[c]([H])[n]1([H]))[C:1]	0.282818	0.000258651	0.0308426	0.0755486	9.16974
[C]([H])([H])([H])[c]1[n][c]([H])[c]([H])[n]1[C]([H])([H])[C:1]>>[C:1][c]1[c]([H])[o][n][c]1[C]2([H])[C]([H])([H])[C]([H])([H])2	0.282655	5.64e-05	0.0281305	0.0744264	10.048
[C]([H])([H])([H])[c]1[n][c]([H])[c]([H])[n]1[C]([H])([H])[C:1](=[O:2])[N:3]2[C:4]([H])([H])[C:5][C:6][C:7]2([H])([H])>>[C]([H])([H])([H])[c]1[c]([H])[n]([H])[c]([H])[c]1[C:1](=[O:2])[N:3]2[C:4]([H])([H])[C:5][C:6][C:7]2([H])([H])	0.28206	0.00175984	0.0380083	0.0849891	7.42101
[C]([H])([H])([H])[c]1[c]([H])[c]([o][c]1[C]([H])([H])([H]))[C:1](=[O:2])[N:3]([H])>>[C]([H])([H])([H])[n]1[c]([c]([H])[c]([H])[n]1)[C]([H])([H])[C:1](=[O:2])[N:3]([H])	0.281962	0.000506051	0.0274434	0.0613653	10.2743
[C]([H])([H])([H])[c]1[n][c]([H])[c]([H])[n]1[C]([H])([H])[C:1]>>[C]([H])([H])([H])[C]([H])([C]([H])([H])([H]))[c]1[c]([c]([H])[n][n]1([H]))[C:1]	0.280002	0.00227063	0.0403777	0.0902874	6.93455
[C]([H])([H])([H])[c]1[c]([H])[o][c]([H])[c]1[C:1]>>[C:1][c]1[c]([H])[c]([c]([H])[n]1([H]))[Cl]	0.279554	0.000571385	0.0422158	0.111692	6.62201
[C:1][C]#[C][C]1([H])[C]([H])([H])[C]([H])([H])1>>[C:1][c]1[c]([H])[c]([c]([H])[n]1([H]))[Cl]	0.279536	0.000446455	0.026343	0.0589047	10.6114
[C:1][C]([H])=[C]1[C]([H])([H])[C]([H])([H])[C]([H])([H])1>>[C]([H])([H])([H])[c]1[c]([H])[n]([H])[c]([H])[c]1[C:1]	0.278997	0.00102991	0.0408797	0.100134	6.82483
[C]([H])([H])([H])[c]1[c]([c]([H])[c]([H])[o]1)[C:1]>>[C:1][c]1[c]([H])[c]([H])[n][c]([H])[c]1[F]	0.278493	4.53e-05	0.0211686	0.0518522	13.156
[C]([H])([H])([H])[n]1[c]([H])[n][c]([H])[c]1[C:1]>>[C:1][c]1[c]([H])[c]([H])[n][c]([H])[c]1[F]	0.278093	0.00288173	0.0427505	0.0955929	6.50502
[C]([H])([H])([H])[c]1[c]([H])[c]([H])[o][c]1[C]([H])([H])[C:1]>>[C]([H])([H])([H])[c]1[c]([c]([H])[n][n]1([H]))[C:1]	0.277154	1.26e-05	0.0292146	0.0876439	9.48684
[C]([H])([H])([H])[c]1[n][c]([H])[c]([H])[n]1[C:1]([H])([H])>>[C]([H])([H])([H])[c]1[c]([H])[c]([H])[n][c]([H])[c]1[C:1]([H])([H])	0.276344	2.07e-07	0.0105711	0.0279684	26.1417
[C]([H])([H])([H])[c]1[n][c]([H])[c]([H])[n]1[C]([H])([H])[C:1](=[O:2])[N:3]>>[C]([H])([H])([H])[c]1[c]([c]([H])[n][n]1([H]))[C:1](=[O:2])[N:3]	0.275963	0.000130223	0.0260774	0.0638763	10.5825
[C]([H])([H])([H])[C]([H])([H])[c]1[c]([n][c]([H])[o]1)[C:1](=[O:2])[N:3]>>[c]1([H])[c]([H])[n][c]([H])[c]([c]1[C:1](=[O:2])[N:3])[Cl]	0.274999	0.00588752	0.0514064	0.114948	5.34952
[C:1][C]([H])=[C]1[C]([H])([H])[C]([H])([H])[C]([H])([H])[C]([H])([H])1>>[C]([H])([H])([H])[c]1[c]([H])[n]([H])[c]([H])[c]1[C:1]	0.274934	0.000775207	0.0298818	0.0668178	9.2007
[C]([H])([H])([H])[c]1[n][c]([H])[c]([H])[n]1[C:1]([H])([H])>>[C:1]([H])([H])[c]1[c]([c]([H])[c]([H])[c]([H])[n]1)[F]	0.274745	2.57e-09	0.0119103	0.0376636	23.0679
[C]([H])([H])([H])[c]1[c]([H])[n][c]([H])[n]1[C]([H])([H])[C:1]>>[C]([H])([H])([H])[c]1[c]([c]([H])[n][n]1([H]))[C:1]	0.273917	9.76e-07	0.0234725	0.0742265	11.6697
[C]([H])([H])([H])[c]1[c]([H])[n][c]([H])[n]1[C]([H])([H])[C:1]>>[C]([H])([H])([H])[c]1[c]([H])[n]([H])[c]([H])[c]1[C:1]	0.273406	5.31e-07	0.0218134	0.0689801	12.5339
[C]([H])([H])([H])[c]1[c]([H])[n][c]([H])[n]1[C]([H])([H])[C:1]>>[C:1][c]1[c]([H])[c]([H])[n]([H])[c]1[C]2([H])[C]([H])([H])[C]([H])([H])2	0.273189	0.0013691	0.0344515	0.0770359	7.92966
[C]([H])([H])([H])[C](=[O])[N]1[C]([H])([H])[C]([H])([C]([H])([H])1)[C:1](=[O:2])[N:3]>>[c]1([H])[c]([H])[n][c]([H])[c]([c]1[C:1](=[O:2])[N:3])[F]	0.271824	0.00112711	0.0325732	0.0728359	8.34502
[C]([H])([H])([H])[C]([H])([H])[n]1[c]([H])[c]([H])[n][c]1[C:1]>>[C]([H])([H])([H])[c]1[c]([c]([H])[n][n]1[C]([H])([H])([H]))[C:1]	0.270951	0.00404544	0.0456682	0.102117	5.93303
[C]([H])([H])([H])[C](=[O])[N]1[C]([H])([H])[C]([H])([C]([H])([H])1)[C:1]>>[C:1][c]1[c]([H])[c]([H])[n][c]([H])[c]1[Cl]	0.270888	0.000907189	0.0306715	0.0685836	8.83191
[C]([H])([H])([H])[c]1[c]([H])[n][c]([H])[n]1[C]([H])([H])[C:1](=[O:2])[N:3]>>[C]([H])([H])([H])[c]1[c]([H])[n]([H])[c]([H])[c]1[C:1](=[O:2])[N:3]	0.270802	0.00070172	0.0365123	0.0894364	7.41673
[C]([H])([H])([H])[c]1[c]([H])[n][c]([H])[n]1[C]([H])([H])[C:1]>>[C:1][c]1[c]([c]([H])[c]([H])[n]1([H]))[C]2([H])[C]([H])([H])[C]([H])([H])2	0.269271	0.00163258	0.035571	0.0795392	7.56994
[C]([H])([H])([H])[c]1[c]([H])[c]([H])[o][c]1[C]([H])([H])[C:1]>>[C:1][c]1[c]([H])[c]([H])[c]([H])[n]1[C]2([H])[C]([H])([H])[C]([H])([H])2	0.26926	0.000623586	0.0353943	0.0866979	7.60742
[C]([H])([H])([H])[c]1[c]([H])[c]([H])[o][c]1[C:1]>>[C]([H])([H])([H])[c]1[n]([H])[c]([H])[c]([n]1)[C:1]	0.268609	1.54e-05	0.0107819	0.0241091	24.9127
[C]([H])([H])([H])[c]1[c]([H])[c]([H])[o][c]1[C]([H])([H])[C:1]>>[C:1][c]1[c]([H])[c]([H])[n]([H])[c]1[C]2([H])[C]([H])([H])[C]([H])([H])2	0.268246	0.00136854	0.0418334	0.10247	6.41224
[C:1]([H])([H])[C]#[N]>>[C:1]([H])([H])[O]([H])	0.267976	2.75e-07	0.0198012	0.0626169	13.5333
[C]([H])([H])([H])[c]1[c]([H])[n][c]([H])[n]1[C]([H])([H])[C:1](=[O:2])[N:3]>>[c]1([H])[c]([H])[n][c]([H])[c]([c]1[C:1](=[O:2])[N:3])[F]	0.267492	0.000284865	0.0297696	0.0729204	8.98542
[C]([H])([H])([H])[c]1[c]([H])[c]([H])[o][c]1[C]([H])([H])[C:1]>>[C:1][c]1[c]([H])[n]([H])[n][c]([H])1	0.267031	0.000243708	0.0287593	0.0704457	9.28505
[C]([H])([H])([H])[c]1[c]([H])[c]([H])[o][c]1[C:1](=[O:2])[N:3]([H])>>[C]([H])([H])([H])[n]1[c]([c]([H])[c]([H])[n]1)[C]([H])([H])[C:1](=[O:2])[N:3]([H])	0.266516	0.00165326	0.0433402	0.106161	6.1494
[C]([H])([H])([H])[c]1[c]([H])[c]([H])[o][c]1[C]([H])([H])[C:1]>>[C]([H])([H])([H])[c]1[c]([H])[n]([H])[c]([H])[c]1[C:1]	0.266184	5.37e-06	0.0250438	0.0751314	10.6287
[C]([H])([H])([H])[c]1[n][c]([H])[c]([H])[n]1[C]([H])([H])[C:1]>>[C]([H])([H])([H])[c]1[c]([H])[c]([n]([H])[c]1[C:1])[C]([H])([H])([H])	0.264808	0.000742128	0.0284571	0.0636321	9.30548
[C]([H])([H])([H])[n]1[c]([c]([H])[c]([H])[c]1[C]#[N])[C:1]>>[C]([H])([H])([H])[c]1[c]([c]([H])[c]([H])[c]([H])[n]1)[C]([H])([H])[C:1]	0.264758	0.000123598	0.024749	0.0606223	10.6978
[c]1([H])[c]([H])[n]2[c]([H])[n][c:1]([H])[c:2]2[c:3]([H])[c:4]1[C:5](=[O:6])[N:7]([H])>>[c:3]1([H])[c:2]([c:1]([H])[n]([H])[c:4]1[C:5](=[O:6])[N:7]([H]))[Cl]	0.264681	0.00157884	0.0426037	0.104357	6.21264
[C]([H])([H])([H])[c]1[c]([H])[c]([o][c]1[C]([H])([H])([H]))[C:1]>>[C]([H])([H])([H])[n]1[c]([c]([H])[c]([H])[n]1)[C]([H])([H])[C:1]	0.264419	0.000242904	0.0284582	0.069708	9.29149
[C]([H])([H])([H])[c]1[c]([H])[c]([H])[o][c]1[C]([H])([H])[C:1]>>[C]([H])([H])([H])[c]1[c]([H])[c]([n]([H])[n]1)[C:1]	0.264194	0.00685349	0.0515315	0.115228	5.12685
[c:1]1([H])[c:2]([H])[c:3]([c:4]([n:5][c:6]1)[C]#[N])[Cl]>>[c:3]1([H])[c:2]([H])[c:1]([c:6][n:5][c:4]1([H]))[F]	0.264102	0.00400564	0.0443939	0.0992678	5.94908
[C]([H])([H])([H])[c]1[c]([H])[c]([H])[o][c]1[C:1]>>[C]([H])([H])([H])[n]1[c]([c]([H])[c]([H])[n]1)[C]([H])([H])[C:1]	0.263998	8e-05	0.0323359	0.0914598	8.16424
[C]([H])([H])([H])[c]1[c]([H])[o][c]([H])[c]1[C:1]>>[C:1][c]1[c]([H])[c]([H])[n][c]([H])[c]1[Cl]	0.263452	0.00136136	0.0410383	0.100523	6.41969
[C]([H])([H])([H])[C]([H])([H])[c]1[c]([n][c]([H])[o]1)[C:1]>>[C:1][c]1[c]([H])[c]([H])[n][c]([H])[c]1[F]	0.263349	0.000337733	0.0405864	0.114796	6.48861
[C:1][c]1[c]([H])[c]([H])[o][n]1>>[C:1][c]1[c]([H])[c]([H])[n]([H])[n]1	0.263171	0.000170973	0.0194011	0.0433823	13.5648
[C]([H])([H])([H])[c]1[c]([H])[n][c]([H])[n]1[C]([H])([H])[C:1]>>[C:1][c]1[c]([H])[n]([H])[n][c]([H])1	0.263072	0.00229987	0.0380664	0.085119	6.91088
[C]([H])([H])([H])[c]1[c]([H])[n][c]([H])[n]1[C]([H])([H])[C:1](=[O:2])[N:3]>>[C]([H])([H])([H])[c]1[c]([c]([H])[n][n]1([H]))[C:1](=[O:2])[N:3]	0.262659	0.00316811	0.0414238	0.0926264	6.34075
[C]([H])([H])([H])[c]1[c]([H])[c]([H])[o][c]1[C]([H])([H])[C:1]>>[C:1][c]1[c]([c]([H])[c]([H])[n]1([H]))[C]2([H])[C]([H])([H])[C]([H])([H])2	0.262327	0.00035083	0.0362016	0.0957805	7.24628
[C]([H])([H])([H])[c]1[c]([c]([H])[c]([H])[o]1)[C:1](=[O:2])[N:3]>>[c]1([H])[c]([H])[n][c]([H])[c]([c]1[C:1](=[O:2])[N:3])[F]	0.262298	9.59e-05	0.0166953	0.0373319	15.7108
[C]([H])([H])([H])[n]1[c]([c]([H])[c]([H])[c]1[C]#[N])[C:1]>>[C]([H])([H])([H])[c]1[c]([n]([H])[n][c]1[C:1])[C]([H])([H])([H])	0.262295	6.89e-05	0.0153555	0.034336	17.0815
[C]([H])([H])([H])[c]1[n][c]([H])[c]([H])[n]1[C]([H])([H])[C:1]>>[C]([H])([H])([H])[c]1[c]([n]([H])[n][c]1[C:1])[C]([H])([H])([H])	0.262235	2.01e-06	0.0216645	0.0649934	12.1044
[C]([H])([H])([H])[c]1[n][c]([H])[c]([H])[n]1[C:1]([H])([H])>>[C]([H])([H])([H])[c]1[c]([H])[c]([H])[c]([c]([H])[n]1)[C:1]([H])([H])	0.261941	9.93e-06	0.0193012	0.0510662	13.5712
[c]1([H])[c]([H])[n]2[c]([H])[n][c:1]([H])[c:2]2[c:3]([H])[c:4]1[C:5](=[O:6])[N:7]([H])>>[c:2]1([H])[c:3]([H])[c:4]([n]([c:1]1([H]))[C]2([H])[C]([H])([H])[C]([H])([H])2)[C:5](=[O:6])[N:7]([H])	0.261632	0.000242524	0.028149	0.0689507	9.29454
[C:1][C]([H])=[C]1[C]([H])([H])[C]([H])([H])[C]([H])([H])1>>[C:1][c]1[c]([H])[c]([H])[c]([H])[n]1[C]2([H])[C]([H])([H])[C]([H])([H])2	0.26111	0.000101997	0.0234557	0.0574546	11.1321
[C]([H])([H])([H])[c]1[c]([H])[c]([H])[o][c]1[C]([H])([H])[C:1]>>[C:1][c]1[c]([H])[c]([H])[n]([H])[n]1	0.261021	0.000218919	0.0330613	0.087472	7.89504
[C]([H])([H])([H])[c]1[n][c]([H])[c]([H])[n]1[C]([H])([H])[C:1]>>[C]([H])([H])([H])[C]([H])([H])[c]1[c]([c]([H])[c]([H])[n]1([H]))[C:1]	0.260969	0.000353722	0.0231651	0.0517988	11.2656
[C]([H])([H])([H])[c]1[n][c]([H])[c]([H])[n]1[C:1]([H])([H])[C:2](=[O:3])[N:4]([H])>>[C]([H])([H])([H])[c]1[c]([c]([H])[c]([H])[c]([H])[n]1)[C:1]([H])([H])[C:2](=[O:3])[N:4]([H])	0.2605	5.32e-08	0.0107895	0.0305174	24.1436
[C]([H])([H])([H])[C]([H])([H])[c]1[n][c:1][c:2][o]1>>[c]1([H])[c:2][c:1][n]([H])[n]1	0.260371	0.000507044	0.0253547	0.0566949	10.2691
[C:1][c:2]1[c:3]([H])[c:4]([H])[c:5]([H])[c:6]([c:7]1([H]))[C]#[N]>>[C:1][c:2]1[c:3]([H])[c:4]([H])[c:5]([H])[c:6]([c:7]1([H]))[C]([H])([H])[O]([H])	0.260267	0.00011026	0.0171637	0.0383791	15.1639
[C:1][c]1[c]([H])[o][c]([H])[n]1>>[C]([H])([H])([H])[c]1[c]([H])[n]([H])[c]([H])[c]1[C:1]	0.260216	0.000200534	0.0199784	0.0446732	13.0248
[C]([H])([H])([H])[c]1[c]([H])[c]([c]([o]1)[C]([H])([H])([H]))[C:1]>>[C:1][c]1[c]([H])[c]([H])[n][c]([H])[c]1[F]	0.259851	0.00428923	0.0445045	0.0995152	5.83875
[C]([H])([H])([H])[c]1[n][c]([H])[c]([H])[n]1[C:1]([H])([H])[C:2](=[O:3])[N:4]>>[C]([H])([H])([H])[c]1[c]([H])[c]([H])[c]([c]([H])[n]1)[C:1]([H])([H])[C:2](=[O:3])[N:4]	0.259548	0.000387307	0.0235817	0.0527304	11.0063
[C]([H])([H])([H])[c]1[c]([H])[o][c]([H])[c]1[C:1]>>[C]([H])([H])([H])[c]1[c]([H])[n]([H])[c]([H])[c]1[C:1]	0.25921	0.000161484	0.0419	0.1325	6.1864
[C]([H])([H])([H])[c]1[n][c]([H])[c]([H])[n]1[C]([H])([H])[C:1]>>[C]([H])([H])([H])[c]1[c]([H])[c]([c]([H])[c]([H])[n]1)[C:1]	0.259181	2.37e-05	0.0172532	0.0422615	15.0222
[C:1][C]#[C][C]1([H])[C]([H])([H])[C]([H])([H])1>>[C:1][c]1[c]([H])[c]([H])[n]([H])[c]1[C]2([H])[C]([H])([H])[C]([H])([H])2	0.258527	0.000480699	0.0248314	0.0555246	10.4114
[C]([H])([H])([H])[C]([C]([H])([H])([H]))([C]([H])([H])([H]))[C]#[C][C:1]>>[C:1][c]1[c]([H])[c]([H])[c]([H])[n]1[C]2([H])[C]([H])([H])[C]([H])([H])2	0.258056	0.000140071	0.0180835	0.040436	14.2702
[C]([H])([H])([H])[c]1[n][c]([H])[c]([H])[n]1[C]([H])([H])[C:1]>>[C]([H])([H])([H])[c]1[c]([H])[c]([o][n]1)[C:1]	0.257942	2.29e-07	0.0131951	0.0373214	19.5482
[C:1][C]#[C][C]1([H])[C]([H])([H])[C]([H])([H])1>>[C]([H])([H])([H])[c]1[c]([c]([H])[n][n]1([H]))[C:1]	0.25742	0.000121337	0.023971	0.0587166	10.7388
[C]([H])([H])([H])[C]([H])([H])[c]1[c]([c]([H])[o][n]1)[C:1]>>[C]([H])([H])([H])[c]1[c]([c]([H])[n][n]1([H]))[C:1]	0.257232	0.00273084	0.0389751	0.0871511	6.59989
[C]([H])([H])([H])[c]1[n][c]([H])[c]([H])[n]1[C]([H])([H])[C:1]>>[C]([H])([H])([H])[n]1[c]([H])[c]([c]([H])[n]1)[C:1]	0.256423	0.000416057	0.0237305	0.0530631	10.8056
[C]([H])([H])([H])[n]1[c]([H])[n][c]([H])[c]1[C:1]>>[C]([H])([H])([H])[c]1[c]([c]([H])[n][n]1([H]))[C:1]	0.256058	0.00117071	0.0309905	0.0692968	8.26246
[C]([H])([H])([H])[c]1[n][c]([H])[c]([H])[n]1[C:1]([H])([H])[C:2](=[O:3])[N:4]>>[c]1([H])[c]([H])[c]([c]([n][c]1([H]))[C:1]([H])([H])[C:2](=[O:3])[N:4])[F]	0.255404	2.73e-05	0.0118366	0.0264675	21.5774
[C]([H])([H])([H])[C](=[O])[N]1[C]([H])([H])[C]([H])([C]([H])([H])1)[C:1]>>[C:1][c]1[c]([H])[c]([H])[n][c]([H])[c]1[F]	0.25527	0.000137143	0.0297298	0.0786577	8.58633
[C]([H])([H])([H])[c]1[n][c]([H])[c]([H])[n]1[C]([H])([H])[C:1]>>[C]([H])([H])([H])[c]1[c]([c]([H])[n][n]1[C]([H])([H])([H]))[C:1]	0.255088	0.000245823	0.0206291	0.0461282	12.3654
[C]([H])([H])([H])[c]1[c]([n][c]([o]1)[C]([H])([H])([H]))[C:1]>>[C:1][c]1[c]([H])[c]([H])[n][c]([H])[c]1[Cl]	0.255072	0.000185876	0.0313693	0.0829954	8.13126
[C]([H])([H])([H])[c]1[c]([H])[c]([H])[o][c]1[C]([H])([H])[C:1]>>[C:1][c]1[c]([H])[c]([c]([H])[n]1([H]))[F]	0.253934	0.00133929	0.0318384	0.0711927	7.97571
[C:1]([H])([H])[C]1=[C]([H])[C]([H])([H])[C]([H])([H])[O][C]([H])([H])1>>[C]([H])([H])([H])[c]1[c]([H])[n]([H])[n][c]1[C:1]([H])([H])	0.253912	9.63e-05	0.0161779	0.0361749	15.6951
[C:1][C]#[C][C]1([H])[C]([H])([H])[C]([H])([H])1>>[C:1][c]1[c]([H])[c]([H])[n][c]([H])[c]1[F]	0.253652	0.000105963	0.0229661	0.0562553	11.0446
[C]([H])([H])([H])[n]1[c]([c]([H])[c]([H])[c]1[C]#[N])[C:1]>>[C]([H])([H])([H])[c]1[c]([H])[c]([c]([n][n]1)[C]([H])([H])([H]))[C:1]	0.253577	2.33e-05	0.0112922	0.0252502	22.4558
[C]([H])([H])([H])[c]1[n][c]([H])[c]([H])[n]1[C:1]([H])([H])[C:2](=[O:3])[N:4]([H])[C:5]>>[C]([H])([H])([H])[c]1[c]([c]([H])[c]([H])[c]([H])[n]1)[C:1]([H])([H])[C:2](=[O:3])[N:4]([H])[C:5]	0.253503	5.71e-06	0.0126472	0.0309791	20.0442
[C]([H])([H])([H])[c]1[n][c]([H])[c]([H])[n]1[C:1]([H])([H])[C:2](=[O:3])[N:4]([H])>>[C]([H])([H])([H])[c]1[c]([c]([H])[n]([n]1)[C]([H])([H])([H]))[C:1]([H])([H])[C:2](=[O:3])[N:4]([H])	0.252049	0.000313294	0.021688	0.0484959	11.6216
[c:1]1([H])[c:2]([c:3]([H])[n:4][c:5][c:6]1[Cl:7])[C]#[N]>>[c:2]1([H])[c:1]([H])[c:6]([c:5][n:4][c:3]1([H]))[Cl:7]	0.250885	0.000262684	0.0328434	0.0868955	7.6388
[C]([H])([H])([H])[c]1[c]([H])[c]([H])[o][c]1[C:1]([H])([H])[C:2](=[O:3])[N:4]([H])>>[C]([H])([H])([H])[c]1[c]([c]([H])[c]([H])[c]([H])[n]1)[C:1]([H])([H])[C:2](=[O:3])[N:4]([H])	0.249748	2.22e-06	0.0102942	0.0252155	24.261
[C]([H])([H])([H])[c]1[c]([H])[n][c]([H])[n]1[C]([H])([H])[C:1]>>[C:1][c]1[c]([H])[c]([H])[n]([H])[n]1	0.249554	0.000997887	0.0289672	0.0647727	8.61506
[C]([H])([H])([H])[c]1[c]([H])[o][c]([H])[c]1[C:1]>>[C:1][c]1[c]([H])[c]([H])[n][c]([H])[c]1[F]	0.249522	1.83e-06	0.0230253	0.0728125	10.8368
[C]([H])([H])([H])[c]1[n][c]([H])[c]([H])[n]1[C]([H])([H])[C:1]>>[C:1][c]1[c]([H])[c]([H])[n]([H])[c]([H])1	0.248495	9e-07	0.012176	0.0322148	20.4086
[C]1([H])([H])[C]([H])([H])[C]1([H])[C]#[C][C:1](=[O:2])[N:3]([H])>>[C]([H])([H])([H])[c]1[c]([H])[c]([H])[n]([H])[c]1[C:1](=[O:2])[N:3]([H])	0.24816	0.000851902	0.0276418	0.061809	8.97773
[C]([H])([H])([H])[C](=[O])[N]1[C]([H])([H])[C]([H])([C]([H])([H])1)[C:1]>>[C]([H])([H])([H])[c]1[c]([c]([H])[n][n]1([H]))[C:1]	0.247919	0.0002559	0.0202564	0.0452946	12.2391
[C]([H])([H])([H])[c]1[n][c]([H])[c]([H])[n]1[C]([H])([H])[C:1]>>[C:1][c]1[c]([H])[c]([H])[c]([H])[n]1([H])	0.247881	8.14e-06	0.0176532	0.0467059	14.0417
[C]([H])([H])([H])[c]1[n][c]([H])[c]([H])[n]1[C]([H])([H])[C:1]>>[C]([H])([H])([H])[C]([H])([H])[c]1[c]([H])[c]([n]([H])[n]1)[C:1]	0.247753	0.00225321	0.0356538	0.0797243	6.94883
[C]([H])([H])([H])[c]1[c]([H])[c]([H])[o][c]1[C:1]>>[C]([H])([H])([H])[c]1[c]([c]([H])[n][n]1[C]([H])([H])([H]))[C:1]	0.247746	0.00242145	0.0438888	0.107505	5.64486
[C:1][C]#[C][C]1([H])[C]([H])([H])[C]([H])([H])1>>[C]([H])([H])([H])[c]1[c]([H])[n]([H])[c]([H])[c]1[C:1]	0.247451	7.66e-05	0.0259922	0.0687689	9.5202
[C:1][c]1[c]([H])[c]([H])[c]([c]([H])[c]([H])1)[C]#[N]>>[C:1][c]1[c]([H])[c]([H])[c]([H])[c]([c]([H])1)[C]([H])([H])[O]([H])	0.247386	0.000116595	0.0165469	0.037	14.9505
[c:1]1([H])[c:2]([H])[c:3]([c:4]([n:5][c:6]1([H]))[N:7]([H]))[C]#[N]>>[c:2]1([H])[c:1]([c:6]([H])[n:5][c:4]([c:3]1[Cl])[N:7]([H]))[C]#[N]	0.246934	0.000102971	0.0160043	0.0357868	15.4292
[C]([H])([H])([H])[c]1[c]([H])[c]([H])[o][c]1[C:1]([H])([H])[C:2](=[O:3])[N:4]([H])[C:5]>>[C]([H])([H])([H])[c]1[c]([c]([H])[c]([H])[c]([H])[n]1)[C:1]([H])([H])[C:2](=[O:3])[N:4]([H])[C:5]	0.24683	3.4e-05	0.0120906	0.0270355	20.4149
[C:1]([H])([H])[N:2]([H])[C:3](=[O:4])[C]#[C][C]1([H])[C]([H])([H])[C]([H])([H])1>>[C:1]([H])([H])[N:2]([H])[C:3](=[O:4])[c]1[c]([H])[c]([H])[c]([H])[n]1[C]2([H])[C]([H])([H])[C]([H])([H])2	0.246498	0.000256179	0.0268275	0.0657136	9.18826
[C]([H])([H])([H])[c]1[n][c]([H])[c]([H])[n]1[C:1]([H])([H])[C:2](=[O:3])[N:4]([H])>>[C]([H])([H])([H])[c]1[c]([c]([H])[n][n]1[C]([H])([H])([H]))[C:1]([H])([H])[C:2](=[O:3])[N:4]([H])	0.246467	0.000334179	0.0215614	0.0482127	11.431
[C]1([H])([H])[C]([H])([H])[C](=[C]([H])[C:1](=[O:2])[N:3]([H]))[C]1([H])([H])>>[C]([H])([H])([H])[c]1[c]([H])[n]([H])[c]([H])[c]1[C:1](=[O:2])[N:3]([H])	0.2463	0.00120737	0.0300514	0.0671971	8.19593
[C]([H])([H])([H])[C]([H])([C]([H])([H])([H]))[C]#[C][C:1]>>[C]([H])([H])([H])[n]1[c]([H])[c]([H])[c]([c]([H])1)[C:1]	0.246253	0.00234505	0.0358183	0.0800922	6.87503
[C]([H])([H])([H])[n]1[c]([H])[n][c]([H])[c]1[C]([H])([H])[C:1]([H])([H])[C:2](=[O:3])[N:4]([H])>>[C]([H])([H])([H])[c]1[c]([c]([H])[c]([H])[c]([H])[n]1)[C:1]([H])([H])[C:2](=[O:3])[N:4]([H])	0.246216	3.13e-05	0.0173529	0.0425058	14.1888
[C:1]([H])([H])[C](=[O])[N]1[C]([H])([H])[C]([H])([H])[C]([H])([C]([H])([H])1)[O:2]>>[C:1]([H])([H])[N]1[C]([H])([H])[C]([H])([H])[C]([H])([C]([H])([H])1)[O:2]	0.245636	0.00342354	0.0471001	0.115371	5.21519
[C:1][c]1[c]([H])[c]([H])[c]([H])[c]([c]([H])1)[C]#[N]>>[C]([H])([H])([H])[c]1[c]([o][c]([n]1)[C]([H])([H])([H]))[C:1]	0.245398	0.000827015	0.027124	0.060651	9.04726
[C]([H])([H])([H])[c]1[c]([n][c]([H])[n]1([H]))[C]([H])([H])[C:1]>>[C:1][c]1[c]([H])[c]([c]([H])[n]1([H]))[F]	0.245275	0.000230487	0.0195122	0.0436305	12.5704
[C]([H])([H])([H])[c]1[n][c]([H])[c]([H])[n]1[C]([H])([H])[C:1](=[O:2])[N:3]>>[C]([H])([H])([H])[c]1[c]([H])[c]([o][n]1)[C:1](=[O:2])[N:3]	0.2448	8.52e-06	0.0132422	0.0324365	18.4864
[C]([H])([H])([H])[c]1[c]([H])[c]([H])[o][c]1[C:1]([H])([H])>>[C:1]([H])([H])[c]1[c]([c]([H])[c]([H])[c]([H])[n]1)[F]	0.244131	3.27e-05	0.0220987	0.0584676	11.0473
[C]([H])([H])([H])[n]1[c]([c]([H])[c]([H])[c]1[C]#[N])[C:1]>>[C]([H])([H])([H])[c]1[c]([c]([H])[o][n]1)[C:1]	0.243666	1.73e-05	0.0152195	0.03728	16.0101
[C]([H])([H])([H])[c]1[n][c]([H])[c]([H])[n]1[C]([H])([H])[C:1](=[O:2])[N:3]>>[c]1([H])[c]([H])[n]([H])[c]([H])[c]1[C:1](=[O:2])[N:3]	0.243665	0.000134132	0.0168882	0.0377632	14.4281
[C]([H])([H])([H])[c]1[n][c]([H])[c]([H])[n]1[C:1]([H])([H])>>[C]([H])([H])([H])[c]1[c]([c]([H])[c]([H])[c]([H])[n]1)[C:1]([H])([H])	0.242579	2.65e-12	0.00983341	0.0367933	24.6688
[C:1]([H])([H])[C]1([C]([H])([H])[C]([H])([H])1)[C]#[N]>>[C]([H])([H])([H])[c]1[c]([H])[c]([o][n]1)[C:1]([H])([H])	0.242458	0.000605223	0.0247146	0.0552635	9.81034
[C]([H])([H])([H])[c]1[n][c]([H])[c]([H])[n]1[C]([H])([H])[C:1](=[O:2])[N:3]([C:4]([H])([H]))[C:5]([H])([H])>>[C]([H])([H])([H])[c]1[c]([H])[c]([o][n]1)[C:1](=[O:2])[N:3]([C:4]([H])([H]))[C:5]([H])([H])	0.242134	0.000108058	0.0158863	0.0355228	15.2417
[C]([H])([H])([H])[n]1[c]([H])[n][c]([H])[c]1[C]([H])([H])[C:1]([H])([H])[C:2](=[O:3])[N:4]([H])[C:5]>>[C]([H])([H])([H])[c]1[c]([c]([H])[c]([H])[c]([H])[n]1)[C:1]([H])([H])[C:2](=[O:3])[N:4]([H])[C:5]	0.242031	0.000301678	0.0206255	0.04612	11.7346
[C]([H])([H])([H])[n]1[c]([c]([H])[c]([H])[c]1[C]#[N])[C:1]>>[C]([H])([H])([H])[c]1[c]([n][c]([H])[c]([H])[n]1)[C:1]	0.241188	0.000119932	0.0162483	0.0363322	14.8439
[C]([H])([H])([H])[c]1[n][c]([H])[c]([H])[n]1[C:1]([H])([H])>>[C]([H])([H])([H])[n]1[c]([H])[c]([c]([H])[n]1)[C:1]([H])([H])	0.240457	7.12e-05	0.0141933	0.0317372	16.9416
[C]([H])([H])([H])[c]1[n][c]([H])[c]([H])[n]1[C:1]([H])([H])>>[C]([H])([H])([H])[c]1[c]([H])[c]([n][n]1([H]))[C:1]([H])([H])	0.240198	0.00186027	0.0328471	0.0734484	7.31258
[C]([H])([H])([H])[n]1[c]([c]([H])[c]([H])[c]1[C]#[N])[C:1]>>[C:1][c]1[c]([H])[c]([H])[o][c]1[C]2([H])[C]([H])([H])[C]([H])([H])2	0.238696	0.0009019	0.0269853	0.0603409	8.84537
[C]([H])([H])([H])[n]1[c]([H])[n][c]([H])[c]1[C]([H])([H])[C:1]([H])([H])>>[C:1]([H])([H])[c]1[c]([c]([H])[c]([H])[c]([H])[n]1)[F]	0.238601	7.47e-06	0.0167451	0.0443034	14.249
[C]([H])([H])([H])[C]([H])([H])[n]1[c]([c]([H])[n][n]1)[C:1](=[O:2])[N:3]([H])>>[C]([H])([H])([H])[c]1[c]([c]([H])[n][n]1([H]))[C:1](=[O:2])[N:3]([H])	0.237981	0.000889507	0.0268077	0.0599439	8.87732
[C:1][C]#[C][C]1([H])[C]([H])([H])[C]([H])([H])1>>[C]([H])([H])([H])[c]1[c]([H])[c]([H])[n]([H])[c]1[C:1]	0.237945	0.000207351	0.0247737	0.0606828	9.60478
[C]([H])([H])([H])[c]1[c]([H])[c]([o][c]1[C:1])[C]([H])([H])([H])>>[C]([H])([H])([H])[n]1[c]([c]([H])[c]([H])[n]1)[C]([H])([H])[C:1]	0.23793	0.0048369	0.0421187	0.0941802	5.64903
[C]([H])([H])([H])[c]1[n][c]([H])[c]([H])[n]1[C]([H])([H])[C:1]>>[C]([H])([H])([H])[c]1[c]([H])[n][c]([c]([H])[n]1)[C:1]	0.237539	4e-05	0.0176025	0.0431171	13.4946
[C]([H])([H])([H])[c]1[n][c]([H])[c]([H])[n]1[C:1]([H])([H])[C:2](=[O:3])[N:4]([H])>>[C]([H])([H])([H])[n]1[c]([c]([H])[c]([H])[n]1)[C:1]([H])([H])[C:2](=[O:3])[N:4]([H])	0.237025	2.36e-05	0.0157667	0.0386203	15.0333
[C]([H])([H])([H])[c]1[c]([H])[c]([H])[o][c]1[C]([H])([H])[C:1]>>[C:1][c]1[c]([H])[o][n][c]1[C]2([H])[C]([H])([H])[C]([H])([H])2	0.236712	0.00373646	0.0390417	0.0872998	6.06306
[C]([H])([H])([H])[c]1[c]([H])[n][c]([H])[n]1[C]([H])([H])[C:1]>>[C]([H])([H])([H])[c]1[c]([H])[n]([H])[n][c]1[C:1]	0.236222	0.00123696	0.0290056	0.0648585	8.14402
[C]([H])([H])([H])[c]1[n][c]([H])[c]([H])[n]1[C]([H])([H])[C:1](=[O:2])[N:3]([C:4]([H])([H]))[C:5]([H])([H])>>[C]([H])([H])([H])[c]1[c]([H])[n][c]([c]([H])[n]1)[C:1](=[O:2])[N:3]([C:4]([H])([H]))[C:5]([H])([H])	0.23619	0.000389815	0.0214952	0.0480647	10.9881
[C:1][C]#[C][C]1([H])[C]([H])([H])[C]([H])([H])1>>[C:1][c]1[c]([H])[c]([H])[c]([H])[n]1[C]2([H])[C]([H])([H])[C]([H])([H])2	0.235773	9.47e-06	0.0208537	0.0589833	11.306
[C]([H])([H])([H])[c]1[n][c]([c]([H])[o]1)[C:1](=[O:2])[N:3]([H])>>[C]([H])([H])([H])[c]1[c]([H])[n]([H])[c]([H])[c]1[C:1](=[O:2])[N:3]([H])	0.235167	0.00188331	0.0322644	0.0721454	7.28872
[C]([H])([H])([H])[c]1[c]([n][c]([o]1)[C]([H])([H])([H]))[C:1](=[O:2])[N:3]([H])>>[C]([H])([H])([H])[c]1[c]([H])[n]([H])[c]([H])[c]1[C:1](=[O:2])[N:3]([H])	0.234838	0.00053348	0.0231701	0.0518099	10.1354
[C]([H])([H])([H])[c]1[c]([n][c]([H])[n]1([H]))[C]([H])([H])[C:1]>>[C:1][c]1[c]([H])[c]([H])[n][c]([H])[c]1[Cl]	0.234832	0.000209306	0.0244976	0.0600065	9.58593
[C]([H])([H])([H])[c]1[c]([n][c]([o]1)[C]([H])([H])([H]))[C:1]>>[C]([H])([H])([H])[c]1[c]([H])[n]([H])[c]([H])[c]1[C:1]	0.234411	7.11e-06	0.0254725	0.0805512	9.2025
[C]([H])([H])([H])[c]1[c]([n][c]([o]1)[C]([H])([H])([H]))[C:1](=[O:2])[N:3]>>[C]([H])([H])([H])[c]1[c]([H])[n]([H])[c]([H])[c]1[C:1](=[O:2])[N:3]	0.233984	0.00869052	0.0488147	0.109153	4.79331
[c]1([H])[c]([H])[c]([H])[c:1]2[c:2]([c]1([H]))[c:3]([H])[c:4][o:5]2>>[C]([H])([H])([H])[c:1]1[c:2]([H])[c:3]([H])[c:4][o:5]1	0.233631	8.97e-07	0.0114425	0.030274	20.418
[C:1][C]#[C][C]1([H])[C]([H])([H])[C]([H])([H])1>>[C]([H])([H])([H])[c]1[c]([H])[c]([n]([H])[c]1[C:1])[C]([H])([H])([H])	0.233534	0.00115486	0.0281636	0.0629757	8.29202
[C]([H])([H])([H])[c]1[n][c]([H])[c]([H])[n]1[C:1]([H])([H])>>[C]([H])([H])([H])[c]1[c]([H])[n][c]([H])[c]([H])[c]1[C:1]([H])([H])	0.232965	2.15e-09	0.00802853	0.0240856	29.0172
[C]([H])([H])([H])[c]1[c]([H])[n][c]([H])[n]1[C:1]([H])([H])>>[C:1]([H])([H])[C]1([C]([H])([H])[C]([H])([H])[C]([H])([H])1)[O]([H])	0.232933	0.0015737	0.0304736	0.068141	7.64378
[C]([H])([H])([H])[c]1[c]([H])[o][c]([H])[c]1[C:1]>>[C]([H])([H])([H])[n]1[c]([H])[c]([c]([H])[c]1[C:1])[Cl]	0.232847	0.0013448	0.0292261	0.0653515	7.96711
[C:1][c]1[c]([H])[c]([H])[o][n]1>>[C:1][c]1[c]([H])[c]([H])[n][c]([H])[c]1[F]	0.232725	9.51e-05	0.0206046	0.0504707	11.2948
[C:1][c]1[c]([H])[c]([H])[c]([c]([H])[c]([H])1)[C]#[N]>>[C]([H])([H])([H])[c]1[c]([o][c]([n]1)[C]([H])([H])([H]))[C:1]	0.232517	0.000993954	0.0269617	0.0602883	8.62395
[C]([H])([H])([H])[c]1[n][c]([H])[c]([H])[n]1[C]([H])([H])[C:1](=[O:2])[N:3]>>[c]1([H])[c]([H])[c]([n]([H])[c]1([H]))[C:1](=[O:2])[N:3]	0.231898	0.000162	0.0168627	0.0377061	13.7521
[c:1]1([H])[c:2]([c:3]([H])[n:4][c:5]([c]1[F])[N:6]([H]))[C]#[N]>>[c:1]1([H])[c:2]([c:3]([H])[n:4][c:5]([n]1)[N:6]([H]))[Cl]	0.231874	0.000308145	0.0262364	0.0642657	8.83791
[C]([H])([H])([H])[c]1[n][c]([H])[c]([H])[n]1[C]([H])([H])[C:1]>>[C]([H])([H])([H])[c]1[c]([c]([H])[c]([H])[n][n]1)[C:1]	0.231682	5.03e-05	0.0125282	0.0280139	18.4928
[C]([H])([H])([H])[C]([H])([H])[c:1]1[c:2]([n:3][c:4]([H])[o:5]1)[C:6]>>[C:6][c:2]1[c:1]([o:5][c:4]([H])[n:3]1)[C]2([H])[C]([H])([H])[C]([H])([H])2	0.230448	0.00407229	0.0460043	0.112687	5.00927
[C]([H])([H])([H])[c]1[c]([H])[c]([H])[o][c]1[C:1]([H])([H])[C:2](=[O:3])[N:4]([H])>>[C]([H])([H])([H])[c]1[c]([c]([H])[n]([n]1)[C]([H])([H])([H]))[C:1]([H])([H])[C:2](=[O:3])[N:4]([H])	0.230009	6.49e-05	0.0132619	0.0296546	17.3437
[C:1][C]#[C][C]1([H])[C]([H])([H])[C]([H])([H])1>>[C]([H])([H])([H])[c]1[c]([c]([H])[c]([H])[n]1([H]))[C:1]	0.229501	0.00169273	0.0306091	0.0684441	7.49782
[C]([H])([H])([H])[C]([H])([H])[c]1[c]([H])[c]([H])[o][c]1[C:1]>>[C]([H])([H])([H])[c]1[c]([H])[n][c]([H])[n]1[C]([H])([H])[C:1]	0.228877	0.000215464	0.0240216	0.0588408	9.52792
[c:1]1([H])[c:2]([H])[o][c:3]([c:4]1)[Cl]>>[c:1]1([H])[c:2]([H])[n]([H])[c:3]([c:4]1)[C]2([H])[C]([H])([H])[C]([H])([H])2	0.228828	0.000257401	0.0298457	0.0789644	7.66702
[C]([H])([H])([H])[C]([H])([H])[c]1[c]([n][c]([H])[o]1)[C:1](=[O:2])[N:3]>>[c]1([H])[c]([H])[n][c]([H])[c]([c]1[C:1](=[O:2])[N:3])[F]	0.228083	0.00757358	0.0457592	0.102321	4.98441
[C]([H])([H])([H])[c]1[c]([H])[c]([H])[o][c]1[C:1]>>[C]([H])([H])([H])[c]1[c]([H])[c]([n][n]1[C]([H])([H])([H]))[C:1]	0.228042	0.00584272	0.0425377	0.0951172	5.36092
[C]([H])([H])([H])[C]([H])([H])[c]1[c]([n][c]([H])[o]1)[C:1]>>[C]([H])([H])([H])[n]1[c]([c]([H])[c]([H])[n]1)[C]([H])([H])[C:1]	0.22796	0.000398199	0.0272307	0.0667013	8.37143
[C]([H])([H])([H])[c]1[c]([H])[c]([H])[o][c]1[C]([H])([H])[C:1]>>[C]([H])([H])([H])[c]1[c]([H])[c]([n]([H])[c]1[C:1])[C]([H])([H])([H])	0.227472	0.00278345	0.0346434	0.077465	6.56609
[C]([H])([H])([H])[c]1[n][c]([H])[c]([H])[n]1[C:1]([H])([H])[C:2](=[O:3])[N:4]>>[C]([H])([H])([H])[c]1[c]([H])[n][c]([H])[c]([H])[c]1[C:1]([H])([H])[C:2](=[O:3])[N:4]	0.226899	4.52e-06	0.0107959	0.0264444	21.0173
[C]([H])([H])([H])[c]1[c]([H])[o][c]([H])[c]1[C:1](=[O:2])[N:3]>>[c]1([H])[c]([H])[n][c]([H])[c]([c]1[C:1](=[O:2])[N:3])[F]	0.226841	0.00023115	0.0290158	0.0767685	7.81786
[C]([H])([H])([H])[c]1[n][c]([H])[c]([H])[n]1[C:1]([H])([H])[C:2](=[O:3])[N:4]([H])>>[C]([H])([H])([H])[c]1[c]([H])[c]([n]([n]1)[C:1]([H])([H])[C:2](=[O:3])[N:4]([H]))[C]([H])([H])([H])	0.22639	0.000436405	0.02121	0.047427	10.6737
[C]([H])([H])([H])[c]1[n][c]([H])[c]([H])[n]1[C]([H])([H])[C:1]>>[C]([H])([H])([H])[n]1[c]([H])[c]([c]([n]1)[C:1])[Cl]	0.22623	0.000605419	0.0230622	0.0515688	9.80952
[C]([H])([H])([H])[c]1[c]([H])[n][c]([H])[n]1[C]([H])([H])[C:1]>>[C]([H])([H])([H])[c]1[c]([n]([H])[n][c]1[C:1])[C]([H])([H])([H])	0.225901	0.000402816	0.0319755	0.0845993	7.06479
[C]([H])([H])([H])[C]([H])([H])[n]1[c]([H])[c]([H])[n][c]1[C:1]>>[C]([H])([H])([H])[n]1[c]([c]([H])[c]([H])[n]1)[C]([H])([H])[C:1]	0.225165	0.00391711	0.0445444	0.109111	5.05485
[C]([H])([H])([H])[c]1[c]([n][c]([H])[n]1([H]))[C]([H])([H])[C:1]>>[C]([H])([H])([H])[c]1[c]([c]([H])[n][n]1([H]))[C:1]	0.225032	0.000110964	0.0205704	0.050387	10.9396
[C]([H])([H])([H])[c]1[c]([H])[c]([H])[o][c]1[C:1]([H])([H])[C:2](=[O:3])[N:4]([H])>>[C]([H])([H])([H])[c]1[c]([c]([H])[n][n]1[C]([H])([H])([H]))[C:1]([H])([H])[C:2](=[O:3])[N:4]([H])	0.224369	6.79e-05	0.0130881	0.0292659	17.143
[C]([H])([H])([H])[C]([H])([H])[c]1[c]([H])[c]([H])[o][c]1[C:1](=[O:2])[N:3]([H])>>[C]([H])([H])([H])[c]1[c]([H])[n][c]([H])[n]1[C]([H])([H])[C:1](=[O:2])[N:3]([H])	0.224316	0.00148208	0.0288853	0.0645894	7.76575
[C]([H])([H])([H])[c]1[c]([n][c]([H])[n]1([H]))[C]([H])([H])[C:1](=[O:2])[N:3]>>[c]1([H])[c]([H])[n][c]([H])[c]([c]1[C:1](=[O:2])[N:3])[Cl]	0.224172	0.00115146	0.0270138	0.0604046	8.29844
[C]([H])([H])([H])[c]1[n][c]([H])[c]([H])[n]1[C:1]([H])([H])[C:2]>>[C]([H])([H])([H])[n]1[c]([c]([H])[c]([H])[n]1)[C:1]([H])([H])[C:2]	0.224046	3.29e-10	0.0107076	0.0370923	20.924
[C]([H])([H])([H])[c]1[c]([n][c]([H])[n]1([H]))[C]([H])([H])[C:1]>>[C:1][c]1[c]([H])[c]([H])[n]([H])[c]1[C]2([H])[C]([H])([H])[C]([H])([H])2	0.223977	0.000886118	0.0252051	0.0563602	8.88615
[C]([H])([H])([H])[c]1[n][c]([H])[c]([H])[n]1[C:1]([H])([H])>>[C]([H])([H])([H])[c]1[c]([H])[c]([H])[n][n]1[C:1]([H])([H])	0.223875	1.8e-06	0.0154836	0.0437941	14.4589
[C]([H])([H])([H])[C]([H])([C]([H])([H])([H]))[C]#[C][C:1]>>[C]([H])([H])([H])[c]1[c]([c]([H])[c]([H])[n]1[C]([H])([H])([H]))[C:1]	0.223773	0.000393908	0.0266693	0.0653263	8.39069
[C]([H])([H])([H])[n]1[c]([c]([H])[c]([H])[c]1[C]#[N])[C:1]>>[C]([H])([H])([H])[c]1[c]([c]([H])[n]([n]1)[C]([H])([H])([H]))[C]([H])([H])[C:1]	0.223607	0.00179145	0.0302742	0.0676951	7.38607
[C]([H])([H])([H])[c]1[n][c]([H])[c]([H])[n]1[C]([H])([H])[C:1]>>[C]([H])([H])([H])[c]1[c]([H])[c]([H])[c]([n][n]1)[C:1]	0.223316	2.83e-06	0.0132829	0.0351434	16.8122
[C]([H])([H])([H])[c]1[c]([H])[n][c]([H])[n]1[C:1]([H])([H])[C:2](=[O:3])[N:4]([H])>>[c]1([H])[c]([H])[c]([c]([n][c]1([H]))[C:1]([H])([H])[C:2](=[O:3])[N:4]([H]))[F]	0.222957	4.43e-05	0.0116729	0.0261014	19.1004
[C]([H])([H])([H])[C]([H])([H])[c:1]1[n:2][c:3]([c:4][o:5]1)[C]([H])([H])([H])>>[c:1]1([H])[n:2][c:3]([c:4][o:5]1)[C]2([H])[C]([H])([H])[C]([H])([H])2	0.222816	0.00189295	0.0306116	0.0684495	7.27885
[C]([H])([H])([H])[c]1[n][c]([H])[c]([H])[n]1[C:1]([H])([H])[C:2](=[O:3])[N:4]([C:5]([H])([H]))[C:6]([H])([H])>>[C]([H])([H])([H])[c]1[c]([H])[n][c]([H])[c]([H])[c]1[C:1]([H])([H])[C:2](=[O:3])[N:4]([C:5]([H])([H]))[C:6]([H])([H])	0.222384	5.01e-05	0.0120101	0.0268555	18.5164
[C]([H])([H])([H])[n]1[c]([H])[n][c]([H])[c]1[C]([H])([H])[C:1]([H])([H])>>[C]([H])([H])([H])[c]1[c]([c]([n][n]1([H]))[C]([H])([H])([H]))[C:1]([H])([H])	0.222376	0.00350264	0.0360381	0.0805837	6.17056
[c:1]1([H])[c:2]([H])[c:3][c:4]([H])[c]([c:5]1([H]))[C]([H])([H])[O]([H])>>[C]([H])([H])([H])[c:2]1[c:3][c:4]([H])[n][c:5]([H])[c:1]1[O][C]([H])([H])([H])	0.221936	0.00676651	0.0499885	0.122446	4.43974
[C:1][C]#[C][C]1([H])[C]([H])([H])[C]([H])([H])[O][C]([H])([H])[C]([H])([H])1>>[C]([H])([H])([H])[c]1[c]([c]([H])[n]([n]1)[C]([H])([H])([H]))[C]([H])([H])[C:1]	0.221837	0.000523788	0.0217842	0.0487109	10.1835
[C]([H])([H])([H])[c]1[c]([o][c]([n]1)[C]([H])([H])([H]))[C:1]>>[C:1][c]1[c]([H])[c]([H])[n][c]([H])[c]1[Cl]	0.221686	0.000253889	0.0326151	0.0922493	6.79704
[C]([H])([H])([H])[c]1[c]([H])[c]([H])[o][c]1[C]([H])([H])[C:1]>>[C]([H])([H])([H])[n]1[c]([H])[c]([c]([H])[n]1)[C:1]	0.2215	0.00135662	0.0278659	0.0623099	7.94879
[C]([H])([H])([H])[c]1[c]([n][c]([H])[n]1([H]))[C]([H])([H])[C:1]>>[C:1][c]1[c]([c]([H])[c]([H])[n]1([H]))[C]2([H])[C]([H])([H])[C]([H])([H])2	0.22133	0.00114583	0.0266371	0.0595624	8.3091
[C]([H])([H])([H])[c]1[n][c]([H])[c]([H])[n]1[C:1]([H])([H])>>[C]([H])([H])([H])[n]1[c]([c]([H])[c]([H])[n]1)[C:1]([H])([H])	0.220841	6.6e-11	0.0103579	0.0373459	21.3211
[C]([H])([H])([H])[c]1[c]([n][c]([H])[n]1([H]))[C]([H])([H])[C:1]>>[C]([H])([H])([H])[c]1[c]([H])[c]([n]([H])[n]1)[C:1]	0.220825	0.000154324	0.0216169	0.0529504	10.2154
[C]([H])([H])([H])[n]1[c]([c]([H])[c]([H])[c]1[C]#[N])[C:1]>>[C]([H])([H])([H])[c]1[c]([H])[c]([n]([n]1)[C]([H])([H])([H]))[C]([H])([H])[C:1]	0.220312	0.0018963	0.0302817	0.0677119	7.27542
[C]([H])([H])([H])[c]1[c]([n][c]([c]([n]1)[C]([H])([H])([H]))[C:1])[C]([H])([H])([H])>>[C:1][c]1[c]([H])[c]([H])[n]([H])[c]1[C]2([H])[C]([H])([H])[C]([H])([H])2	0.220095	8.41e-06	0.00758813	0.0169676	29.0052
[C]([H])([H])([H])[n]1[c]([H])[n][c]([H])[c]1[C]([H])([H])[C:1]([H])([H])[C:2]>>[C]([H])([H])([H])[c]1[c]([c]([H])[c]([H])[c]([H])[n]1)[C:1]([H])([H])[C:2]	0.220082	1.68e-06	0.0177663	0.0532989	12.3876
[C]([H])([H])([H])[c]1[c]([n][c]([o]1)[C]([H])([H])([H]))[C:1]>>[C]([H])([H])([H])[c]1[c]([c]([H])[c]([H])[n]1([H]))[C:1]	0.219555	0.00197753	0.0371599	0.0910227	5.90838
[C]([H])([H])([H])[c]1[n][c]([H])[c]([H])[n]1[C:1]([H])([H])>>[C]([H])([H])([H])[c]1[c]([c]([H])[n][n]1[C]([H])([H])([H]))[C:1]([H])([H])	0.219413	6.71e-08	0.0156563	0.0519262	14.0143
[C:1][C]([H])=[C]1[C]([H])([H])[C]([H])([H])[C]([H])([H])1>>[C:1][c]1[c]([H])[c]([H])[n][c]([H])[c]1[F]	0.218887	0.00016869	0.0218282	0.053468	10.0278
[C]([H])([H])([H])[c]1[n][c]([H])[c]([H])[n]1[C:1]([H])([H])[C:2](=[O:3])[N:4]>>[C]([H])([H])([H])[c]1[c]([c]([H])[c]([H])[c]([H])[n]1)[C:1]([H])([H])[C:2](=[O:3])[N:4]	0.218684	1.37e-05	0.0130185	0.0318886	16.798
[C]([H])([H])([H])[c]1[n][c]([H])[c]([H])[n]1[C:1]([H])([H])>>[C]([H])([H])([H])[c]1[c]([c]([H])[n]([n]1)[C]([H])([H])([H]))[C:1]([H])([H])	0.218504	2.03e-08	0.0153882	0.0533064	14.1994
[C]([H])([H])([H])[C]([H])([H])[n]1[c]([H])[c]([H])[n][c]1[C:1]>>[C]([H])([H])([H])[c]1[c]([n][c]([n]1([H]))[C]([H])([H])([H]))[C:1]	0.218088	0.00564386	0.040291	0.0900934	5.41282
[C]([H])([H])([H])[c]1[c]([H])[c]([H])[o][c]1[C:1](=[O:2])[N:3]([H])>>[C]([H])([H])([H])[c]1[c]([c]([H])[n][n]1[C]([H])([H])([H]))[C:1](=[O:2])[N:3]([H])	0.218084	0.00531183	0.0396179	0.0885883	5.50467
[C]([H])([H])([H])[C]([H])([C]([H])([H])([H]))[C]#[C][C:1]>>[C]([H])([H])([H])[c]1[c]([H])[c]([c]([n]1[C]([H])([H])([H]))[C]([H])([H])([H]))[C:1]	0.217188	0.00437988	0.0374117	0.083655	5.80536
[C:1]([H])([H])[C]([H])([H])[n]1[c]([H])[c]([H])[n][c]([H])1>>[C]([H])([H])([H])[c]1[c]([H])[c]([n][o]1)[C:1]([H])([H])	0.216855	0.00279977	0.0330785	0.0739657	6.55577
[C]([H])([H])([H])[c]1[c]([n][c]([o]1)[C]([H])([H])([H]))[C:1]>>[C:1][c]1[c]([H])[c]([H])[n][c]([H])[c]1[F]	0.216847	7.52e-05	0.0227047	0.0600711	9.55077
[C]([H])([H])([H])[C]([H])([H])[c]1[c]([H])[c]([H])[o][c]1[C:1]>>[C]([H])([H])([H])[c]1[c]([H])[o][c]([c]1[C:1])[C]([H])([H])([H])	0.216	0.00146182	0.0277137	0.0619698	7.79398
[C]([H])([H])([H])[c]1[c]([H])[c]([H])[o][c]1[C]([H])([H])[C:1](=[O:2])[N:3]>>[C]([H])([H])([H])[c]1[c]([c]([H])[n][n]1([H]))[C:1](=[O:2])[N:3]	0.215959	0.00131337	0.0269384	0.0602361	8.0168
[C]([H])([H])([H])[n]1[c]([H])[n][c]([H])[c]1[C]([H])([H])[C:1]([H])([H])>>[C]([H])([H])([H])[c]1[c]([c]([H])[c]([H])[c]([H])[n]1)[C:1]([H])([H])	0.21581	3.6e-07	0.0164549	0.0520349	13.1153
[C]([H])([H])([H])[c]1[n][c]([H])[c]([H])[n]1[C]([H])([H])[C:1](=[O:2])[N:3]>>[C]([H])([H])([H])[c]1[c]([n]([H])[n][c]1[C:1](=[O:2])[N:3])[C]([H])([H])([H])	0.215329	0.000412885	0.0198884	0.0444717	10.8269
[C]([H])([H])([H])[C]([H])([H])[c]1[c]([H])[c]([H])[o][c]1[C:1]>>[C]([H])([H])([H])[c]1[c]([H])[c]([c]([o]1)[C]([H])([H])([H]))[C:1]	0.21494	0.00195051	0.0297653	0.0665573	7.22114
[C]([H])([H])([H])[c]1[n][c]([H])[c]([H])[n]1[C:1]([H])([H])>>[C]([H])([H])([H])[c]1[c]([c]([n][n]1([H]))[C]([H])([H])([H]))[C:1]([H])([H])	0.214923	3.03e-05	0.0226647	0.0641054	9.48271
[C]([H])([H])([H])[c]1[n][c]([H])[c]([H])[n]1[C:1]([H])([H])[C:2](=[O:3])[N:4]([C:5]([H])([H]))[C:6]([H])([H])>>[C]([H])([H])([H])[c]1[c]([c]([H])[c]([H])[c]([H])[n]1)[C:1]([H])([H])[C:2](=[O:3])[N:4]([C:5]([H])([H]))[C:6]([H])([H])	0.214549	0.00014316	0.0151184	0.0338057	14.1913
[C]([H])([H])([H])[C](=[C]1[C]([H])([H])[C]([H])([H])[C]([H])([H])1)[C:1]>>[C]([H])([H])([H])[c]1[c]([H])[c]([H])[n]([c]1[C:1])[C]([H])([H])([H])	0.214195	0.00226734	0.0308761	0.069041	6.93724
[C]([H])([H])([H])[c]1[c]([H])[n][c]([H])[n]1[C:1]([H])([H])>>[C]([H])([H])([H])[c]1[c]([H])[c]([H])[n][c]([H])[c]1[C:1]([H])([H])	0.214173	3.52e-06	0.0132235	0.034986	16.1964
[C:1][C]#[C][C]1([H])[C]([H])([H])[C]([H])([H])1>>[C:1][c]1[c]([H])[o][n][c]1[C]2([H])[C]([H])([H])[C]([H])([H])2	0.213517	3e-05	0.0101342	0.0226607	21.069
[C]([H])([H])([H])[c]1[c]([n][c]([H])[n]1([H]))[C]([H])([H])[C:1]>>[C]([H])([H])([H])[c]1[c]([H])[n]([H])[c]([H])[c]1[C:1]	0.21309	9.84e-07	0.0106004	0.028046	20.102
[C]([H])([H])([H])[c]1[c]([H])[c]([H])[o][c]1[C:1]([H])([H])[C:2]>>[C]([H])([H])([H])[c]1[c]([c]([H])[c]([H])[c]([H])[n]1)[C:1]([H])([H])[C:2]	0.213024	3.95e-07	0.0164173	0.051916	12.9755
[C]([H])([H])([H])[c]1[n][c]([H])[c]([H])[n]1[C]([H])([H])[C:1]>>[C]([H])([H])([H])[c]1[c]([H])[n]([n][c]1[C:1])[C]([H])([H])([H])	0.212776	6.16e-06	0.0107787	0.0264022	19.7406
[C]([H])([H])([H])[O][C]([H])([H])[C:1]([H])([H])>>[C:1]([H])([H])[C]1([H])[C]([H])([H])[C]([H])([H])1	0.212772	0.00390704	0.0355229	0.0794317	5.98971
[C]([H])([H])([H])[c]1[n][c]([H])[c]([H])[n]1[C:1]([H])([H])[C:2](=[O:3])[N:4]([C:5]([H])([H]))[C:6]([H])([H])>>[C]([H])([H])([H])[n]1[c]([c]([H])[c]([H])[n]1)[C:1]([H])([H])[C:2](=[O:3])[N:4]([C:5]([H])([H]))[C:6]([H])([H])	0.211999	0.00022581	0.0167769	0.0375143	12.6364
[C]([H])([H])([H])[c]1[c]([H])[c]([H])[o][c]1[C]([H])([H])[C:1](=[O:2])[N:3]>>[C]([H])([H])([H])[c]1[c]([H])[n]([H])[c]([H])[c]1[C:1](=[O:2])[N:3]	0.21174	0.000858717	0.0236341	0.0528475	8.95914
[c:1]1([H])[c:2]([H])[c:3]([c:4][n:5][c:6]1([H]))[C]#[N]>>[C]([H])([H])([H])[c:6]1[c:1]([c:2]([H])[c:3]([c:4][n:5]1)[Cl])[C]#[N]	0.21164	1.67e-06	0.00824421	0.0201941	25.6716
[C]([H])([H])([H])[c]1[n][c]([H])[c]([H])[n]1[C:1]([H])([H])[C:2](=[O:3])[N:4]>>[C]([H])([H])([H])[n]1[c]([c]([H])[c]([H])[n]1)[C:1]([H])([H])[C:2](=[O:3])[N:4]	0.211068	2.11e-05	0.0137299	0.0336313	15.3729
[C]([H])([H])([H])[c]1[c]([n][c]([H])[n]1([H]))[C]([H])([H])[C:1]>>[C:1][c]1[c]([H])[c]([H])[n][c]([H])[c]1[F]	0.209766	0.000468717	0.025941	0.0635422	8.08626
[C]([H])([H])([H])[c]1[c]([H])[n][c]([H])[n]1[C:1]([H])([H])>>[C:1]([H])([H])[c]1[c]([c]([H])[c]([H])[c]([H])[n]1)[F]	0.209551	1.43e-08	0.00917365	0.0275209	22.8427
[C]([H])([H])([H])[c]1[c]([H])[c]([H])[o][c]1[C]([H])([H])[C:1]>>[C]([H])([H])([H])[c]1[c]([n]([H])[n][c]1[C:1])[C]([H])([H])([H])	0.20907	0.0029645	0.0387835	0.0949999	5.3907
[C]([H])([H])([H])[C:1]([H])([H])>>[C:1]([H])([H])[C]1([H])[C]([H])([H])[C]([H])([H])1	0.208882	6.8e-08	0.0245907	0.109973	8.49437
[c:1]1([H])[c:2]([H])[c]([c:3]([H])[c:4]([H])[c:5]1)[C]([H])([H])[O]([H])>>[c:1]1([H])[c:2]([H])[n][c:3]([H])[c:4]([c:5]1)[Cl]	0.208829	0.000107913	0.0296504	0.0889511	7.04304
[C]([H])([H])([H])[c]1[c]([H])[c]([H])[o][c]1[C]([H])([H])[C:1]>>[C]([H])([H])([H])[C]([H])([H])[c]1[c]([c]([H])[c]([H])[n]1([H]))[C:1]	0.208458	0.000162068	0.0206153	0.050497	10.1118
[C:1][c]1[c]([H])[c]([H])[o][c]1[Cl]>>[C:1][c]1[c]([H])[c]([H])[n][c]([H])[c]1[Cl]	0.208116	0.00112909	0.0249503	0.0557905	8.34121
[c]1([H])[n]([H])[c:1][c:2][n]1>>[c]1([H])[c:1][c:2][n]([H])[n]1	0.207549	3.41e-05	0.0222847	0.0630306	9.31353
[c:1]1([H])[c:2]([H])[c:3][c:4]([H])[c:5]([c:6]1([H]))[C:7]#[N:8]>>[c:2]1([H])[c:1]([H])[c:6]([c:5]([c:4]([H])[c:3]1)[C:7]#[N:8])[F]	0.206785	0.000961421	0.0237707	0.0531528	8.69919
[C]([H])([H])([H])[n]1[c]([H])[n][c]([H])[c]1[C:1]([H])([H])>>[C]([H])([H])([H])[c]1[c]([H])[c]([H])[n][c]([H])[c]1[C:1]([H])([H])	0.206651	0.00101723	0.0241078	0.0539066	8.57196
[C]([H])([H])([H])[n]1[c]([H])[n][c]([H])[c]1[C]([H])([H])[C:1]([H])([H])>>[C]([H])([H])([H])[n]1[c]([c]([H])[c]([H])[n]1)[C:1]([H])([H])	0.206216	2.64e-05	0.0179849	0.0475836	11.4661
[C]([H])([H])([H])[C]1=[C]([C]([H])([H])[C]([H])([H])[C]([H])([H])[O]1)[C:1]>>[C]([H])([H])([H])[c]1[c]([c]([H])[n][c]([H])[n]1)[C:1]	0.206006	0.00145429	0.0263954	0.0590219	7.8046
[C]([H])([H])([H])[C]([H])([H])[c]1[c]([n][c]([H])[o]1)[C:1]>>[C]([H])([H])([H])[c]1[c]([n]([H])[n][c]1[C:1])[C]([H])([H])([H])	0.205811	0.000435909	0.0295588	0.0782052	6.96277
[C]([H])([H])([H])[c]1[n][c]([H])[c]([H])[n]1[C:1]([H])([H])>>[C]([H])([H])([H])[c]1[c]([H])[c]([n]([n]1)[C]([H])([H])([H]))[C:1]([H])([H])	0.204674	1.16e-06	0.0197688	0.0655657	10.3534
[C]([H])([H])([H])[c]1[c]([H])[c]([H])[o][c]1[C:1]([H])([H])>>[C]([H])([H])([H])[c]1[c]([H])[c]([H])[c]([c]([H])[n]1)[C:1]([H])([H])	0.204612	0.00144254	0.0261608	0.0584973	7.8213
[C]([H])([H])([H])[c]1[c]([H])[c]([H])[o][c]1[C]([H])([H])[C:1]>>[C]([H])([H])([H])[c]1[c]([H])[c]([c]([H])[c]([H])[n]1)[C:1]	0.204598	1.97e-06	0.00823121	0.0201623	24.8564
[C]([H])([H])([H])[n]1[c]([H])[n][c]([H])[c]1[C:1]([H])([H])>>[C:1]([H])([H])[c]1[c]([c]([H])[c]([H])[c]([H])[n]1)[F]	0.204555	4.66e-05	0.0108492	0.0242594	18.8545
[C]([H])([H])([H])[c]1[n][c]([H])[c]([H])[n]1[C]([H])([H])[C:1]>>[C]([H])([H])([H])[c]1[c]([c]([H])[o][n]1)[C:1]	0.203815	1.13e-05	0.011674	0.0285953	17.4588
[C:1][C]#[C][C]1([H])[C]([H])([H])[C]([H])([H])1>>[C]([H])([H])([H])[c]1[c]([H])[c]([o][n]1)[C:1]	0.203731	1.27e-05	0.0156607	0.0414344	13.009
[C]([H])([H])([H])[c]1[c]([n][c]([H])[n]1([H]))[C]([H])([H])[C:1](=[O:2])[N:3]>>[C]([H])([H])([H])[c]1[c]([H])[n]([H])[c]([H])[c]1[C:1](=[O:2])[N:3]	0.203575	7.56e-05	0.0121997	0.0272793	16.687
[C]([H])([H])([H])[c]1[c]([H])[n][c]([H])[n]1[C:1]([H])([H])>>[C]([H])([H])([H])[c]1[c]([c]([n][n]1([H]))[C]([H])([H])([H]))[C:1]([H])([H])	0.203367	1.33e-05	0.0157531	0.0416789	12.9096
[C]([H])([H])([H])[c]1[n][c]([H])[c]([H])[n]1[C:1]([H])([H])>>[C]([H])([H])([H])[c]1[c]([H])[c]([n]([n]1)[C:1]([H])([H]))[C]([H])([H])([H])	0.20233	1.26e-05	0.0213441	0.0640324	9.47942
[C]([H])([H])([H])[c:1]1[n][c:2]([H])[c:3]([c:4][n:5]1)[C:6]>>[C:6][c:3]1[c:2]([H])[c]([H])[c:1]([n:5][c:4]1)[C]2([H])[C]([H])([H])[C]([H])([H])2	0.201583	7.99e-05	0.0122502	0.0273923	16.4556
[C]([H])([H])([H])[c]1[c]([H])[c]([H])[o][c]1[C]([H])([H])[C:1]>>[C:1][c]1[c]([H])[c]([H])[c]([H])[n]1([H])	0.201055	0.000505844	0.0252711	0.0619014	7.9559
[C]([H])([H])([H])[c]1[c]([n][c]([n]1([H]))[C]([H])([H])([H]))[C:1](=[O:2])[N:3]>>[c]1([H])[c]([H])[n][c]([H])[c]([c]1[C:1](=[O:2])[N:3])[Cl]	0.200631	0.00235464	0.0292145	0.0653255	6.86753
[C]([H])([H])([H])[c]1[n][c]([H])[c]([H])[n]1[C]([H])([H])[C:1]>>[C]([H])([H])([H])[c]1[c]([n][c]([H])[c]([H])[n]1)[C:1]	0.20057	8.94e-05	0.0175312	0.0429425	11.4407
[C]([H])([H])([H])[c]1[c]([H])[c]([H])[o][c]1[C:1]([H])([H])>>[C]([H])([H])([H])[c]1[c]([c]([H])[c]([H])[c]([H])[n]1)[C:1]([H])([H])	0.200518	1.18e-06	0.0194139	0.0643887	10.3286
[C]([H])([H])([H])[c]1[c]([H])[c]([H])[o][c]1[C]([H])([H])[C:1]>>[C:1][c]1[c]([H])[c]([H])[n]([H])[c]([H])1	0.200242	4.09e-05	0.0149047	0.036509	13.4347
[C]([H])([H])([H])[c]1[n][c]([H])[c]([H])[n]1[C:1]([H])([H])>>[C:1]([H])([H])[O]([H])	0.20011	9.55e-05	0.0177323	0.0434351	11.285
[C]([H])([H])([H])[c]1[c]([H])[c]([H])[o][c]1[C]([H])([H])[C:1]>>[C]([H])([H])([H])[c]1[c]([H])[c]([H])[c]([n][n]1)[C:1]	0.200019	0.00208072	0.0281794	0.0630111	7.09802
[C]([H])([H])([H])[c]1[c]([n][c]([H])[o]1)[C:1](=[O:2])[N:3]([H])>>[C]([H])([H])([H])[c]1[c]([c]([H])[n][n]1([H]))[C:1](=[O:2])[N:3]([H])	0.199899	0.00508064	0.0420371	0.102969	4.75528
[C:1][C]#[C][C]1([H])[C]([H])([H])[C]([H])([H])1>>[C]([H])([H])([H])[c]1[c]([H])[c]([H])[n]([c]1[C:1])[C]([H])([H])([H])	0.199753	0.00106159	0.0235644	0.0526917	8.47686
[C]([H])([H])([H])[c]1[n][c]([H])[c]([H])[n]1[C]([H])([H])[C:1]>>[C]([H])([H])([H])[c]1[c]([H])[c]([n][o]1)[C:1]	0.199693	2.17e-05	0.0168275	0.0445213	11.8671
[C]([H])([H])([H])[c]1[c]([n][c]([o]1)[C]([H])([H])([H]))[C:1]>>[C]([H])([H])([H])[c]1[c]([c]([H])[n][n]1([H]))[C:1]	0.198891	0.00106024	0.0337531	0.0893023	5.89255
[c:1]1([H])[c:2]([H])[c:3]([H])[c:4][c:5]([H])[c:6]1([H])>>[c:3]1([H])[c:2]([H])[c:1]([c:6]([H])[c:5]([H])[c:4]1)[Cl]	0.198847	4.98e-05	0.0193681	0.0512431	10.2667
[C]([H])([H])([H])[c]1[c]([o][c]([H])[n]1)[C:1]>>[C:1][c]1[c]([H])[c]([H])[n][c]([H])[c]1[Cl]	0.198778	0.00173062	0.0404733	0.114476	4.91134
[C]([H])([H])([H])[c]1[c]([H])[o][n][c]1[C:1]>>[C:1][c]1[c]([H])[c]([H])[n][c]([H])[c]1[Cl]	0.198249	0.00291942	0.0366474	0.0897675	5.40964
[C]([H])([H])([H])[c]1[c]([n][c]([H])[n]1([H]))[C]([H])([H])[C:1]>>[C:1][c]1[c]([H])[o][n][c]1[C]2([H])[C]([H])([H])[C]([H])([H])2	0.198158	0.000127826	0.0135673	0.0303374	14.6056
[C]([H])([H])([H])[c]1[c]([n][c]([n]1([H]))[C]([H])([H])([H]))[C:1]>>[C]([H])([H])([H])[c]1[c]([H])[c]([H])[c]([c]([n]1)[O][C]([H])([H])([H]))[C:1]	0.197865	0.00119959	0.0299757	0.0734251	6.60084
[C]([H])([H])([H])[C]([H])([H])[n]1[c]([c]([H])[n][n]1)[C:1]>>[C]([H])([H])([H])[c]1[c]([c]([H])[n][n]1([H]))[C:1]	0.197406	0.000878117	0.0323188	0.0855075	6.10806
[C]([H])([H])([H])[c]1[n][c]([H])[c]([H])[n]1[C:1]([H])([H])>>[C]([H])([H])([H])[n]1[c]([c]([H])[c]([H])[n]1)[C]([H])([H])[C:1]([H])([H])	0.197196	2.83e-05	0.0174076	0.0460562	11.3282
[C]([H])([H])([H])[c]1[n][c]([H])[c]([H])[n]1[C:1]([H])([H])>>[C:1]([H])([H])[n]1[c]([H])[c]([H])[c]([H])[c]([H])[c]1=[O]	0.197136	5.99e-05	0.0158686	0.03887	12.4231
[C]([H])([H])([H])[c]1[n][c]([H])[c]([H])[n]1[C:1]([H])([H])[C:2](=[O:3])[N:4]>>[C]([H])([H])([H])[c]1[c]([c]([H])[n][n]1[C]([H])([H])([H]))[C:1]([H])([H])[C:2](=[O:3])[N:4]	0.196868	0.000148215	0.0191103	0.0468105	10.3017
[C]([H])([H])([H])[c]1[c]([H])[c]([H])[c]([H])[c]([H])[c]1[C]([H])([H])[C:1](=[O:2])[N:3]([H])[C:4]([H])([H])>>[C:4]([H])([H])[N:3]([H])[C:1](=[O:2])[c]1[c]([H])[c]([H])[c]([H])[n]1[C]2([H])[C]([H])([H])[C]([H])([H])2	0.19681	1.04e-05	0.0110791	0.0271381	17.7641
[C]([H])([H])([H])[C]([C]([H])([H])([H]))([C]([H])([H])([H]))[C]#[C][C:1]>>[C]([H])([H])([H])[c]1[c]([H])[c]([o][n]1)[C:1]	0.196659	0.000134189	0.0136316	0.0304813	14.4266
[C]([H])([H])([H])[n]1[c]([H])[n][c]([H])[c]1[C]([H])([H])[C:1]([H])([H])[C:2]>>[C]([H])([H])([H])[n]1[c]([c]([H])[c]([H])[n]1)[C:1]([H])([H])[C:2]	0.196279	0.000903179	0.0221983	0.049637	8.84211
[C]([H])([H])([H])[c]1[c]([n][c]([H])[n]1([H]))[C]([H])([H])[C:1]>>[C:1][c]1[c]([H])[c]([H])[n]([H])[n]1	0.196175	5.42e-05	0.0154694	0.0378922	12.6815
[C]([H])([H])([H])[c]1[n][c]([H])[c]([H])[n]1[C]([H])([H])[C:1]>>[C:1][c]1[c]([H])[c]([H])[o][c]1[C]2([H])[C]([H])([H])[C]([H])([H])2	0.195773	0.000374379	0.0230821	0.0565394	8.48161
[C:1][C]([H])([H])[C]([F])([F])[F]>>[C]([H])([H])([H])[c]1[c]([H])[n]([H])[c]([H])[c]1[C:1]	0.195649	3.32e-05	0.00952505	0.0212987	20.5403
[C]([H])([H])([H])[c]1[n][c]([H])[c]([H])[n]1[C:1]([H])([H])>>[C:1]([H])([H])[n]1[c]([H])[c]([H])[c]([H])[n]1	0.194641	2.86e-08	0.00930241	0.0279072	20.9237
[C]([H])([H])([H])[c]1[n][c]([H])[c]([H])[n]1[C:1]([H])([H])[C:2](=[O:3])[N:4]>>[C]([H])([H])([H])[c]1[c]([c]([H])[n]([n]1)[C]([H])([H])([H]))[C:1]([H])([H])[C:2](=[O:3])[N:4]	0.194543	2.71e-05	0.0170467	0.0451013	11.4124
[C]([H])([H])([H])[c]1[n][c]([H])[c]([H])[n]1[C]([H])([H])[C:1]>>[C]([H])([H])([H])[n]1[c]([c]([H])[n][n]1)[C:1]	0.194056	1.49e-05	0.0117611	0.0288088	16.4998
[C]([H])([H])([H])[n]1[c]([c]([H])[c]([H])[c]1[C]#[N])[C:1]>>[C:1][c]1[c]([H])[c]([H])[c]([H])[c]([c]([H])1)[C]([H])([H])[O]([H])	0.193456	9.4e-06	0.0106754	0.0261492	18.1216
[C]([H])([H])([H])[n]1[c]([H])[c]([H])[n][c]1[C:1]([H])([H])>>[C]([H])([H])([H])[c]1[c]([H])[c]([n][o]1)[C:1]([H])([H])	0.193358	0.00123981	0.0295058	0.0722742	6.55321
[C]([H])([H])([H])[c]1[c]([o][c]([n]1)[C]([H])([H])([H]))[C:1]>>[C]([H])([H])([H])[c]1[c]([H])[n]([H])[c]([H])[c]1[C:1]	0.193285	0.000305695	0.0319445	0.0958334	6.05065
[C]([H])([H])([H])[c]1[c]([n][c]([H])[o]1)[C:1]>>[C:1][c]1[c]([H])[c]([H])[n][c]([H])[c]1[F]	0.192546	0.00539542	0.0351304	0.0785541	5.4809
[C]([H])([H])([H])[c]1[c]([H])[n][c]([H])[n]1[C:1]([H])([H])[C:2](=[O:3])[N:4]([H])>>[C]([H])([H])([H])[c]1[c]([c]([H])[c]([H])[c]([H])[n]1)[C:1]([H])([H])[C:2](=[O:3])[N:4]([H])	0.192233	2.81e-07	0.0101335	0.0286619	18.97
[C:1]([H])[C:2]([H])([H])[O]([H])>>[C:1]([H])[C:2]([H])([H])[N]([H])([H])	0.19141	0.00488536	0.0339771	0.075975	5.63352
[C]([H])([H])([H])[c]1[n][c]([H])[c]([H])[n]1[C:1]([H])([H])[C:2]>>[C:2][C:1]([H])([H])[n]1[c]([H])[c]([H])[c]([H])[n]1	0.191264	1.91e-05	0.0121834	0.029843	15.6988
[C]([H])([H])([H])[n]1[c]([H])[n][c]([H])[c]1[C]([H])([H])[C:1]([H])([H])>>[C]([H])([H])([H])[c]1[c]([c]([H])[n]([n]1)[C]([H])([H])([H]))[C:1]([H])([H])	0.191214	0.000438331	0.0274905	0.0727329	6.95566
[C]([H])([H])([H])[c]1[c]([H])[n][c]([H])[n]1[C]([H])([H])[C:1]>>[C:1][c]1[c]([H])[c]([H])[c]([H])[n]1([H])	0.190891	0.000358884	0.0170079	0.0380307	11.2238
[C]([H])([H])([H])[c]1[c]([H])[c]([H])[o][c]1[C:1]([H])([H])>>[C]([H])([H])([H])[c]1[c]([H])[c]([H])[n][n]1[C:1]([H])([H])	0.19073	0.00183591	0.0259914	0.0581186	7.3382
[C]([H])([H])([H])[c]1[c]([o][c]([n]1)[C]([H])([H])([H]))[C:1]>>[C:1][c]1[c]([H])[c]([H])[n][c]([H])[c]1[F]	0.189167	6.79e-05	0.0225821	0.0638717	8.37691
[C]([H])([H])([H])[c]1[c]([H])[c]([H])[o][c]1[C:1]([H])([H])>>[C]([H])([H])([H])[n]1[c]([H])[c]([H])[c]([n]1)[C:1]([H])([H])	0.189045	0.00133369	0.0236765	0.0529423	7.98451
[C]([H])([H])([H])[c]1[n][c]([H])[c]([H])[n]1[C:1]([H])([H])[C:2]>>[C:2][C:1]([H])([H])[n]1[c]([H])[c]([H])[c]([H])[c]([H])[c]1=[O]	0.188312	0.000309445	0.0161524	0.0361179	11.6584
[C]([H])([H])([H])[C](=[O])[N]1[C]([H])([H])[C]([H])([C]([H])([H])1)[C:1]>>[C]([H])([H])([H])[c]1[c]([n]([H])[n][c]1[C:1])[C]([H])([H])([H])	0.187512	0.000378008	0.0221533	0.0542643	8.46429
[C]([H])([H])([H])[C]([H])([H])[n]1[c]([c]([H])[n][n]1)[C:1]>>[C:1][c]1[c]([H])[c]([H])[n]([H])[n]1	0.187497	0.0084151	0.0387589	0.0866675	4.83754
[C]([H])([H])([H])[c]1[c]([H])[o][n][c]1[C:1]>>[C:1][c]1[c]([H])[c]([H])[n][c]([H])[c]1[F]	0.186737	1.94e-05	0.0183958	0.0520311	10.1511
[C]([H])([H])([H])[c]1[c]([H])[n][c]([H])[n]1[C:1]([H])([H])[C:2](=[O:3])[N:4]([H])>>[C]([H])([H])([H])[c]1[c]([c]([H])[n]([n]1)[C]([H])([H])([H]))[C:1]([H])([H])[C:2](=[O:3])[N:4]([H])	0.186563	0.000367393	0.0167223	0.0373923	11.1565
[C]([H])([H])([H])[c]1[c]([n][c]([H])[n]1([H]))[C:1]([H])([H])>>[C:1]([H])([H])[c]1[c]([c]([H])[c]([H])[c]([H])[n]1)[F]	0.186364	0.000618938	0.0191071	0.0427247	9.75364
[C]([H])([H])([H])[n]1[c]([H])[n][c]([H])[c]1[C]([H])([H])[C:1]([H])([H])>>[C]([H])([H])([H])[c]1[c]([c]([H])[n][n]1[C]([H])([H])([H]))[C:1]([H])([H])	0.186021	0.000464872	0.0270359	0.0715303	6.88052
[C]([H])([H])([H])[n]1[c]([H])[n][c]([H])[c]1[C]([H])([H])[C:1]([H])([H])>>[C]([H])([H])([H])[c]1[c]([H])[n][c]([H])[c]([H])[c]1[C:1]([H])([H])	0.185883	6.66e-05	0.0107909	0.0241291	17.2259
[C]([H])([H])([H])[C]([H])([H])[c:1]1[n:2][c:3][c:4][o:5]1>>[c:3]1[c:4][o:5][c:1]([n:2]1)[C]2([H])[C]([H])([H])[C]([H])([H])2	0.185726	0.0044444	0.0419668	0.111034	4.42553
[C]([H])([H])([H])[c]1[c]([H])[c]([H])[o][c]1[C:1]([H])([H])[C:2]>>[C]([H])([H])([H])[n]1[c]([c]([H])[c]([H])[n]1)[C:1]([H])([H])[C:2]	0.18506	3.53e-05	0.0169732	0.0449068	10.9031
[C:1][C]#[C][C]1([H])[C]([H])([H])[C]([H])([H])1>>[C]([H])([H])([H])[n]1[c]([H])[c]([H])[c]([H])[c]1[C:1]	0.185017	0.00382231	0.030705	0.0686584	6.02564
[C:1][C]#[C][C]1([H])[C]([H])([H])[C]([H])([H])1>>[C]([H])([H])([H])[n]1[c]([H])[c]([H])[c]([c]([H])1)[C:1]	0.184807	0.000143966	0.0217108	0.0574414	8.51222
[C]([H])([H])([H])[c]1[c]([H])[n][c]([H])[n]1[C:1]([H])([H])>>[C]([H])([H])([H])[c]1[c]([c]([H])[c]([H])[c]([H])[n]1)[C:1]([H])([H])	0.184779	1.15e-10	0.00908571	0.032759	20.3373
[C]([H])([H])([H])[n]1[c]([H])[n][c]([H])[c]1[C:1](=[O:2])[N:3]([H])>>[C]([H])([H])([H])[n]1[c]([c]([H])[c]([H])[n]1)[C:1](=[O:2])[N:3]([H])	0.184739	0.000639967	0.019105	0.0427201	9.66967
[C:1][c:2]1[c:3]([H])[c:4]([H])[o][c:5]1[Cl]>>[C:1][c:2]1[c:3]([H])[c:4]([H])[n]([H])[c:5]1[C]2([H])[C]([H])([H])[C]([H])([H])[C]([H])([H])2	0.184448	0.00506599	0.0330711	0.0739493	5.57733
[c:1]1([H])[c:2]([H])[c]([c:3]([H])[c:4]([H])[c:5]1)[C]([H])([H])[O]([H])>>[c:1]1([H])[c:2]([H])[n][c:3]([H])[c:4]([c:5]1)[F]	0.184374	0.000259529	0.0272223	0.0769964	6.7729
[C]([H])([H])([H])[c]1[c]([H])[c]([H])[o][c]1[C:1]([H])([H])>>[C]([H])([H])([H])[c]1[c]([c]([H])[n][n]1[C]([H])([H])([H]))[C:1]([H])([H])	0.184216	1.31e-05	0.0195366	0.0586097	9.42927
[C]([H])([H])([H])[c]1[c]([H])[o][n][c]1[C:1]>>[C]([H])([H])([H])[c]1[c]([H])[n]([H])[c]([H])[c]1[C:1]	0.183765	0.0002516	0.0269965	0.0763576	6.80701
[C]([H])([H])([H])[C:1]([H])([H])[c:2]1[c:3]([H])[c:4][o:5][c:6]1[C:7]([H])([H])[C]([H])([H])([H])>>[C:1]([H])([H])([H])[c:2]1[c:3]([H])[c:4][o:5][c:6]1[C:7]([H])([H])([H])	0.183441	0.000108685	0.0166966	0.0408982	10.9867
[C]([H])([H])([H])[C]([H])([H])[c]1[c]([H])[c]([H])[o][c]1[C:1]>>[C]([H])([H])([H])[c]1[c]([H])[o][c]([H])[c]1[C:1]	0.183076	0.00693786	0.0358323	0.0801235	5.10923
[C]([H])([H])([H])[c]1[n][c]([H])[c]([H])[n]1[C:1]([H])([H])[C:2](=[O:3])[N:4]([C:5]([H])([H]))[C:6]([H])([H])>>[C]([H])([H])([H])[c]1[c]([c]([H])[n]([n]1)[C]([H])([H])([H]))[C:1]([H])([H])[C:2](=[O:3])[N:4]([C:5]([H])([H]))[C:6]([H])([H])	0.182964	0.000884937	0.0205826	0.0460242	8.88924
[C]([H])([H])([H])[c]1[c]([H])[c]([H])[c]([H])[c]([H])[c]1[C]([H])([H])[C:1]>>[C:1][c]1[c]([H])[c]([H])[c]([H])[n]1[C]2([H])[C]([H])([H])[C]([H])([H])2	0.182361	4.17e-05	0.0172173	0.0455528	10.5917
[C]([H])([H])([H])[c]1[c]([H])[c]([o][c]1[C]([H])([H])([H]))[C:1]>>[C]([H])([H])([H])[c]1[c]([n][c]([n]1([H]))[C]([H])([H])([H]))[C:1]	0.18233	0.0047614	0.0321367	0.0718599	5.67358
[C]([H])([H])([H])[c]1[n][c]([c]([H])[o]1)[C:1]>>[C]([H])([H])([H])[c]1[c]([H])[n]([H])[c]([H])[c]1[C:1]	0.182232	0.00424979	0.0407926	0.107927	4.46728
[C]([H])([H])([H])[c]1[c]([H])[n][c]([H])[n]1[C:1]([H])([H])[C:2](=[O:3])[N:4]([H])[C:5]>>[C]([H])([H])([H])[c]1[c]([c]([H])[c]([H])[c]([H])[n]1)[C:1]([H])([H])[C:2](=[O:3])[N:4]([H])[C:5]	0.182103	1.13e-05	0.0104395	0.0255714	17.4437
[C]([H])([H])([H])[C]([H])([H])[c]1[c]([H])[c]([H])[o][c]1[C:1]>>[C]([H])([H])([H])[c]1[c]([H])[c]([H])[o][c]1[C]([H])([H])[C:1]	0.181969	0.000296037	0.0243452	0.0644113	7.47456
[C]([H])([H])([H])[C]([H])([H])[c]1[c]([n][c]([H])[o]1)[C:1]>>[C]([H])([H])([H])[c]1[c]([n][c]([n]1([H]))[C]([H])([H])([H]))[C:1]	0.181591	0.000340911	0.02099	0.0514148	8.65135
[C]([H])([H])([H])[c]1[c]([H])[n][c]([H])[n]1[C:1]([H])([H])[C:2](=[O:3])[N:4]([H])>>[C]([H])([H])([H])[c]1[c]([c]([H])[n][n]1[C]([H])([H])([H]))[C:1]([H])([H])[C:2](=[O:3])[N:4]([H])	0.180923	0.000404441	0.0166219	0.0371678	10.8846
[C]([H])([H])([H])[c]1[c]([H])[c]([H])[o][c]1[C:1]([H])([H])>>[C]([H])([H])([H])[c]1[c]([c]([H])[n]([n]1)[C]([H])([H])([H]))[C:1]([H])([H])	0.18083	6.25e-06	0.0193412	0.0611622	9.34947
[C]([H])([H])([H])[c]1[c]([n][c]([n]1([H]))[C]([H])([H])([H]))[C:1](=[O:2])[N:3]>>[c]1([H])[c]([H])[n][c]([H])[c]([c]1[C:1](=[O:2])[N:3])[F]	0.180504	0.00126025	0.0276436	0.0677126	6.52971
[C:1][c]1[n][n][c]2[n]1[C]([H])([H])[C]([H])([H])[C]([H])([H])2>>[C:1][C]([H])([H])[O][c]1[c]([H])[c]([H])[c]([H])[n][c]([H])1	0.180502	8.95e-10	0.015589	0.0679508	11.5788
[C]([H])([H])([H])[C]([H])([H])[n]1[c]([c]([H])[n][n]1)[C:1]>>[C]([H])([H])([H])[c]1[c]([H])[n]([H])[c]([H])[c]1[C:1]	0.180122	0.000737165	0.0285299	0.075483	6.31345
[C]([H])([H])([H])[c]1[n][c]([H])[c]([H])[n]1[C:1]([H])([H])[C:2](=[O:3])[N:4]([C:5]([H])([H]))[C:6]([H])([H])>>[C]([H])([H])([H])[c]1[c]([H])[c]([n]([n]1)[C]([H])([H])([H]))[C:1]([H])([H])[C:2](=[O:3])[N:4]([C:5]([H])([H]))[C:6]([H])([H])	0.179762	0.0010049	0.0209041	0.0467431	8.59933
[C]([H])([H])([H])[c]1[c]([H])[n][c]([H])[n]1[C:1]([H])([H])[C:2](=[O:3])[N:4]([H])>>[C]([H])([H])([H])[n]1[c]([c]([H])[c]([H])[n]1)[C:1]([H])([H])[C:2](=[O:3])[N:4]([H])	0.179114	6.09e-06	0.00569518	0.0127348	31.4506
[C:1]([H])([H])[c:2]1[c]([H])[c]([H])[c:3]([H])[c:4]([H])[c:5]1[C:6]([H])([H])[C]#[N]>>[C:6]([H])([H])([H])[c:5]1[c:4]([H])[c:3]([H])[o][c:2]1[C:1]([H])([H])	0.178899	0.000510637	0.0174528	0.0390256	10.2505
[C]([H])([H])([H])[c]1[c]([H])[c]([H])[o][c]1[C:1]([H])([H])[C:2]>>[C]([H])([H])([H])[c]1[c]([H])[n][c]([H])[c]([H])[c]1[C:1]([H])([H])[C:2]	0.178567	0.000124754	0.0121506	0.0271695	14.6961
[C:1]([H])([H])[c]1[c]([H])[c]([H])[c]([H])[c]([H])[c]([H])1>>[C:1]([H])([H])[C]1([H])[C]([H])([H])[C]([H])([H])1	0.178532	0.00196091	0.0301597	0.0738758	5.91957
[C]([H])([H])([H])[c]1[c]([H])[c]([H])[o][c]1[C]([H])([H])[C:1]>>[C]([H])([H])([H])[c]1[c]([H])[c]([n][o]1)[C:1]	0.178295	0.000798938	0.0247223	0.0605571	7.21189
[C]([H])([H])([H])[c]1[n]([H])[c]([H])[c]([n]1)[C:1]>>[C]([H])([H])([H])[c]1[c]([H])[c]([n]([H])[n]1)[C:1]	0.178237	0.000952621	0.0256759	0.0628927	6.94182
[C:1][c:2]1[c:3]([H])[c:4]([H])[c]([c:5]([H])[c:6]1([H]))[C]([H])([H])[O]([H])>>[C:1][c:2]1[c:3]([H])[c:4]([H])[n][c:5]([H])[c:6]1[Cl]	0.17816	0.00747117	0.035606	0.0796174	5.00364
[C:1][c]1[c]([H])[c]([H])[c]([H])[c]([c]([H])1)[C]([H])([H])[O]([H])>>[C]([H])([H])([H])[C]([C]([H])([H])([H]))([C]([H])([H])[C:1])[O]([H])	0.178043	0.00295921	0.0275665	0.0616406	6.45866
[C]([H])([H])([H])[c]1[n][c]([H])[c]([H])[n]1[C]([H])([H])[C:1]>>[C:1][c]1[c]([H])[c]([H])[o][c]1[Cl]	0.177881	6.53e-06	0.0171754	0.0515263	10.3567
[C]([H])([H])([H])[c]1[n][c]([H])[c]([H])[n]1[C:1]([H])([H])[C:2](=[O:3])[N:4]>>[C]([H])([H])([H])[c]1[c]([H])[c]([n]([n]1)[C]([H])([H])([H]))[C:1]([H])([H])[C:2](=[O:3])[N:4]	0.17753	0.000179418	0.0216947	0.0573989	8.18309
[C]([H])([H])([H])[c]1[c]([H])[c]([o][c]1[C]([H])([H])([H]))[C:1]>>[C:1][c]1[c]([H])[c]([H])[o][c]1[Cl]	0.17686	0.000505576	0.0261071	0.069073	6.77439
[C]([H])([H])([H])[c]1[n][c]([H])[c]([H])[n]1[C]([H])([H])[C:1]>>[C]([H])([H])([H])[c]1[c]([c]([o][n]1)[C]([H])([H])([H]))[C:1]	0.17631	3.66e-06	0.0080378	0.0196885	21.9351
[C:1]([H])([H])([H])[C:2]([H])([H])[C:3]([H])([H])>>[C:1]([H])([H])([H])[C:2]([H])([C]([H])([H])([H]))[C:3]([H])([H])	0.175376	0.000103246	0.0267097	0.0844636	6.56599
[truncated: 706 more rows]
